# Supplementary material for: Weak localized electrons enhance electronic coherence for efficient photocatalytic uranium removal from nuclear wastewater
Source: Nat Commun. 2026 Feb 27;17:3262. doi: 10.1038/s41467-026-69178-6 (PMC13065756; doi:10.1038/s41467-026-69178-6)
Supplement: Supplementary file 3 — Source data [file 41467_2026_69178_MOESM3_ESM.xlsx]

## Sheet: Figure 2a
Figure 2a
	Sample:TAPT-TPA COFs
	Axis	X:Wavelength / nm	Y:Delay time / ps	Y:Delay time / ps	Y:Delay time / ps	Y:Delay time / ps	Y:Delay time / ps	Y:Delay time / ps	Y:Delay time / ps	Y:Delay time / ps	Y:Delay time / ps	Y:Delay time / ps	Y:Delay time / ps	Y:Delay time / ps	Y:Delay time / ps	Y:Delay time / ps	Y:Delay time / ps	Y:Delay time / ps	Y:Delay time / ps	Y:Delay time / ps	Y:Delay time / ps	Y:Delay time / ps	Y:Delay time / ps	Y:Delay time / ps	Y:Delay time / ps	Y:Delay time / ps	Y:Delay time / ps	Y:Delay time / ps	Y:Delay time / ps	Y:Delay time / ps	Y:Delay time / ps	Y:Delay time / ps	Y:Delay time / ps	Y:Delay time / ps	Y:Delay time / ps	Y:Delay time / ps	Y:Delay time / ps	Y:Delay time / ps	Y:Delay time / ps	Y:Delay time / ps	Y:Delay time / ps	Y:Delay time / ps	Y:Delay time / ps	Y:Delay time / ps	Y:Delay time / ps	Y:Delay time / ps	Y:Delay time / ps	Y:Delay time / ps	Y:Delay time / ps
		307	NaN	NaN	NaN	NaN	NaN	NaN	NaN	NaN	NaN	NaN	NaN	NaN	NaN	NaN	NaN	NaN	NaN	NaN	NaN	NaN	NaN	NaN	NaN	NaN	NaN	NaN	NaN	NaN	NaN	NaN	NaN	NaN	NaN	NaN	NaN	NaN	NaN	NaN	NaN	NaN	NaN	NaN	NaN	NaN	NaN	NaN	NaN
		308	NaN	NaN	NaN	NaN	NaN	NaN	NaN	NaN	NaN	NaN	NaN	NaN	NaN	NaN	NaN	NaN	NaN	NaN	NaN	NaN	NaN	NaN	NaN	NaN	NaN	NaN	NaN	NaN	NaN	NaN	NaN	NaN	NaN	NaN	NaN	NaN	NaN	NaN	NaN	NaN	NaN	NaN	NaN	NaN	NaN	NaN	NaN
		310	NaN	NaN	NaN	NaN	NaN	NaN	NaN	NaN	NaN	NaN	NaN	NaN	NaN	NaN	NaN	NaN	NaN	NaN	NaN	NaN	NaN	NaN	NaN	NaN	NaN	NaN	NaN	NaN	NaN	NaN	NaN	NaN	NaN	NaN	NaN	NaN	NaN	NaN	NaN	NaN	NaN	NaN	NaN	NaN	NaN	NaN	NaN
		311	NaN	NaN	NaN	NaN	NaN	NaN	NaN	NaN	NaN	NaN	NaN	NaN	NaN	NaN	NaN	NaN	NaN	NaN	NaN	NaN	NaN	NaN	NaN	NaN	NaN	NaN	NaN	NaN	NaN	NaN	NaN	NaN	NaN	NaN	NaN	NaN	NaN	NaN	NaN	NaN	NaN	NaN	NaN	NaN	NaN	NaN	NaN
		312	NaN	NaN	NaN	NaN	NaN	NaN	NaN	NaN	NaN	NaN	NaN	NaN	NaN	NaN	NaN	NaN	NaN	NaN	NaN	NaN	NaN	NaN	NaN	NaN	NaN	NaN	NaN	NaN	NaN	NaN	NaN	NaN	NaN	NaN	NaN	NaN	NaN	NaN	NaN	NaN	NaN	NaN	NaN	NaN	NaN	NaN	NaN
		313	NaN	NaN	NaN	NaN	NaN	NaN	NaN	NaN	NaN	NaN	NaN	NaN	NaN	NaN	NaN	NaN	NaN	NaN	NaN	NaN	NaN	NaN	NaN	NaN	NaN	NaN	NaN	NaN	NaN	NaN	NaN	NaN	NaN	NaN	NaN	NaN	NaN	NaN	NaN	NaN	NaN	NaN	NaN	NaN	NaN	NaN	NaN
		314	NaN	NaN	NaN	NaN	NaN	NaN	NaN	NaN	NaN	NaN	NaN	NaN	NaN	NaN	NaN	NaN	NaN	NaN	NaN	NaN	NaN	NaN	NaN	NaN	NaN	NaN	NaN	NaN	NaN	NaN	NaN	NaN	NaN	NaN	NaN	NaN	NaN	NaN	NaN	NaN	NaN	NaN	NaN	NaN	NaN	NaN	NaN
		315	NaN	NaN	NaN	NaN	NaN	NaN	NaN	NaN	NaN	NaN	NaN	NaN	NaN	NaN	NaN	NaN	NaN	NaN	NaN	NaN	NaN	NaN	NaN	NaN	NaN	NaN	NaN	NaN	NaN	NaN	NaN	NaN	NaN	NaN	NaN	NaN	NaN	NaN	NaN	NaN	NaN	NaN	NaN	NaN	NaN	NaN	NaN
		316	NaN	NaN	NaN	NaN	NaN	NaN	NaN	NaN	NaN	NaN	NaN	NaN	NaN	NaN	NaN	NaN	NaN	NaN	NaN	NaN	NaN	NaN	NaN	NaN	NaN	NaN	NaN	NaN	NaN	NaN	NaN	NaN	NaN	NaN	NaN	NaN	NaN	NaN	NaN	NaN	NaN	NaN	NaN	NaN	NaN	NaN	NaN
		318	NaN	NaN	NaN	NaN	NaN	NaN	NaN	NaN	NaN	NaN	NaN	NaN	NaN	NaN	NaN	NaN	NaN	NaN	NaN	NaN	NaN	NaN	NaN	NaN	NaN	NaN	NaN	NaN	NaN	NaN	NaN	NaN	NaN	NaN	NaN	NaN	NaN	NaN	NaN	NaN	NaN	NaN	NaN	NaN	NaN	NaN	NaN
		319	NaN	NaN	NaN	NaN	NaN	NaN	NaN	NaN	NaN	NaN	NaN	NaN	NaN	NaN	NaN	NaN	NaN	NaN	NaN	NaN	NaN	NaN	NaN	NaN	NaN	NaN	NaN	NaN	NaN	NaN	NaN	NaN	NaN	NaN	NaN	NaN	NaN	NaN	NaN	NaN	NaN	NaN	NaN	NaN	NaN	NaN	NaN
		320	NaN	NaN	NaN	NaN	NaN	NaN	NaN	NaN	NaN	NaN	NaN	NaN	NaN	NaN	NaN	NaN	NaN	NaN	NaN	NaN	NaN	NaN	NaN	NaN	NaN	NaN	NaN	NaN	NaN	NaN	NaN	NaN	NaN	NaN	NaN	NaN	NaN	NaN	NaN	NaN	NaN	NaN	NaN	NaN	NaN	NaN	NaN
		321	NaN	NaN	NaN	NaN	NaN	NaN	NaN	NaN	NaN	NaN	NaN	NaN	NaN	NaN	NaN	NaN	NaN	NaN	NaN	NaN	NaN	NaN	NaN	NaN	NaN	NaN	NaN	NaN	NaN	NaN	NaN	NaN	NaN	NaN	NaN	NaN	NaN	NaN	NaN	NaN	NaN	NaN	NaN	NaN	NaN	NaN	NaN
		322	NaN	NaN	NaN	NaN	NaN	NaN	NaN	NaN	NaN	NaN	NaN	NaN	NaN	NaN	NaN	NaN	NaN	NaN	NaN	NaN	NaN	NaN	NaN	NaN	NaN	NaN	NaN	NaN	NaN	NaN	NaN	NaN	NaN	NaN	NaN	NaN	NaN	NaN	NaN	NaN	NaN	NaN	NaN	NaN	NaN	NaN	NaN
		323	NaN	NaN	NaN	NaN	NaN	NaN	NaN	NaN	NaN	NaN	NaN	NaN	NaN	NaN	NaN	NaN	NaN	NaN	NaN	NaN	NaN	NaN	NaN	NaN	NaN	NaN	NaN	NaN	NaN	NaN	NaN	NaN	NaN	NaN	NaN	NaN	NaN	NaN	NaN	NaN	NaN	NaN	NaN	NaN	NaN	NaN	NaN
		324	NaN	NaN	NaN	NaN	NaN	NaN	NaN	NaN	NaN	NaN	NaN	NaN	NaN	NaN	NaN	NaN	NaN	NaN	NaN	NaN	NaN	NaN	NaN	NaN	NaN	NaN	NaN	NaN	NaN	NaN	NaN	NaN	NaN	NaN	NaN	NaN	NaN	NaN	NaN	NaN	NaN	NaN	NaN	NaN	NaN	NaN	NaN
		326	NaN	NaN	NaN	NaN	NaN	NaN	NaN	NaN	NaN	NaN	NaN	NaN	NaN	NaN	NaN	NaN	NaN	NaN	NaN	NaN	NaN	NaN	NaN	NaN	NaN	NaN	NaN	NaN	NaN	NaN	NaN	NaN	NaN	NaN	NaN	NaN	NaN	NaN	NaN	NaN	NaN	NaN	NaN	NaN	NaN	NaN	NaN
		327	NaN	NaN	NaN	NaN	NaN	NaN	NaN	NaN	NaN	NaN	NaN	NaN	NaN	NaN	NaN	NaN	NaN	NaN	NaN	NaN	NaN	NaN	NaN	NaN	NaN	NaN	NaN	NaN	NaN	NaN	NaN	NaN	NaN	NaN	NaN	NaN	NaN	NaN	NaN	NaN	NaN	NaN	NaN	NaN	NaN	NaN	NaN
		328	NaN	NaN	NaN	NaN	NaN	NaN	NaN	NaN	NaN	NaN	NaN	NaN	NaN	NaN	NaN	NaN	NaN	NaN	NaN	NaN	NaN	NaN	NaN	NaN	NaN	NaN	NaN	NaN	NaN	NaN	NaN	NaN	NaN	NaN	NaN	NaN	NaN	NaN	NaN	NaN	NaN	NaN	NaN	NaN	NaN	NaN	NaN
		329	NaN	NaN	NaN	NaN	NaN	NaN	NaN	NaN	NaN	NaN	NaN	NaN	NaN	NaN	NaN	NaN	NaN	NaN	NaN	NaN	NaN	NaN	NaN	NaN	NaN	NaN	NaN	NaN	NaN	NaN	NaN	NaN	NaN	NaN	NaN	NaN	NaN	NaN	NaN	NaN	NaN	NaN	NaN	NaN	NaN	NaN	NaN
		330	NaN	NaN	NaN	NaN	NaN	NaN	NaN	NaN	NaN	NaN	NaN	NaN	NaN	NaN	NaN	NaN	NaN	NaN	NaN	NaN	NaN	NaN	NaN	NaN	NaN	NaN	NaN	NaN	NaN	NaN	NaN	NaN	NaN	NaN	NaN	NaN	NaN	NaN	NaN	NaN	NaN	NaN	NaN	NaN	NaN	NaN	NaN
		331	0	0.0106	0.00353	0.00223	0.0096	-8.94e-05	-0.00135	0.00437	-0.00349	-0.00437	-0.00348	-0.0022	-0.00857	0.00254	-0.00549	0.00164	-0.00389	-0.0076	0.00421	-0.000903	-0.00592	-0.00338	-0.00652	-0.00464	-0.00378	-0.0036	-0.000488	-0.00343	-0.00409	-0.000583	0.0024	0.00333	-0.00111	0.00132	-0.00306	0.000919	0.00123	-0.00468	-0.00627	-0.00119	-0.00599	0.00417	0.00353	0.000766	-0.00442	-0.0104	-0.00444
		332	0	-0.000495	0.00533	0.00261	0.00546	0.00134	-0.00116	0.00635	0.00782	0.00128	-0.000753	0.00234	0.0115	0.00413	-0.00359	0.0108	0.00349	0.00434	0.00483	0.0103	-0.00187	0.00517	0.00689	0.00101	0.00832	0.00772	0.00924	0.000315	-0.00294	-0.000487	0.0021	-0.00031	0.00195	0.00556	-0.000451	0.00589	-0.00829	0.000663	-0.00888	0.00372	0.00686	0.00329	-0.000451	0.00086	0.00303	0.00817	0.0081
		334	0	0.000792	0.00651	0.00212	0.000659	-0.00213	-0.00288	0.000914	-0.002	1.95e-06	0.0034	0.00155	-0.00103	0.00541	0.0109	0.00852	0.00301	0.00396	0.00516	0.0131	0.00331	0.006	0.00552	0.00795	0.00529	-0.000555	-0.00134	0.00113	0.00592	0.00297	-0.000956	0.00658	0.00429	0.00748	-0.00535	0.0099	0.00503	0.000608	0.00204	-0.00274	0.0033	8.76e-05	0.00426	0.000639	0.00301	-0.00482	0.00753
		335	0	0.00874	0.000597	0.00935	0.00269	0.00228	0.0016	0.00379	0.00226	0.011	0.0102	0.00846	0.0036	0.00177	0.0121	0.00107	0.00756	0.00563	0.000659	0.0165	-0.00083	-0.00207	0.00543	0.00344	0.00895	0.00454	0.00716	0.00298	-0.00298	0.00453	0.00505	0.00357	0.00279	0.00604	0.00486	0.012	NaN	-0.000508	-0.0008	-0.00206	-0.00217	0.00948	0.00536	0.00661	0.0019	0.00787	-6.18e-05
		336	0	-0.00616	-0.00104	-0.00341	0.000898	-0.00139	-0.00527	-0.00127	0.000967	-7.54e-06	-0.000654	-0.00225	-0.00742	-0.00805	0.00157	-0.000366	-0.00639	0.00233	0.00205	0.00519	0.00266	-0.00881	0.00192	-0.0021	-0.00451	-0.00444	-0.0103	-0.0051	-0.00491	0.00135	0.00256	-0.0027	-0.000591	0.000527	-0.00325	-0.000737	-0.000234	-0.00421	-0.00592	-0.00242	-0.00535	0.00124	0.00191	-0.00531	0.000479	-0.00229	-0.00733
		337	0	-0.00703	0.000396	0.00407	0.00343	0.00101	-0.000224	0.00741	-0.00124	-0.00239	0.00256	0.00494	0.000772	-0.000633	0.0027	0.00121	-0.00148	-0.00628	0.00458	0.00466	-0.00237	0.00306	-0.00341	0.00214	-0.00244	0.00196	0.00117	-0.000667	0.000539	-0.00574	0.00269	-0.00653	-0.00108	0.00311	-0.00719	0.00836	-0.00595	-0.0011	0.000599	0.00051	0.0038	-0.000886	0.00876	0.000354	0.0092	2.63e-05	-0.0041
		338	0	0.00717	0.00212	0.0101	0.0042	0.00801	0.00312	0.00835	0.00279	0.00132	0.00656	0.00842	0.00189	0.00513	0.00266	0.00089	-0.00181	0.00525	-0.00156	-0.00122	-0.000868	0.00323	0.00374	0.00209	0.00325	0.00144	-0.00394	0.000626	0.00437	0.000609	NaN	0.00598	0.002	0.00523	0.00391	0.00599	0.00105	0.00841	-0.000498	0.00385	0.000474	0.00605	0.00147	0.000591	0.00368	-0.000901	0.00396
		339	0	0.00695	-0.000228	0.00684	0.00493	0.00276	0.006	0.0103	-0.00135	0.00466	0.0071	-0.000612	0.000766	-0.00354	0.00173	-0.00281	4.93e-05	0.00863	0.00491	0.00882	0.00519	0.00137	0.00339	0.00933	0.00908	0.000987	0.00271	0.00238	0.00501	0.00994	0.00315	0.00327	0.00282	0.00238	0.00783	0.00663	0.00261	0.00359	-0.00626	-0.000734	-0.00238	0.00144	0.00766	0.0032	0.00247	0.00338	0.00924
		341	0	0.00161	0.00893	0.00407	0.00537	0.00266	-4.31e-05	0.00355	-0.00291	-8.57e-05	0.0125	0.00381	0.000918	0.00635	-0.00165	0.00145	0.00126	0.000703	-0.00237	0.00459	-0.00186	-0.00058	0.00444	0.00852	0.00649	0.000515	0.00193	-0.00445	0.00185	0.00101	0.00366	-0.000159	0.000948	-0.000449	-0.00377	0.00253	0.00282	-0.000865	0.00231	-0.00333	0.000987	-0.00236	0.00101	0.00535	0.00752	-0.000339	0.00126
		342	0	0.000586	0.00677	0.00368	0.00734	0.0038	-0.000624	0.0047	-0.00515	0.00285	0.0043	-0.00136	0.00529	0.00349	0.00674	0.0032	0.00755	0.00551	0.00632	0.0105	0.00591	-0.000928	0.00189	0.00772	0.00614	0.00468	0.0121	0.00143	0.00619	0.00478	0.00647	0.00483	-0.0017	0.00546	0.000871	0.00463	-0.00209	0.00554	-0.00139	0.00575	-0.000718	-0.00185	0.0104	-0.000999	0.00499	0.000308	0.00694
		343	0	-0.00188	-0.0028	0.00488	-0.00171	-0.000275	9.98e-05	-0.0017	-0.00184	-0.00276	-0.00668	-0.00324	0.0029	-0.00238	-0.000566	-0.00234	-0.0048	0.0029	-0.00316	0.000776	-0.00305	-0.00384	-0.00734	6.26e-05	-0.00144	0.00416	0.00317	0.0013	0.00251	-0.00666	0.00612	0.00219	-0.00304	0.00372	-0.00183	-0.00514	0.000757	0.00138	-0.000237	0.00098	-0.00314	0.00273	0.00321	-0.00607	7.87e-06	-0.00508	0.00595
		344	0	-0.00394	0.00302	0.000175	-0.00032	-0.00541	0.0055	0.000797	0.00546	-0.00919	-0.00386	0.00173	0.00971	-0.00194	0.000672	0.00375	0.000527	-0.00301	0.00402	0.0119	0.00249	0.00554	-0.000365	0.0053	0.00626	-0.000905	0.00293	-0.005	0.00288	0.00124	0.000228	-0.00455	0.00285	-0.00163	0.00197	-5.18e-05	-0.00342	0.00453	0.000941	-0.00154	0.00636	-0.00403	0.00474	-0.00232	-0.00172	-0.00161	0.00549
		345	0	0.00642	0.00936	0.00458	0.00603	0.00425	0.00507	0.00339	-0.00535	0.00137	-0.0022	0.000845	0.00383	-0.00197	0.00477	0.00393	0.00205	0.00807	-0.00126	0.00905	0.00412	-0.00229	0.0043	0.00342	0.00496	-0.00334	-0.00048	0.00846	0.00468	0.00591	0.00182	-0.00017	0.00486	-0.000856	0.00328	0.00236	7.56e-05	0.00374	0.00323	0.000547	0.0114	0.00368	0.00899	0.00157	0.00472	0.00294	0.0063
		346	0	0.0016	0.00183	-0.00297	-0.00636	-0.00282	-0.00258	-0.00233	-0.00607	-0.00471	0.00109	-0.00416	7.84e-05	-0.00518	-1.63e-05	-0.00188	-0.00456	-0.0029	0.00144	0.000458	-0.00294	-0.00526	0.00168	0.00416	0.00365	-0.011	0.00143	0.00839	-0.00364	0.00176	0.00312	-0.00172	0.000707	-0.0121	0.00186	-0.00175	-0.00653	-0.00101	-0.00919	-0.00674	0.000106	-0.00312	0.00366	-0.00263	-0.00739	0.00221	-0.00559
		347	0	-0.00187	0.0018	0.000198	-0.00274	-0.00266	-0.00418	0.00271	-0.00773	-0.000953	0.000178	0.00175	-0.000826	-0.00639	0.00526	-0.00587	-0.00335	-0.0052	0.00168	0.0026	-0.00154	-0.00164	-0.00435	-0.00395	0.00156	-0.00151	-0.0027	-0.00281	-0.00806	-0.00394	-0.00324	-0.000483	-0.00264	-0.00418	-0.00235	0.00525	7.5e-05	-0.0102	-0.00142	-0.00516	-0.00345	0.00188	0.0105	0.00321	-0.00203	0.00202	-0.00603
		349	0	-0.00258	0.00193	-0.00144	-0.00693	-0.0011	-0.00312	0.00617	-0.00538	0.00468	0.00484	0.00379	0.00145	-0.000112	0.00877	-0.00126	0.00045	0.00247	-0.000697	-0.00285	0.00078	0.00385	-0.00321	-0.00825	0.00412	0.00692	-0.00394	0.0027	-0.000505	0.00491	-0.0015	0.00468	-0.000873	-0.00213	NaN	0.00552	-0.00136	-0.00446	-0.00146	-0.00179	-0.00793	-0.00155	0.000867	0.00429	0.0002	-0.00773	0.00361
		350	0	-0.00137	-0.00168	-0.00116	-0.000491	-0.00163	0.00275	-0.00135	-0.0104	0.000398	-0.00419	0.0045	0.000655	0.00165	0.00499	-0.00324	-0.00466	0.000432	-0.00362	0.00239	0.000545	-0.00473	-0.00125	-0.00451	-0.00319	0.00305	-0.00221	0.000672	0.00257	-0.00131	0.00447	-0.00272	-0.00562	-0.000945	-0.00182	-0.000695	-0.00941	-0.0019	-0.00508	-0.00476	-0.00285	-0.00248	-0.00428	-0.00636	-0.00366	0.000835	0.00288
		351	0	-0.00509	-0.000958	-0.000314	-1.91e-05	-0.00352	-0.0037	0.000189	-0.00441	0.00263	-0.00645	0.0059	0.0086	-0.000328	0.00403	-0.001	-0.00145	-0.00712	0.000174	0.00384	-0.00058	-0.00947	0.00645	-0.00362	0.000569	-0.00317	-0.000174	-0.00141	0.000973	-0.00343	0.0071	0.00152	-0.00762	0.00395	-0.00314	-0.00205	-0.00234	-0.00268	-0.00169	-0.00595	-0.00346	-0.00356	-0.0017	-0.00223	0.000229	-0.000214	-0.00509
		352	0	0.00659	0.00164	-0.00066	0.00148	-0.00178	0.00849	0.00623	-0.00731	0.00541	0.00771	0.00146	0.0066	0.00444	0.00579	0.00162	0.00259	-0.00523	0.00274	0.00603	-0.00552	0.00455	0.00551	0.00119	0.00572	0.00592	0.00438	-0.000625	0.00681	-0.00131	0.00288	0.00625	0.000759	0.00801	0.00445	0.00287	-0.000696	0.000929	0.00599	0.00367	-0.000486	0.000973	-0.00108	0.00488	0.00198	0.00459	0.00132
		353	0	-0.00642	-0.00345	-0.000914	0.00347	-0.00646	-0.00894	-0.00527	-0.00164	-0.00349	-0.00282	-0.00521	-0.00313	-0.00369	-0.00181	-0.00505	-0.00545	-0.00891	-0.000723	0.00202	-0.00585	-0.00585	-0.00681	-0.0056	-0.00407	-0.00064	-0.00498	-0.00815	-0.00106	-0.00764	-0.0139	0.00116	-0.00132	-0.00571	-0.0034	-0.0036	-0.00462	-0.00375	-0.00381	-0.00517	-0.0015	-0.00391	-0.00604	-0.00316	-0.00314	-0.00367	-0.00172
		354	0	-0.00631	-0.00497	-0.000242	-0.00499	-0.0049	0.00461	0.000631	-0.000974	-0.00293	-0.00537	0.0011	0.00323	-0.00136	-0.000681	0.00147	-0.00492	-0.0059	0.000233	-0.00256	0.00459	0.000763	-0.00481	0.00561	0.00571	0.00268	-0.00235	-0.00222	-5.13e-05	-0.00472	-0.0022	0.00172	-0.00385	-0.0045	0.00542	-0.00445	-0.0063	-0.00247	-0.0061	-0.00269	0.000425	0.000166	0.0104	-0.00527	0.00395	-0.00519	0.00141
		356	0	-0.00925	-0.006	-0.00144	-0.00819	-0.00542	-0.0106	-0.00868	-0.00561	-0.0107	-0.00289	-0.00121	-0.00595	-0.00621	-0.00476	-0.00338	-0.00144	-0.0097	-0.00112	-0.000548	-0.000636	-0.00449	-0.0036	0.00302	0.000864	-0.00916	-0.00701	-0.0105	-0.00927	-0.00528	-0.000637	-0.00303	-0.00309	-0.00778	-0.0071	-0.00654	-0.00305	-0.0054	-0.00652	-0.00238	-0.00701	-0.00157	-0.0037	-0.00587	-0.00745	-0.000693	-0.00864
		357	0	0.00241	-0.000394	-0.0025	-0.00541	-0.00162	-0.00139	-0.00226	-0.00424	0.00288	-0.00143	-0.00201	0.00213	-0.00727	-0.0037	-0.00539	-0.00191	0.00329	0.000315	-0.00103	-0.00444	0.0019	-0.00571	-0.00281	0.00508	0.00138	0.00295	0.00359	0.00244	-3.19e-05	0.00634	-0.00357	0.00183	0.00205	-0.00554	-0.00162	0.00146	-0.00128	-0.00552	-0.00562	-0.00234	-0.00617	0.0064	-0.00241	-0.00022	0.00928	-0.00376
		358	0	-0.00757	-0.00283	-0.00616	-0.00401	-0.00909	-0.00728	0.00367	-0.0154	-0.0102	-0.0111	-0.00214	-0.00478	-0.00427	-0.00627	-0.0124	-0.00928	-0.00732	-0.000506	-0.0048	-0.00642	-0.00659	-0.00486	-0.0117	-0.00728	-0.00419	-0.00256	-0.0101	-0.00654	-0.00839	0.00113	-0.00432	-0.00969	-0.00694	-0.00999	-0.0062	-0.0078	-0.000769	-0.00694	-0.00563	-0.00502	-0.0132	-0.00581	-0.00762	-0.00364	-0.00217	-0.00821
		359	0	-0.000994	0.00176	0.00561	0.00454	-0.0074	0.00822	0.00713	-0.00258	-0.00414	0.00888	-0.00279	0.00609	-0.00142	0.00245	0.000367	0.00391	-0.00112	-0.00106	0.00364	0.00182	0.00473	0.00943	0.00364	0.00468	0.00868	0.00328	-0.00337	0.00192	0.000408	0.00811	0.000588	0.00328	0.0019	0.00417	0.00772	0.00326	0.000578	0.00151	-0.00221	0.003	-0.00645	-0.00309	0.00514	0.00477	0.00217	0.00464
		360	0	-0.00484	-0.00641	-0.000311	-0.00237	-0.0105	-0.00502	-0.0124	-0.00237	-0.00522	0.000844	0.00381	-0.00144	-0.00911	0.00516	0.00083	-0.00216	-0.00913	-0.00461	0.000612	-0.00677	-0.00912	0.0023	-0.00747	-0.00753	-0.01	-0.00383	-0.00202	-0.00591	0.000492	-0.00725	0.00292	-0.0057	-0.00671	-0.00528	-0.00231	-0.0037	-0.000306	-0.00438	-0.00362	-0.00415	-0.00188	0.000548	-0.00688	-0.00239	-0.0069	-0.00316
		361	0	-0.00562	-0.00237	-0.00223	-0.00224	-0.00668	-0.00277	-0.0059	-0.0111	-0.00714	-0.000902	0.000324	0.00231	-0.00351	-0.000396	-0.00255	-0.00462	-0.0106	-0.000878	0.0063	-0.00703	-0.0105	-0.00557	-0.00637	0.003	-0.00129	0.00117	-0.00377	-0.0106	-0.00963	-0.000409	-0.000687	-0.00402	-0.00246	-0.0045	-0.00568	-0.00762	-0.00966	-0.00542	-0.00465	-0.00605	-0.006	-0.00215	-0.00731	-0.0044	0.00256	-0.00656
		362	0	0.00782	0.0153	0.00345	0.00654	0.012	0.00162	0.00676	0.00262	0.00557	0.00302	0.0128	0.00692	0.00864	0.0102	-0.000904	0.00674	0.00802	0.00962	0.00789	0.00512	0.00213	0.00417	-0.00328	0.00985	0.00791	0.00938	0.00539	0.000883	0.0046	0.0072	0.01	0.00293	0.00438	0.00549	0.0122	-0.00228	0.00504	0.00602	0.00335	0.00742	0.00643	0.00303	0.00795	0.00608	0.00265	0.000415
		364	0	-0.00229	-0.00168	0.00148	0.00241	0.000742	-0.00356	0.000329	-0.00451	0.00148	-0.00514	NaN	0.00374	0.00323	-0.00258	-0.00401	0.00225	-0.00366	-0.000869	0.00159	-0.00278	-0.00365	-0.00365	-0.00023	0.0058	-0.000222	0.00271	0.000806	-0.00327	0.00544	0.00229	0.00345	0.00064	0.0037	0.0029	0.007	-0.0041	0.000643	-0.00538	-0.00523	-0.000711	-0.00242	0.00438	-0.00167	0.00299	0.00295	-0.00228
		365	0	-0.00265	-0.00196	-0.00311	-0.00363	-0.0026	-0.00271	-0.00625	NaN	NaN	0.000564	-0.00435	0.00454	0.00477	-0.000762	0.00328	0.000257	-0.0108	0.00171	-0.00409	0.00306	0.00232	0.00431	0.0018	0.00592	0.00735	-0.00289	-0.00474	0.00517	-0.000458	0.00167	0.00312	-0.00703	-0.00246	-0.00332	-0.0012	NaN	-0.00473	-0.00151	-0.000268	-0.00283	-0.00563	0.00291	0.00119	0.00463	-0.00113	0.00105
		366	0	0.000357	-0.00151	0.000549	0.00408	0.00314	0.00644	-0.00272	-0.00677	-0.00283	-0.00052	0.00169	0.00711	0.00172	0.000445	-0.00139	-0.000757	0.000273	0.00327	0.00238	-0.000577	0.00346	-0.000249	0.0028	0.00691	0.00832	0.000389	-0.00736	0.000715	0.000529	0.00353	-0.00205	0.00208	0.0078	0.00341	-0.000697	-0.00248	0.00743	0.000769	0.00411	-0.000326	-0.0027	0.00484	0.00259	0.00203	0.00546	0.0112
		367	0	-0.00266	-0.00153	0.00636	-0.00512	-0.000804	0.00259	NaN	-0.00273	-0.0017	0.000157	-0.0058	-0.000491	0.00323	0.0005	-0.00121	-0.00837	0.000504	0.000456	-0.00152	-0.00702	-0.00676	0.00143	-0.00347	0.0007	-0.00475	-0.000476	0.000318	-0.0046	-0.00493	-0.00164	0.00398	0.00107	-0.000308	-0.00198	0.00237	-0.000658	0.00204	0.000416	-0.00313	-0.00239	-0.00404	0.00235	0.00116	-0.00482	0.00195	0.000579
		368	0	0.00215	0.00485	0.0103	0.00429	0.00291	-0.00033	0.00167	0.00264	-0.0041	0.00536	0.00413	0.00603	0.0071	0.00139	0.00956	-0.000158	0.000932	-0.0063	0.0078	-0.000422	0.00174	-0.00495	0.00156	0.00691	-0.00333	0.00383	0.0057	0.000247	-0.000391	-1.22e-05	0.00328	0.00395	-0.00344	0.00887	0.00452	0.00282	0.00447	0.00453	0.00377	-0.000978	-0.00894	0.00562	0.002	0.00119	0.00321	0.00846
		369	0	-0.00672	-0.00384	0.000109	-0.00911	-0.00366	-0.00555	-0.00506	-0.00542	-0.0057	-0.00546	-0.00691	-0.00262	-0.00208	0.00238	-0.00333	-0.00513	-0.00597	-0.00315	0.00662	-0.00357	9.61e-05	-0.00372	-0.00837	0.00142	NaN	-0.00324	0.00458	-0.00382	-0.00771	-0.00454	-0.00425	-0.0039	-0.0053	-0.00289	-0.00296	-0.00214	-0.0106	-0.00533	-0.0103	-0.00294	-0.00617	-0.00142	-0.00746	-0.00244	-0.00594	-0.00244
		371	0	-0.00463	-0.00578	-0.00152	-0.00176	-0.00529	-0.00229	-0.0054	-0.00876	-0.00599	-0.00216	-0.00402	NaN	-0.0108	-0.00324	-0.000669	-0.00538	-0.00145	-0.005	-0.00032	-0.00639	-0.00769	-0.00436	-0.00719	0.00228	-9.81e-05	-0.00195	0.00328	-0.00029	-0.00317	-0.00457	-0.00375	0.000401	-0.00566	0.00316	-0.00452	-0.000695	-0.00321	0.00256	-0.00735	0.00103	-0.00674	0.000596	-0.00575	-0.00712	0.00222	-0.00558
		372	0	-0.00186	-0.00141	0.00193	-0.00141	-0.000241	0.00101	0.00497	0.00218	0.00564	-0.0069	0.00277	0.00473	-0.00908	-0.00722	0.00616	0.00254	0.00189	0.0058	0.0077	0.00729	-0.000694	0.00625	-0.000792	0.00432	0.00606	0.00101	0.00322	-0.00123	0.00502	0.00485	0.0042	0.00326	0.00643	0.00354	0.00427	0.000983	0.00204	-0.00118	-0.00318	0.00701	0.00379	0.00473	-0.000416	0.000596	0.0116	0.00384
		373	0	0.00856	-0.00678	0.00308	0.00418	-0.00236	0.00446	0.000947	0.00104	0.000364	-0.00194	0.000484	0.00512	0.00356	0.0021	0.00506	0.00324	0.00134	0.00419	0.00249	0.000456	0.00397	0.00129	0.00282	0.00198	0.00658	0.00379	0.000535	0.00821	0.00518	0.00376	0.0056	-0.00249	0.0074	-0.00136	0.00824	0.00629	0.0046	-0.000862	0.00557	0.00578	0.00113	0.0105	0.00723	0.00356	0.003	0.0105
		374	0	0.00386	0.00116	0.00246	0.00316	0.000131	-0.00454	0.00492	-0.000948	0.00123	0.00163	0.00862	0.00284	-0.0035	0.00207	-0.00195	0.00372	-0.00634	0.00137	0.00569	-0.00251	0.00162	-0.00287	0.00138	-0.00524	0.0036	-0.00419	-0.00398	0.000954	0.0028	-0.00065	0.00266	-0.00344	0.00012	-0.000668	0.00448	-0.00189	0.00709	-0.00157	0.00197	-0.00599	-0.00586	0.00472	0.00321	-0.000409	-0.000379	0.000222
		375	0	-0.00501	-0.00117	0.00385	-0.00338	-0.00122	-0.000862	-0.00299	-0.000632	-0.00638	-0.00458	-0.000421	0.00282	-0.00567	-0.000772	-0.00651	0.000286	0.000808	0.000514	0.00331	-0.00519	-0.00611	-0.000546	-0.00726	0.00184	-0.0015	0.00836	0.00158	-0.000389	0.00132	-0.000397	0.00506	-0.00311	-0.00547	0.000348	-0.00762	-0.000141	0.00131	-0.00778	-0.00191	-0.0031	0.00207	-0.00237	-0.00311	-0.00842	-0.000498	-0.00638
		376	0	-0.00566	-0.00937	0.00255	0.00211	-0.003	-0.00216	-0.000982	-0.00383	NaN	0.00128	0.00116	0.00205	-0.00679	-0.000102	-0.00207	0.00276	-0.00278	-0.00273	0.0106	-0.00173	-0.00665	0.00247	-0.00654	-0.0015	-0.00104	-0.00299	-0.0028	-0.00043	-0.00596	0.00351	0.000596	-0.00621	0.00124	-0.00258	-0.00533	-0.00506	-0.000914	-0.00458	-0.0053	-0.0064	0.00284	-0.00786	-0.0011	-0.00139	0.00155	-0.00417
		377	0	-0.000773	-0.00662	0.00101	0.00265	-0.000901	-0.00935	0.00212	-0.00379	-0.00556	-0.00141	-0.00323	-0.00279	0.0073	0.00224	-0.00305	-0.00167	8.13e-05	0.000673	0.00366	-0.00223	-0.00732	-0.00444	0.00372	-0.00219	0.00296	-0.00381	-0.00211	-0.000509	-0.00408	-0.000961	0.000975	0.000802	-0.00436	0.00206	0.00524	-0.0105	-0.00255	0.00124	-0.00263	-0.000183	-0.00108	-0.00339	0.00354	0.00337	-0.00235	-0.000978
		379	0	-5.76e-05	0.00202	0.00494	-0.00427	0.00731	0.00427	0.00259	0.0015	-0.000142	-0.00228	0.007	0.00699	0.00701	-0.00415	NaN	-0.00787	0.00123	0.0041	0.00324	-0.000775	-0.00494	0.00515	0.00225	0.000946	0.000695	-0.000849	-0.00435	0.0062	0.00639	0.00462	0.00498	0.00369	0.00277	-0.000865	0.000309	0.00141	-0.00372	-0.00465	-0.000859	-0.00489	-0.00135	0.00184	0.0033	-0.000673	-0.00055	-0.00393
		380	0	-0.00343	0.00179	0.0015	0.000268	0.000371	-0.00135	0.00202	-0.00813	-0.00728	-0.00108	0.00337	-0.00663	-0.00609	-0.00162	-0.000683	-0.00365	-0.00378	0.00211	0.00504	-0.00629	-0.00257	0.00446	-0.00128	0.00406	0.000675	-0.00147	-0.00857	-0.000638	-0.00173	-0.00234	0.00214	-0.00263	-0.00251	-0.00574	0.00488	0.000408	-0.0049	-0.00428	-0.00938	-0.00341	-0.00309	-0.0007	-0.00638	0.000961	0.00333	-0.00218
		381	0	0.000323	-0.000701	-0.000169	0.00842	0.00375	0.00201	0.000469	-0.00186	-0.00453	0.000951	0.000979	-0.000369	-0.0055	-3.87e-05	0.00177	0.00194	-0.000482	0.00224	0.00312	-0.00329	0.00267	-0.000117	-0.000529	0.000592	0.0103	0.00225	-0.000646	0.00533	-0.00235	0.0016	0.00189	0.00177	0.005	0.00135	0.000773	-0.000638	-0.00167	-0.00397	-0.00689	0.00028	0.00209	0.00515	0.0059	-0.00146	NaN	-0.000529
		382	0	-0.00291	-0.000295	0.00315	0.00502	-0.0082	-0.00523	-0.00316	0.000255	-0.00503	0.00226	-0.00216	0.00293	-0.00564	-0.00241	-0.00216	-2.76e-05	-0.00629	-0.0034	0.0026	0.00496	-0.000758	-0.00283	-0.000993	0.00442	0.00218	0.00234	0.000782	0.000198	-0.00233	0.00342	-0.000681	-0.00141	0.00284	-0.00489	0.00601	-0.00946	0.00216	-0.0022	-0.00472	-4.12e-05	-0.00403	0.0106	0.000397	-0.00035	4.17e-05	-0.00351
		383	0	-0.00426	-0.000861	0.00421	0.00498	0.00187	0.00405	0.00475	0.00294	0.00339	-0.00123	0.000924	-0.000466	0.0015	0.00628	0.00787	3.3e-05	-0.00119	0.00417	0.0143	-0.000814	0.00184	0.000998	0.00669	0.00319	0.00426	0.0073	0.00283	0.00702	0.00694	-0.000493	0.00388	0.00443	0.00737	0.0049	0.0111	0.00213	0.00463	-0.00134	0.00283	0.00584	0.00419	0.00637	0.00449	0.00716	0.0043	0.00285
		384	0	-0.00281	-0.00347	-0.000312	0.00247	-0.000618	0.00181	-0.00444	0.000345	-0.00202	-0.00448	-0.00274	0.000204	0.00257	0.00331	-0.00124	0.00409	0.00368	-0.00112	0.0031	-0.00377	0.000112	-0.00231	0.00155	-0.0041	0.00391	-0.000114	-0.00854	-0.00358	0.00347	0.00705	-0.000342	-0.000293	0.00229	-0.00579	0.00203	-0.00321	-0.00367	-0.00298	-0.000543	0.00686	-0.00326	0.00296	0.000393	0.00154	-0.000713	-0.00275
		386	0	-0.00956	-0.00362	-0.00872	-0.00966	-0.00594	-0.00393	-0.00266	-0.014	-0.00828	-0.00743	-0.0121	-1.62e-05	-0.00607	-0.00381	-0.00331	-0.00966	-0.0102	-0.01	-0.000778	-0.0027	-0.00533	-0.00821	-0.00246	-0.00264	-0.00609	-0.0103	-0.00467	-0.00917	-0.0046	-0.00248	-0.00951	-0.0101	-0.00827	-0.0115	-0.00169	-0.0119	-0.00825	-0.00603	-0.00529	-0.0105	-0.00798	-0.00385	-8.06e-05	-0.00939	-0.00595	-0.00677
		387	0	-0.00475	-0.00883	0.000323	-0.000548	-0.00157	8.12e-05	0.00149	-0.0102	-0.00208	-0.00539	-0.00537	0.00351	-0.00199	-0.00637	-0.00137	-0.00419	-0.0045	-0.00447	-0.00222	-0.000914	-0.00342	-0.00397	-0.00465	-0.0009	-0.00436	0.000293	-0.00263	-0.00251	-0.00889	0.000695	-0.000441	-0.00724	-0.00361	-0.00476	0.00316	-0.00101	-0.00389	0.000896	0.00199	-0.00327	0.000514	-0.00136	0.000454	-0.0027	-0.00393	-0.00473
		388	0	-0.00448	-0.00779	-0.00151	0.000761	-0.00687	0.00116	0.00164	-0.00637	-0.00418	-0.00459	-0.00132	-0.000341	-0.00374	0.000125	-0.00537	-0.00482	-0.00682	-0.00274	0.0015	-0.00283	-0.003	-0.00899	-0.00296	0.000342	0.000887	-0.00428	-0.00528	-0.0023	-0.00288	-0.002	-0.0047	-0.00892	-0.00272	-0.00306	0.00056	0.000327	-0.00267	-0.00342	-0.00594	-0.000225	-0.00516	0.00149	-0.000908	0.00132	-0.00395	-0.0076
		389	0	-0.00423	0.000497	-0.000162	0.000283	-0.00635	-0.00332	-0.00179	-0.00077	-0.00283	-4.16e-05	-0.00489	-0.00132	0.000699	0.00139	-0.00328	-0.00128	-0.004	-0.00554	0.00034	-0.00573	-0.00197	0.0021	0.00391	-3.55e-05	0.00048	-0.00487	-0.00859	-0.0037	0.00182	-0.00299	-0.00245	-0.00202	0.000331	-0.00381	0.00273	-0.00118	-0.00616	-0.00195	-0.00446	-0.00732	-0.00358	0.00801	-0.00522	-0.00268	-0.00308	0.00427
		390	0	0.00128	0.00029	-0.000418	-0.00463	-0.000436	-0.00088	-0.00394	0.000755	-0.00257	-0.000804	0.00264	0.00296	-0.000168	0.00271	0.00131	0.00264	-0.00684	0.000829	-0.000987	-0.00116	-0.00101	-0.00141	-0.00372	0.00229	0.000481	-0.00166	0.000715	-0.00513	-0.00398	-0.00331	-0.00351	-0.00482	-0.00198	-0.00576	-0.00591	-0.00273	0.00472	0.000279	0.00046	0.00052	-0.00106	0.00621	-0.000657	-0.000425	0.000118	0.000858
		391	0	-0.00416	-0.0012	-0.00491	-0.00259	0.00117	-0.00113	-0.00597	-0.00401	-0.00331	0.000122	-0.00573	0.00137	-0.000336	-0.0038	-0.0029	0.00173	-0.00619	-0.0019	0.00517	-0.00103	-0.00216	-0.00285	-0.00571	-0.00327	0.00217	0.000731	3.96e-05	-0.00406	0.00144	-0.00477	-0.00192	-0.00738	-0.00467	2.99e-05	0.000361	-0.00515	0.000704	-0.00701	-0.00507	-0.00136	-0.000327	0.000752	-0.0023	-0.00472	0.00237	-0.00224
		392	0	0.000645	-0.00238	8.94e-05	0.00441	0.00327	-0.000896	0.00477	-0.00174	-0.00128	0.00609	0.00651	0.00972	0.00123	0.0019	0.00153	0.00473	0.000489	0.00458	0.00466	-0.00179	0.00853	0.00289	0.00308	0.000304	0.00621	0.00263	0.00144	0.00653	0.0041	0.00495	0.00795	-0.000385	0.00426	0.00256	0.000784	-0.000916	-0.00328	-0.00266	0.00221	0.00134	0.00121	0.00343	0.00126	0.004	0.00372	0.00601
		394	0	0.00289	-0.000783	2.95e-05	0.00348	-0.002	0.000537	0.00279	-0.00354	0.000666	0.00415	0.00401	-0.00157	0.00427	0.0079	0.00173	0.00642	0.00398	0.00329	0.00664	-0.00201	0.00346	0.000836	0.000633	-0.00186	-0.000168	-0.000367	-0.00454	0.00408	0.00223	0.00352	0.00349	-0.00316	0.000573	-3.11e-05	-0.00111	-0.00216	0.00323	-0.00142	0.00237	-0.00042	-0.000288	0.00194	0.00143	0.00398	0.00136	0.00128
		395	0	-0.00364	-0.00559	-0.00562	0.000647	-0.00626	-0.0037	-0.008	-0.0058	-0.00531	-0.00653	0.00157	-0.0113	-0.00408	-0.00613	-0.00525	-0.00279	-0.00585	-0.00568	-0.00303	-0.00566	-0.00701	-0.00382	-0.00685	-0.00764	-0.01	-0.00302	-0.00934	-0.00489	-0.0094	-0.00377	-0.00948	-0.00727	-0.00918	-0.011	-0.00561	-0.00995	-0.0089	-0.0104	-0.00424	-0.0103	-0.00609	-0.0075	-0.00358	-0.00237	-0.0054	-0.0106
		396	0	0.00174	0.00184	0.00185	-0.000911	-0.00137	0.00403	-0.000774	6.56e-05	-0.00181	0.0031	0.000983	0.000565	0.00012	-0.00303	0.00563	0.00166	-0.00242	0.00143	0.00463	-0.00112	-0.00234	0.00473	-0.000893	0.00489	-0.000203	0.00307	-0.000108	-0.00023	-0.00241	0.00121	-0.00251	-0.00424	-0.000521	0.00113	0.000536	-0.00377	-0.00277	-0.0039	-0.00165	-0.00423	0.00118	-0.00249	0.00206	-0.00176	0.00475	0.00152
		397	0	-0.000806	0.00342	0.00288	0.000602	-0.00059	0.00303	0.00011	0.000888	-0.00119	-0.000164	-0.00085	-0.000757	-0.000118	-0.0027	0.00374	-0.000373	-0.000935	-0.000425	0.00272	0.000482	-0.00249	-0.000491	0.00157	0.000626	0.00361	-0.000988	0.000816	0.000151	0.00147	0.000928	0.00245	-0.000207	-0.000572	-0.00234	-0.000351	0.000148	-0.00232	-0.00183	-0.00348	-0.00174	-0.00142	-0.00206	-0.00346	-0.00406	0.000195	-0.0022
		398	0	0.00108	0.00237	0.00161	0.00274	0.00194	0.00152	0.00397	0.000392	0.00166	0.000128	0.00109	-0.00196	0.00362	-0.00121	-0.000148	-0.000275	0.00102	0.00296	0.00154	0.00243	0.00142	-0.00117	0.000427	0.00194	0.00394	0.00104	0.00234	0.00141	-0.000177	-0.000337	0.000606	0.00169	0.00148	0.000983	0.00254	0.00251	0.00215	-0.000918	0.000841	0.00375	-0.000393	-0.000887	-0.00232	-0.00328	-0.00162	-0.00171
		399	0	-0.000428	-0.000169	0.000249	-0.000862	-0.000638	-0.00216	-0.00091	-0.00223	-0.00254	-0.00118	0.000252	-0.00158	-0.00215	-0.00128	-0.000363	-0.00112	-0.00363	-0.000835	0.000216	-0.00124	-0.00234	-0.000869	-0.00111	-0.000516	-7.13e-05	-0.00108	0.000108	-0.000409	-0.00113	-0.00167	-0.00113	-0.00127	-0.00111	-0.00149	-0.000749	-0.000419	-0.00228	-0.00332	0.000817	0.000151	-0.00185	-0.00169	-0.00532	-0.00644	-0.00328	-0.00372
		401	0	-0.000673	-0.000153	0.00073	0.000453	0.000472	0.000205	0.000546	-0.000232	0.000356	5.89e-05	0.00091	0.00118	-0.00056	-0.000804	-3.43e-05	0.000359	-0.000778	8.49e-05	0.000285	-0.000671	-0.000508	-7.26e-05	-0.000629	0.000538	0.000227	-0.000291	2.45e-05	-0.000228	-0.000118	-0.000232	0.000339	-3.04e-05	-0.000105	-4.02e-05	0.000189	-0.000311	-0.00228	-0.002	0.00164	0.00328	0.000134	-0.000202	-0.00535	-0.00538	-0.0045	-0.00424
		402	0	-0.000881	5.94e-05	-0.000378	0.00152	-0.00134	0.000893	0.000121	0.000188	-0.00124	-0.00126	0.000648	-0.000913	-0.000304	-0.000536	-0.000914	-0.00022	-0.000215	-0.000423	0.000989	0.000608	0.000813	-0.0015	5.85e-05	0.000504	0.000934	-1.61e-06	-0.000429	-0.00068	-0.000108	-3.03e-06	-0.00121	0.000868	0.000414	-0.0006	-0.000142	-0.000743	-0.000773	-0.00237	0.00031	0.00224	0.00061	-0.000865	-0.00463	-0.00468	-0.00393	-0.00406
		403	0	-0.00135	-0.00195	-0.000595	0.000565	2.83e-05	0.000178	-0.000849	-0.000694	-0.00126	-0.00139	0.000222	-0.000604	-0.00112	-8.03e-05	-0.00091	-0.00013	0.000316	-0.0008	-0.00043	-0.00106	-0.00146	-0.000839	0.000144	-0.000599	0.000203	-0.00091	-0.000869	-0.000575	-0.000814	-0.00106	-0.00219	-0.000605	-0.000412	0.000386	-0.00107	-0.000556	-0.00176	-0.0027	0.00029	0.00212	-0.000204	-0.00223	-0.00494	-0.00539	-0.00514	-0.00414
		404	0	-0.000914	-0.00134	0.000804	-0.000266	-0.00114	-0.000366	-0.000843	-0.00109	-0.00215	-0.0011	-0.00086	-0.00141	-0.00107	-0.00065	-0.000741	-0.00048	-0.00183	-8.8e-05	-0.000983	-0.00131	-0.0019	-0.00109	-0.001	-0.000755	-7.87e-05	-0.000847	-0.00106	-0.00116	-0.00154	-0.00168	-0.00149	-0.000562	-0.000756	-0.0012	-0.000536	-0.000957	-0.00151	-0.003	-0.00112	0.00185	-0.00111	-0.00134	-0.00505	-0.00511	-0.00607	-0.0052
		405	0	-0.000634	-0.000838	0.000885	0.000188	-3.98e-05	0.000302	0.000985	-0.000922	-0.00133	-0.000257	-0.0006	-0.00129	-0.000668	-0.00195	-0.00128	0.00063	-0.000783	-0.000489	-0.000638	-0.000831	-0.00134	-0.000875	-0.000737	-0.000649	9.77e-05	-8.46e-05	0.000877	-0.00038	-0.000226	-7.44e-05	-0.000635	-0.000419	2.58e-05	0.000435	-0.000155	0.000337	-0.000317	-0.00267	0.000472	0.00366	0.000343	-0.00144	-0.00398	-0.00598	-0.00461	-0.0051
		406	0	-0.000481	-0.00164	0.00102	0.000163	-0.000628	-0.001	-0.000856	-0.00172	-0.00167	-0.000277	-0.00114	-0.000768	-0.00158	-0.00209	-0.00123	-0.000907	-0.00102	-0.000421	0.000309	-0.00139	-0.000328	-0.00203	-0.00115	-0.0023	1.41e-05	-0.000616	-0.000174	-0.00064	-0.000522	-0.000269	-4.73e-05	-0.000609	0.000184	0.000368	-0.00148	0.000134	-0.000931	-0.00292	1.75e-05	0.00236	0.000227	-0.0012	-0.00312	-0.00474	-0.00463	-0.00456
		408	0	-0.000446	-0.00155	-0.00103	-0.000676	-0.000262	-0.000159	-0.000349	-0.00218	-0.00172	-0.00196	-0.00183	-0.00127	-0.00119	-0.00196	-0.00136	0.000568	-0.00235	-0.000734	0.000232	-0.0014	-0.00154	-0.00109	-0.00105	-0.00224	-0.000395	-0.00179	-0.00133	9.93e-06	-0.00157	-0.000945	-0.00115	-0.000932	-0.00108	-0.000189	-0.000959	-0.00106	-0.00183	-0.00404	-0.000705	0.00221	-0.000319	-0.0003	-0.00307	-0.00574	-0.00447	-0.00511
		409	0	-0.00153	-0.00104	7.84e-05	-0.000164	-0.00021	0.000522	-0.000184	-0.00166	-0.00158	-0.000984	-0.00143	-0.00221	-0.000234	-0.000798	-0.000177	-4.71e-05	-0.00111	-0.000743	-0.000495	-0.000546	-0.000974	-0.000776	-0.0011	-0.000203	-0.000308	0.000487	-0.000704	-0.00069	-0.000619	-0.000163	-0.00105	6.36e-05	-0.000532	0.000883	0.00028	-0.000345	-0.00117	-0.00312	-0.000808	0.00241	0.000176	-0.000862	-0.00342	-0.00465	-0.00478	-0.00519
		410	0	-0.000205	-0.000221	0.000676	0.000366	-8.3e-05	0.000703	1.97e-05	-0.00161	-0.00105	-0.000252	-0.000379	-0.00115	7.92e-05	-0.000645	0.000559	-5.81e-05	-0.0016	-1.17e-05	-0.000328	-0.000587	-0.00234	0.000428	-0.000645	-0.000489	-0.000433	-0.000105	0.000385	0.000736	-0.000312	-5.19e-05	-0.000688	0.000145	-4.11e-05	0.00108	0.000337	-0.00072	0.000357	-0.00266	-0.000455	0.00174	0.000867	-0.000709	-0.00245	-0.00471	-0.00543	-0.00487
		411	0	-0.000658	-0.00129	0.000178	-0.000785	-0.00082	-0.00121	-0.000677	-0.000731	-0.00118	0.000271	-0.00196	-0.00135	-0.00021	-0.000121	-0.000296	-0.000151	-0.00153	-0.000532	-0.000471	-0.00043	-0.000963	-8.79e-05	-0.000809	-0.000321	-0.000517	-0.000105	-0.00134	-0.000551	-3.24e-05	-3.5e-05	-0.000432	-1.18e-05	-0.000242	-0.00011	-0.000204	0.000296	-0.00163	-0.00283	-0.00146	0.00117	0.000567	-0.001	-0.00355	-0.00544	-0.00527	-0.00617
		412	0	3.42e-05	0.000325	0.000365	0.000259	-0.000188	0.000378	-0.000766	0.000116	-0.00142	-0.000594	3.97e-05	4.93e-05	0.000471	-0.000254	0.000608	-0.000392	-0.000148	0.00116	-9.95e-05	-0.000286	-0.000858	-0.000797	5.95e-06	0.000225	4.88e-05	-9.56e-06	-0.000587	-0.000148	0.000141	0.000143	-0.000501	-0.00066	-0.000263	-0.000527	8e-05	0.000437	-0.00014	-0.0021	-0.00108	0.0014	0.00084	8.94e-05	-0.00275	-0.00496	-0.00521	-0.00512
		413	0	-0.000541	0.000191	-0.000641	0.000779	-0.000528	-0.000666	-0.000568	-0.000763	-0.000629	-0.000576	-0.000342	-0.00134	-2.08e-05	-0.000849	-0.000945	6.56e-05	-0.00105	0.000273	-0.000543	-0.000842	-0.000327	-0.000596	-0.000872	0.000578	-0.000891	-0.000762	-0.000318	-0.000124	-0.000849	-0.000303	-0.000929	-0.000277	-8.72e-05	-0.000144	6.36e-05	-0.000341	-0.000255	-0.00169	-0.00165	0.00184	0.000653	-0.000621	-0.00258	-0.00463	-0.00501	-0.00607
		414	0	-0.000525	-0.000669	0.000348	0.000428	-0.000772	6.11e-05	-0.000588	-0.000822	-0.000667	0.000305	8.15e-05	-0.000247	-0.000285	0.00053	0.000165	0.000417	-0.00134	0.000931	0.000832	-0.000535	-0.000435	0.000516	-0.000853	0.00109	-0.000157	0.000237	-1.63e-05	-0.000431	0.000172	9.16e-05	0.00023	-0.000575	0.000404	-0.000191	-0.000129	0.000311	-0.00039	-0.00074	-0.00195	0.000262	0.000738	-0.000519	-0.00169	-0.00517	-0.00506	-0.00546
		416	0	-0.00136	-1.46e-05	-0.0004	-0.00136	-0.000216	-0.000308	0.000361	-0.000525	-0.000597	-0.000351	-0.000375	0.000127	-0.00046	-0.00063	-0.000497	-0.000561	-0.00162	-1.38e-06	0.000739	-0.000777	-7.6e-08	-0.000766	0.000121	-6.83e-05	-0.000124	-0.000172	-0.000184	-0.000584	-0.000238	-0.00065	-0.000333	-0.000779	-0.000453	-0.000736	-0.000525	-0.000606	-3.03e-05	-0.00135	-0.00256	-0.000331	7.68e-05	-0.000634	-0.0025	-0.00447	-0.00539	-0.00641
		417	0	-0.00178	-0.00147	-0.000163	-0.00156	-0.00115	-0.00139	-0.000674	-0.00214	-0.00122	-0.00102	-0.00148	-0.00153	-0.000824	-0.000976	-0.00144	-0.00259	-0.00144	-0.00166	-0.000377	-0.000875	-0.000944	-0.000513	-0.00123	-0.00126	-0.000988	-0.000715	-0.00193	-0.00155	-0.000891	-0.000921	-0.000713	-0.00125	-0.00141	-0.00173	-0.00167	-0.00142	-0.000761	-0.00169	-0.00287	-0.000972	-0.000678	-0.00155	-0.00341	-0.00523	-0.00595	-0.00573
		418	0	0.000177	0.000531	0.000879	-0.000173	0.000781	0.00124	0.000457	-8.78e-05	9.59e-05	0.000541	0.000569	0.000241	-0.000321	0.000155	0.000896	-5.64e-05	-8.2e-05	0.00157	0.000697	3.39e-06	-0.000498	0.000677	-0.000114	0.000302	0.000332	-0.000559	0.000233	0.000691	0.000739	-0.000711	9.91e-06	-0.000201	-8.34e-05	0.00019	0.00022	0.00015	0.000907	-0.000636	-0.00207	0.000675	0.00113	-0.00055	-0.000291	-0.00371	-0.00531	-0.00552
		419	0	1.29e-05	0.000325	-0.000541	-6.23e-05	0.000705	3e-05	0.000852	0.000156	0.000528	0.000594	0.000359	-0.000214	-0.00035	-0.000534	-0.000182	-0.000433	0.000283	-0.000451	-0.000562	-1.36e-05	-0.000205	-0.000662	-0.000284	-0.000244	0.000281	0.00012	0.000564	0.000427	0.000122	-9.47e-06	0.000683	1.26e-05	0.00044	-0.00039	-0.000311	-0.000388	-9.71e-05	-0.000831	-0.00233	-5.38e-05	0.000426	-0.00138	-0.00114	-0.00345	-0.00496	-0.00625
		420	0	-7.66e-05	-0.00032	0.000482	0.000302	0.000287	-3.44e-05	0.000163	-0.000749	7.82e-05	9.46e-05	-0.000333	0.00051	-0.000628	-0.000774	0.000195	-0.000174	-0.00104	-0.00031	0.000241	0.000609	-0.000624	-0.000459	-0.000589	0.000957	0.00101	-0.000469	0.000101	-0.000387	0.000197	0.000197	-0.000352	-0.000176	0.00017	0.000229	0.000331	0.000216	0.000413	-0.000441	-0.0014	-0.000741	-5.47e-05	-0.000909	-0.00101	-0.00348	-0.00406	-0.00586
		421	0	0.000439	-0.000681	0.000434	-0.000728	-0.00103	-0.000611	-0.000618	-0.00139	-0.000976	-0.00126	-0.000784	0.000572	-0.00105	-0.000861	-1.64e-05	-0.00122	-0.00183	-0.000595	-0.000496	-0.000234	-0.00135	-0.000489	-0.000837	-0.000421	-0.000347	-9.54e-05	-0.000186	-0.000544	-0.00119	-0.000505	-0.000807	-0.0016	-0.000756	-0.000801	-0.00132	-0.000845	-0.000187	-0.00106	-0.0028	-0.00185	-0.000207	-0.00177	-0.00218	-0.00469	-0.00538	-0.00674
		423	0	-0.000758	-0.000552	-0.000881	-0.00109	-0.00063	-0.00075	-0.000597	-0.00136	-0.00107	-0.000929	-0.00126	-0.00187	-0.00173	-0.000913	-2.09e-05	-0.00165	-0.00184	-0.0014	-0.00132	-0.00157	-0.00236	-0.00136	-0.0025	-0.000881	-0.000607	-0.000455	-0.000671	-0.000743	-0.0015	-0.000917	-0.000953	-0.0011	-0.00108	-0.000771	-0.000826	-0.000999	-0.000782	-0.00147	-0.00273	-0.00259	-0.000719	-0.00168	-0.00148	-0.00463	-0.00633	-0.00661
		424	0	0.000348	-2.97e-06	0.000101	0.000484	4.56e-06	0.000459	0.00108	-0.00109	-0.00016	-0.000702	-0.0014	-0.000431	-0.000358	-0.000768	6.92e-05	-0.000284	-0.00124	0.00016	0.000363	-0.000699	-0.000979	-0.000613	-0.000772	6.17e-05	1.85e-05	0.000273	0.0003	-0.000144	-6.44e-06	-0.000746	0.000171	0.000119	-0.00125	-6.24e-05	5.09e-05	-0.000507	0.000186	-0.000941	-0.00146	-0.00125	0.000509	-0.0015	-0.000855	-0.00312	-0.00464	-0.00665
		425	0	-0.0017	-0.00142	-0.00119	-0.000935	-0.00121	-0.000995	-0.00112	-0.00205	-0.000604	-0.0022	-0.00157	-0.00127	-0.00144	-0.00118	-0.00053	-0.00151	-0.00186	-0.000757	-0.0012	-0.00129	-0.00188	-0.00149	-0.0011	-0.00113	-0.00142	-0.00117	-0.000992	-0.000997	-0.00128	-0.00131	-0.000875	-0.00116	-0.000955	-0.00139	-0.00122	-0.00139	-0.00108	-0.00157	-0.00275	-0.00337	-0.000446	-0.00259	-0.00173	-0.00437	-0.00644	-0.0069
		426	0	-0.000605	-0.000365	-0.000284	0.000448	-0.000895	0.000258	0.000125	0.00035	1.76e-05	-0.000155	-0.000609	-0.000898	-0.000617	-0.00117	0.000256	-0.000299	-0.000447	-0.000305	-0.000317	-0.000892	-0.000134	-0.00115	-0.00125	-0.000533	0.00024	0.00031	-0.000365	0.000464	-0.000853	-0.000582	-0.000159	-0.000613	-0.000177	-0.000183	5.49e-06	-0.000615	-0.000552	-0.000636	-0.00164	-0.00219	-0.000378	-0.000527	-0.00104	-0.00384	-0.0053	-0.00524
		427	0	-0.000266	-1.12e-05	-0.000109	-0.000641	-9.7e-05	-7.67e-05	-8.94e-05	-0.000695	-0.000304	-0.00112	-0.00065	-0.000198	-0.000359	-0.000905	-0.000512	-0.000778	-0.000588	1.01e-05	0.000257	-0.000474	-0.000563	-0.000588	-0.001	0.000429	-0.000515	-0.000337	-0.000313	0.000653	-0.000752	0.000262	-0.000386	-0.000596	-0.000293	-0.000912	-0.000458	-0.000313	-0.000495	-0.000522	-0.00118	-0.00218	-0.000174	-0.0011	-0.00104	-0.004	-0.00529	-0.00555
		428	0	-0.00107	0.000446	-0.000278	-0.000622	-0.000755	-0.000144	0.000187	-0.00121	-0.000146	-0.000971	-0.00121	-0.000561	-0.000281	-0.000883	-0.000999	-0.000795	-0.00138	-0.000607	-0.00041	-0.000449	-0.00072	-0.000313	-0.000445	-0.000156	0.000199	-0.000982	-0.000258	3.67e-05	-0.000383	7.93e-05	-0.000815	-0.000425	-0.000265	-0.000862	-0.000234	-0.00123	1.86e-05	-0.00133	-0.0015	-0.00269	-0.000472	-0.00188	-0.00145	-0.00277	-0.00561	-0.00653
		430	0	0.000712	0.000799	0.000701	0.00091	-0.000215	0.000223	0.00117	-0.000344	-0.000364	0.00058	0.000273	-0.000462	0.000502	0.000234	0.000191	-3.77e-05	-0.000252	0.000374	0.000432	0.000224	-0.000123	0.00098	-4.08e-05	0.000888	0.000278	0.000703	0.000453	2.09e-06	0.000529	-1.08e-05	8.28e-05	0.000345	0.000344	0.000902	0.000967	0.000275	0.000672	0.000413	-0.000869	-0.000647	0.000557	-0.0005	-0.000549	-0.00152	-0.00339	-0.00554
		431	0	-0.000228	-0.000356	-1.47e-05	-0.000113	-0.000381	-0.00125	0.000698	0.000161	-0.000841	-0.000488	-0.000549	-0.00101	-0.000387	0.000201	-7.76e-05	-0.000898	-0.00152	-0.00012	-0.00129	-0.00103	-0.00111	-0.000176	5.44e-05	0.000221	-0.000636	0.000397	5.36e-05	-0.000552	0.000197	-0.00112	-0.00058	-0.000894	-0.000273	0.000193	-0.000761	-0.000456	-0.000979	-0.000331	-0.000969	-0.00243	-4.32e-05	-0.00066	-0.00152	-0.00189	-0.00526	-0.00691
		432	0	-0.000554	0.000329	2.86e-06	-0.00047	-0.000257	-3.21e-05	-0.00038	9.13e-05	-0.000336	-0.000594	-0.000202	-0.000171	0.000351	-0.000279	-2.5e-05	0.000177	-0.000377	-0.000237	-0.000355	-0.000105	-0.00108	0.000175	4.48e-05	0.00077	0.000459	0.000172	-0.000232	0.00044	0.000443	9.87e-05	-0.000297	-0.000241	-0.000744	-0.000743	-0.000378	0.000139	0.000247	0.000399	-0.00157	-0.0022	-0.000347	-0.00137	-0.00154	-0.00265	-0.00523	-0.00633
		433	0	9.86e-06	0.00026	0.000448	0.000285	-0.000991	-0.000294	0.000297	-0.000666	-0.000855	-0.000172	-0.00111	-0.000876	0.00015	-0.000471	-1.85e-05	-0.000359	-0.000438	8.2e-05	0.000312	-0.000562	-0.000281	-0.000672	7e-05	0.000565	-0.000853	-0.000689	-0.00106	-0.000391	-0.000548	0.000167	2.8e-05	-0.000477	-0.000277	-0.00047	0.000141	-0.000586	-0.000611	-0.000804	-0.000513	-0.00214	-0.000957	-0.00123	-0.00238	-0.00293	-0.0057	-0.0068
		434	0	-0.000714	-7.66e-05	0.000288	-0.000699	-0.000404	-0.000595	-0.000243	-0.00102	-0.00107	-0.000828	-0.0009	-0.000533	-0.000626	-0.000711	-0.00126	-0.00149	-0.000354	-0.000435	-0.000323	-0.00129	-0.000798	-0.000265	4.05e-05	-0.000299	-0.000735	-0.000716	-0.000389	-0.000642	-0.000305	3.35e-05	-0.000725	-0.000431	-0.000532	-0.000302	-0.000166	-0.000409	-0.000344	-0.00138	-0.00168	-0.00212	4.39e-06	-0.00129	-0.00163	-0.00201	-0.00539	-0.0065
		435	0	-0.000927	-0.000584	0.000218	-0.000863	-0.000479	-0.000645	-0.000508	-0.000547	-0.000921	-0.000855	-0.001	-0.000702	-0.000397	-0.000713	-0.000226	-0.00104	-0.000562	-0.000272	-0.000993	-0.000907	-4.76e-05	-0.000667	-0.000144	-0.000158	-0.000511	-0.000132	-0.000406	-0.00037	0.000301	-0.000452	-0.000319	-0.000561	-0.000724	-0.000182	-5.61e-05	-0.000707	0.000327	-0.000421	-0.000875	-0.00254	-0.000816	-0.00186	-0.00176	-0.00268	-0.00442	-0.00664
		437	0	0.000795	-7.72e-05	0.00121	0.000178	2.32e-05	0.000248	4.08e-05	0.000284	0.00011	0.00015	-0.000334	-0.000373	1.04e-07	0.000122	0.000965	-0.000139	-0.000861	0.000559	0.000328	0.000179	0.000158	-0.000606	0.000203	0.000534	-0.000284	0.000584	0.000407	-5.81e-05	-0.000104	-0.000164	0.000687	-0.000166	0.000808	0.000474	0.000286	0.000534	0.000713	2.29e-05	-0.000647	-0.00166	-0.000709	-0.000909	-0.000974	-0.00158	-0.00414	-0.00588
		438	0	-7.45e-05	-0.000746	0.000186	-0.000274	-0.000821	-8.73e-06	0.000232	-0.000212	0.000119	-0.00016	-0.000485	-0.000316	-0.000253	-0.000453	0.000287	-0.000738	-0.000201	0.000373	-0.000252	-0.000275	-0.00121	-0.000476	-0.000355	0.000518	0.000435	-0.000562	-0.000471	0.000284	3.43e-05	-0.000893	-0.000396	-0.000111	0.000286	-9.01e-05	-0.000194	-0.000109	0.000338	-0.000293	-0.000472	-0.00245	-0.000813	-0.00112	-0.00213	-0.003	-0.00485	-0.00665
		439	0	0.000381	0.000241	0.00115	0.000829	0.000695	6.85e-05	0.000818	0.000427	0.00185	0.000815	0.000693	0.000115	-1.26e-05	0.000677	0.000782	-0.000175	8.4e-05	0.000582	0.00068	0.000677	0.000279	0.000236	-0.000214	0.000746	0.000407	0.000566	0.000478	0.000595	0.000318	8.83e-05	0.000127	6.21e-05	0.000894	0.000422	0.000844	9.62e-06	0.00111	0.000601	-0.000392	-0.00134	-0.000757	-0.000324	-0.00108	-0.00182	-0.0042	-0.00621
		440	0	-0.000478	0.000105	0.00053	0.000525	0.00012	0.000277	0.000208	-1.19e-05	0.000633	0.000613	-0.000155	-6.59e-05	-0.000651	0.000346	-0.000358	2.16e-05	-4.9e-05	0.000277	0.00023	2.04e-06	5.97e-05	-0.000324	-0.000358	-7.12e-05	0.00063	0.000619	6e-05	0.000146	-6.39e-05	0.000619	-0.000238	0.000369	-6.66e-05	0.000596	0.000351	0.000259	-0.000124	-0.00069	-0.000243	-0.000865	-0.00114	-0.000993	-0.00227	-0.00219	-0.00371	-0.00623
		441	0	3.58e-05	0.00112	0.000429	0.000841	0.000846	0.000633	7.38e-05	-0.000406	0.000823	0.000788	0.00031	0.000291	-0.000101	-0.00047	-0.0002	0.000181	-2.28e-05	0.000393	0.000713	0.00132	0.00105	0.00127	-8.27e-06	0.00102	0.000693	0.000727	0.000663	3.86e-06	0.000997	0.000224	0.000254	0.000728	0.000792	0.000182	0.000215	0.00047	0.000351	0.000153	0.000171	-0.00102	-0.000715	6.15e-05	-0.00106	-0.000879	-0.00281	-0.00546
		442	0	-0.000243	0.000475	8.99e-05	0.000823	0.000499	0.000731	0.000297	-0.00077	0.000388	0.000101	1.08e-05	0.000594	-0.000212	0.000477	-0.000731	-0.000112	-0.000599	6.28e-05	0.000838	0.00106	0.000318	-0.000135	-0.000324	0.000535	-0.000245	9.23e-05	-0.000326	8.82e-05	0.000184	4.92e-05	4.33e-05	-7e-05	8.4e-05	-0.000274	0.000475	-0.000338	0.00111	-0.000258	-0.000627	-0.00156	-0.00126	-0.000875	-0.00127	-0.00151	-0.00304	-0.00562
		444	0	-0.000209	0.00036	0.000111	-0.000304	-0.000256	-9.52e-05	-2.86e-05	-0.00115	0.000112	0.000698	-0.000363	0.0002	-0.000601	-7.52e-05	0.00021	-0.00011	-0.000772	-7.58e-05	-0.000255	-0.000774	-0.000649	-0.00071	-8.88e-05	-7.81e-05	-0.000669	-0.000182	-0.000333	-6.7e-05	-0.000238	-0.000551	-0.000356	-0.000167	-0.000174	-0.000311	0.000185	-0.000428	0.000319	-0.00046	-0.00076	-0.000342	-0.00178	-0.000696	-0.00194	-0.00163	-0.00325	-0.00576
		445	0	0.000609	-6.1e-05	0.00102	0.000943	9.52e-05	-0.000242	0.000587	-9.05e-05	0.000375	0.000425	0.000275	-0.000279	-4.88e-06	0.00029	0.000705	-0.000335	-0.000972	0.000466	0.000461	5.69e-05	-0.000269	0.000445	0.000395	0.000801	-0.000318	0.000774	0.000241	0.000375	-2.82e-06	0.000302	3.49e-06	0.00052	1.57e-05	0.00087	0.000507	0.000423	0.000783	0.000154	0.000152	-0.000753	-0.000963	-0.00107	-0.00212	-0.00171	-0.00337	-0.00587
		446	0	0.000416	0.00017	0.000697	0.000764	-0.000106	0.000679	0.00107	0.000307	0.000584	0.000394	0.000831	0.000139	8.49e-06	0.000293	0.000926	0.000258	6.39e-05	0.000552	0.000782	0.000264	-0.000341	0.000473	0.000361	0.000931	0.00046	0.000177	0.000341	0.000377	0.000253	0.000408	0.000185	0.000272	0.000173	0.00048	0.000585	0.00117	0.0004	2.77e-06	0.000591	-0.000123	-0.00225	-0.00107	-0.0014	-0.00135	-0.00276	-0.00584
		447	0	-0.000506	0.000682	-0.000404	-1.82e-05	-0.000584	-0.000391	7.94e-05	-0.000603	0.00108	-5.93e-05	-0.000192	3.27e-05	-0.000595	3.89e-05	-5.01e-05	-0.00062	-0.00111	-0.000206	0.00057	-0.000182	-0.000679	0.000112	-6.84e-06	0.000596	0.000374	5.3e-06	0.000106	-0.000361	-0.000177	3.25e-05	0.000309	8.28e-05	-0.000306	-0.000275	-0.000385	-0.00023	-0.00027	8.82e-05	-3.15e-05	-0.000611	-0.00172	-0.00148	-0.00177	-0.00145	-0.00311	-0.00668
		448	0	-0.000526	-0.000358	9.18e-05	9.85e-05	0.000163	0.000218	-0.000151	-0.000656	-1.24e-05	0.000279	-0.000977	0.000433	-0.000218	-0.000666	-0.000163	-0.000235	-0.000477	-4.8e-05	-0.000198	-0.000489	-0.000432	-0.000769	-0.000377	0.00059	0.000102	-0.00056	-0.000304	-0.000643	-0.000167	-4.31e-05	-0.000298	-2.03e-05	-5.1e-05	-0.000557	0.000506	-0.00026	-0.00066	-0.000639	-0.000529	-0.000329	-0.00221	-0.00154	-0.0017	-0.00228	-0.00326	-0.00589
		449	0	-0.000643	-6.51e-05	0.000359	0.000112	-0.00045	0.000134	0.000123	-0.000453	0.000389	0.000416	0.000318	-1.09e-05	-0.000653	-0.000258	6.91e-06	8.96e-05	6.37e-05	0.000133	-8.98e-05	-0.000104	-0.000139	-0.000234	0.000423	-0.000151	-9.98e-05	-0.000294	-0.000108	-2.39e-05	0.000117	-0.000746	6.8e-06	-5.61e-05	0.000195	0.000142	0.000976	0.000222	0.000694	-9.45e-05	0.000184	-0.000449	-0.0015	-0.000999	-0.00128	-0.00195	-0.00295	-0.00582
		451	0	-0.000288	5.23e-05	0.000569	0.000361	0.000222	-0.000481	0.000371	-6.92e-05	-0.000231	-0.000141	-2.41e-06	0.00042	-0.000605	-0.000265	0.000101	-0.000606	-0.000309	-0.000215	0.000789	4.63e-05	0.00011	-8.16e-05	0.000201	0.000646	0.00011	9.08e-05	0.000133	-0.000657	0.000185	0.000521	0.000169	0.000322	9.57e-06	-0.000316	0.000195	-0.000597	-0.000329	-2.75e-05	-0.000658	-0.000559	-0.00198	-0.00131	-0.00154	-0.000912	-0.00316	-0.00533
		452	0	-0.000345	-9.18e-05	0.000537	0.000214	-5.32e-05	-6.08e-05	-8.54e-05	-0.00066	-0.000125	-0.000291	-0.000949	-0.000269	-0.000513	-0.000443	0.000337	-0.00104	1.67e-05	-7.79e-05	-0.000381	-0.000156	-0.000478	-0.000593	-0.000771	-5.68e-06	-0.000224	2.57e-05	-0.000179	0.000474	-8.85e-05	-0.000252	-0.000459	-0.000337	-1.99e-05	-0.000404	-0.000265	-0.000515	0.000448	2.7e-05	-0.00067	-0.000591	-0.00196	-0.00209	-0.00175	-0.00197	-0.00341	-0.00596
		453	0	-1.54e-05	0.000239	0.00032	0.000146	0.000354	6.3e-05	-0.000179	-0.000709	0.000535	0.000576	0.00018	0.000309	6.65e-05	-0.000519	7.99e-05	-0.000648	-0.000677	0.000178	0.000245	-0.000199	-0.0005	-0.000243	-0.000211	-0.000314	-0.000406	-0.000166	-0.000458	0.000227	0.000146	0.00031	-7.1e-05	0.000153	-0.000232	0.000166	0.000443	-8.74e-05	-0.000257	2.52e-05	-0.000145	-0.000445	-0.00208	-0.00145	-0.00168	-0.0025	-0.00339	-0.00586
		454	0	-0.000838	-0.000354	-0.000117	-0.000489	-0.000731	0.000285	-7.39e-06	-0.00086	-0.00108	-0.000989	-0.000736	-0.000255	-0.000668	-0.00132	-0.000483	-0.000991	-0.000771	0.00025	-0.00124	-0.001	-0.00103	-0.0015	-0.00053	0.000557	-0.000635	-0.00109	-0.000659	-0.000994	-0.000239	-0.000359	-0.000888	-0.000716	-0.000297	-0.000279	-0.000749	-0.000887	-0.000309	-0.001	-0.000503	-0.000667	-0.00225	-0.00147	-0.00208	-0.00266	-0.00355	-0.00648
		455	0	-0.000459	-0.000284	-0.000644	0.000172	-0.000978	2.8e-06	-0.000685	-0.000567	-0.00106	-0.000586	-0.000276	-0.00118	-0.00128	-0.000986	-0.00057	-0.000878	-0.00124	0.000128	-0.000161	-0.00101	-0.000807	-0.00166	-0.000525	-3.23e-05	-0.000587	-0.000647	-0.000962	-0.000899	-0.000636	-0.00144	-0.000442	-0.000533	-0.000814	-0.000288	-0.001	-0.00105	-0.000509	-0.000551	-0.000432	-0.00107	-0.00242	-0.00225	-0.00219	-0.00252	-0.00387	-0.00697
		456	0	-0.000216	0.000576	-0.000493	-0.00011	-0.000757	-1.95e-05	1.7e-06	-0.000583	-0.0014	0.000219	7.31e-05	-0.000501	-0.000469	-0.000262	0.000321	-0.00029	-0.000488	0.000497	-0.000536	-0.000121	-0.00125	0.000411	-0.00106	0.000774	-0.000803	0.000161	-0.000356	-9.92e-05	0.00044	-0.000442	-0.000231	-0.000467	0.00038	0.000349	-0.00031	-0.000286	-0.00043	-0.000359	-5.33e-05	-0.000772	-0.00186	-0.00249	-0.00144	-0.0026	-0.00263	-0.00572
		458	0	-0.000349	0.000111	-0.000277	0.00104	0.000146	0.000566	0.000257	-1.15e-05	0.000121	0.000467	0.00033	-0.000548	-5.46e-05	-4.01e-05	-0.000415	-0.000604	-0.000533	-0.000155	0.000125	0.000457	-0.00047	-0.000352	-0.000391	0.000455	-0.000834	0.000266	-0.000283	5.43e-05	0.000277	-0.000384	-6.54e-05	-0.000221	-1.41e-05	0.000175	-3.02e-05	-0.000678	-0.000341	-0.000604	-0.000326	-0.0011	-0.00139	-0.002	-0.00203	-0.00193	-0.00328	-0.00518
		459	0	-0.00104	-0.000909	-0.000308	-0.000806	-0.000652	-0.00038	-0.000796	-0.00143	-0.00135	-0.000645	-0.000334	-0.00198	-0.00127	-0.00131	-0.00138	-0.00128	-0.00124	-0.0011	-0.00042	-0.000732	-0.00158	-0.000924	-0.00143	-0.00102	-0.000509	-0.00127	-0.000983	-0.00152	-0.000487	-0.00131	-0.00132	-0.000902	-0.00128	-0.000742	-0.000361	-0.00168	-0.0013	-0.00119	-0.000834	-0.00156	-0.00285	-0.00293	-0.00225	-0.00264	-0.00292	-0.00561
		460	0	-0.000576	-0.000156	0.000232	0.000281	-0.000558	9.53e-05	0.00012	-0.000897	-0.000489	-0.000723	0.000285	-0.000842	-0.000882	-0.000118	0.000414	-0.0007	-0.0013	0.000368	-0.000813	-0.000527	-0.000288	-0.000281	-0.000468	-0.000486	-0.00031	-0.000455	-0.000328	-0.000513	0.000239	-0.000634	0.000307	-0.000267	-0.00108	-0.000743	-0.000397	-0.000585	0.000499	-0.000766	0.000372	-0.000923	-0.00187	-0.00226	-0.00228	-0.0021	-0.00221	-0.00552
		461	0	-0.000883	-7.69e-05	0.000411	0.00026	0.000151	0.000137	0.000566	-0.000779	0.000121	-0.000645	0.000532	-0.000579	4.05e-06	-0.000341	0.000579	-0.000971	-0.000896	0.000962	-0.000103	-0.000749	-0.000313	-0.000521	0.000445	-0.000342	0.000106	0.000125	0.000236	-0.00119	0.000114	0.000189	-0.000229	0.000106	5.16e-05	-0.000163	0.000388	0.000202	0.000198	-0.000113	0.00032	-0.000749	-0.00138	-0.00271	-0.00139	-0.00175	-0.00238	-0.00475
		462	0	0.000551	-0.000231	0.000295	0.000929	0.000317	0.000588	0.00101	0.000532	0.000147	-0.000255	0.000386	0.000206	-0.000548	-0.000109	0.000449	6.74e-05	0.000125	0.000398	0.000337	-0.000244	-0.000463	-0.000365	-3.63e-05	0.00099	0.000274	0.000155	0.000269	-0.000121	0.000276	0.00107	0.000413	0.000365	-0.000218	0.000276	0.000499	0.000117	0.000871	-4.67e-05	0.000745	0.000228	-0.000696	-0.00214	-0.00095	-0.00132	-0.002	-0.00451
		463	0	-0.000337	7.89e-05	0.000109	0.000564	0.000211	0.000929	0.000212	0.000173	0.000286	0.000197	0.000476	-0.000311	0.000758	0.000342	0.00111	-0.000244	-0.000459	0.000489	0.00101	6.6e-05	-0.00117	0.000151	-0.000174	0.000885	-0.000382	-0.000384	-0.000395	-0.000174	-0.000341	0.000562	0.000656	0.00118	-0.000145	0.000276	0.000258	0.000141	0.000604	-0.000221	-3.55e-05	0.000111	-0.00133	-0.00197	-0.000916	-0.00152	-0.00258	-0.00344
		464	0	0.000622	0.00117	0.000368	0.00151	0.00052	0.00166	0.00134	0.000131	0.000327	0.000411	0.000473	0.000338	0.000559	0.00132	0.00132	0.000405	-0.000411	0.00079	0.000875	0.00053	0.000595	0.000185	0.000371	0.000419	0.000611	0.000788	0.000613	2.86e-05	0.000491	0.000714	0.00112	0.000716	0.000566	0.00102	0.000715	0.000339	0.000138	0.000551	0.000885	0.000722	-0.000798	-0.00239	-7.94e-05	-0.000845	-0.00181	-0.00362
		466	0	0.000505	0.000506	0.00119	0.000907	-3.13e-06	0.000499	-0.000451	6.74e-05	0.000988	0.000359	0.000361	0.000423	0.000298	-0.0002	0.000747	0.000409	-0.000543	0.000942	0.000192	-0.000127	-0.000173	-1.56e-05	-0.000109	-3.05e-06	0.00107	0.000996	6.35e-05	0.000579	0.000733	0.000272	0.000367	0.000289	-0.000214	-2.96e-05	0.000708	-0.000639	0.00026	0.000989	0.00155	0.000238	-0.000317	-0.00198	-0.00077	-0.00155	-0.00209	-0.00383
		467	0	-0.000547	-0.00031	-8.08e-05	8.04e-05	-3.31e-05	0.000518	0.000258	-0.00114	-0.000118	0.00056	5.31e-05	-0.000314	-0.000299	-0.000384	-2.96e-05	-0.000213	-0.000642	0.000536	0.000582	-0.00019	-9.2e-05	-0.000543	-3.42e-05	0.000469	0.000555	0.000514	1.87e-05	-0.000225	7.99e-05	0.000274	0.000173	0.000777	0.000576	-0.000592	-0.00024	0.000189	-0.00041	-0.000111	-4.19e-05	-0.000573	-0.00061	-0.0023	-0.00145	-0.0017	-0.00288	-0.0038
		468	0	-0.000263	0.000293	0.000402	0.000325	0.000359	0.000703	0.000466	0.000224	-0.000259	3.18e-05	-0.000483	-0.000651	-0.00015	7.63e-05	0.000691	-0.000551	-0.000455	2.04e-05	0.000202	-0.000367	-0.000439	0.00027	-0.000328	0.000389	-0.00047	0.000458	0.000231	-0.00011	-0.000443	-0.000304	0.0003	8.53e-05	0.000421	-0.000249	0.000494	-0.000309	0.000249	0.000287	-0.000628	-0.000296	-0.000788	-0.00204	-0.00165	-0.00165	-0.00274	-0.00448
		469	0	-0.00123	-0.000377	-0.000206	5.69e-05	-0.000818	-0.000122	-0.000166	-0.000923	0.000147	-0.000187	-0.000193	-0.00018	-0.00134	-0.000592	-0.000175	-0.000858	-0.000589	-0.000436	-0.000131	-0.000909	-0.000859	-0.000631	-0.00101	-0.000178	-0.000693	0.000816	-7.43e-05	-0.00125	-0.00037	-0.000166	-0.000982	-0.00078	-0.000392	-0.000383	-0.000278	-0.00098	-0.00112	-0.000893	-0.000883	-0.000151	-0.00142	-0.0032	-0.00239	-0.00194	-0.00235	-0.00459
		470	0	-0.00103	-0.000609	-0.000692	1.4e-05	-0.000547	-0.000535	-0.000331	-0.00149	-0.000582	-0.000455	-1.89e-05	-0.00147	-0.00137	-0.00117	-0.000244	-0.000947	-0.00161	0.000173	2.96e-05	-0.00076	-0.000833	-0.00116	-0.000761	0.000228	-0.000727	-0.000206	-6.83e-05	-0.000924	-0.000298	-0.000911	-0.000154	-0.000592	-0.000568	-0.00129	-0.000161	-0.000706	-0.00124	-0.00105	-0.000496	-0.00137	-0.00155	-0.00321	-0.00274	-0.00286	-0.00324	-0.00389
		471	0	-0.00121	-0.000811	0.000499	-0.000785	-0.000803	0.000821	-0.00031	-0.00101	9.31e-06	0.000459	-0.000501	-0.000604	-0.000993	-0.00162	0.000378	-0.000961	-0.0012	-0.000483	-0.000154	-0.000944	-0.000873	-0.00101	-0.000755	-0.000993	0.000297	-0.000349	-0.000558	-0.000677	-0.000319	-0.00124	-0.000348	-9.69e-05	-0.000161	-0.000341	0.000177	-0.000516	-0.000104	-0.000961	0.000409	-0.00115	-0.00148	-0.00251	-0.00252	-0.00214	-0.00297	-0.00368
		473	0	-0.000417	-2.19e-05	8.55e-05	0.000295	-0.000138	0.000585	0.000365	-0.000969	0.000182	0.00016	0.000124	0.000354	-0.000656	-0.000791	0.000847	0.000542	-0.000774	-0.000628	0.00036	-0.000401	-0.00171	-0.000927	-0.000594	0.000146	8.97e-05	0.000445	-0.000188	0.000401	-3.11e-05	-0.000173	3.77e-05	-9.13e-05	-0.000337	-0.00037	0.000118	-0.000298	0.000521	-0.000951	-1.86e-05	-0.000177	-0.00169	-0.0023	-0.00123	-0.000554	-0.00273	-0.00296
		474	0	-0.000641	-0.000188	-0.000366	0.000386	-0.000326	-0.000468	0.000115	0.00011	-4.76e-05	-0.000198	0.000456	-0.000718	-0.000969	-0.000148	-0.000135	-0.00136	-0.000356	0.00018	-0.000489	-0.000691	-0.0013	-0.000608	-0.000307	0.00044	-0.00011	0.000118	-7.63e-05	-0.000548	-0.000299	-0.000492	-0.000534	-0.000647	-6.38e-05	-1.99e-05	-0.000447	-0.000188	0.000102	-0.000652	-0.000795	-0.000697	-0.00114	-0.00273	-0.00236	-0.00131	-0.00223	-0.00376
		475	0	-0.000821	-0.000524	0.000185	-4.56e-05	-1.85e-05	-0.000148	0.000211	0.000191	0.000135	-0.000357	-0.000855	-3.47e-05	-0.000789	-0.000155	0.000573	-0.00112	-0.000554	0.000116	-0.000229	-6.85e-05	-0.000217	-0.000177	-0.000365	-0.000231	0.000612	0.000627	-0.000657	-9.22e-06	-0.000433	-0.000299	0.000389	-0.000267	-9.37e-05	-0.000485	-0.000101	-0.000178	-0.000209	-0.000429	7.09e-06	-0.00025	-0.000763	-0.0025	-0.00169	-0.00132	-0.00184	-0.00355
		476	0	-0.000641	-0.000292	-0.000338	-0.00162	-0.000728	-0.000709	0.000566	-0.000969	-0.000458	-0.000921	0.000157	-0.00166	-0.000823	-0.000863	0.000313	-0.000478	-0.000918	-0.000721	-0.000757	-0.000568	-0.00151	-0.00114	-0.00154	0.000897	-0.000666	-0.000361	-0.000255	-0.00016	-0.000484	-0.000212	-0.000559	-0.000792	-0.000506	-0.000638	-8.84e-05	-0.000258	-0.000598	-0.000765	-0.000417	-0.000284	-0.00147	-0.00259	-0.00155	-0.00177	-0.00249	-0.00366
		477	0	-0.00069	0.000308	-0.000233	-9.03e-05	-9.02e-05	0.000313	0.000151	0.000247	8.77e-05	-7.85e-05	0.000174	-0.000633	-0.0013	-0.000812	-0.000207	-0.000402	-0.000403	-0.000322	-0.000207	0.00034	-7.43e-05	3.07e-05	-0.000464	0.000946	0.000147	0.000168	0.000266	-8.07e-05	0.000113	-0.000307	-0.000776	-0.000763	-0.000148	0.000101	0.000304	-0.000748	0.000337	-0.000595	-0.000279	2.88e-05	-0.0008	-0.0024	-0.00293	-0.00173	-0.00289	-0.00344
		478	0	-0.000111	0.001	9.19e-05	0.00111	-0.000613	0.000264	-0.000112	-0.000704	0.000323	0.000134	-0.000586	0.000428	-0.000444	-6.74e-05	-0.000187	-0.000355	4.03e-06	0.000156	-0.00015	-0.000831	-0.000154	-0.000712	-0.000605	-7.86e-06	0.000202	0.000508	0.000234	0.000413	0.00045	-0.000248	-0.000246	-0.00015	4.56e-05	-0.000255	-0.000173	-0.0012	0.000719	9.56e-05	-0.00027	0.000402	-0.000397	-0.00158	-0.00295	-0.00153	-0.00281	-0.00352
		480	0	-0.00031	0.00102	0.00082	0.000816	-0.000218	0.00113	0.00028	-0.000115	-0.00023	0.000212	1.08e-05	-0.00012	-0.00097	-0.000561	0.000131	-0.000143	-0.000855	0.000568	0.000331	-0.00127	-0.000706	-0.00103	-0.000527	5.86e-05	9.25e-05	-0.000368	-7.75e-05	0.000266	0.00032	-0.000396	0.000517	-0.000709	0.00021	0.00025	0.000431	-0.000408	0.000469	4.08e-05	-0.000115	0.000248	-0.000873	-0.00201	-0.00235	-0.00202	-0.00275	-0.00336
		481	0	0.000601	0.00216	0.00158	0.000728	0.000669	0.00157	0.00093	0.000675	0.000335	0.00111	0.000568	0.000729	0.000325	0.000243	0.00119	0.000969	-0.000451	0.000535	0.000128	0.00146	0.000838	0.000935	0.00047	0.00121	0.00101	0.00128	0.000181	0.000535	0.0011	0.000738	0.000393	0.000674	0.000684	0.00108	0.00143	0.000582	0.00119	0.00101	0.000914	0.000189	0.000703	-0.000738	-0.00151	-0.000375	-0.000796	-0.00139
		482	0	0.000123	0.000699	0.00112	0.00143	0.000961	0.00146	0.00168	-0.000509	-1.08e-05	0.00108	0.00124	0.000668	0.000295	0.000865	0.000946	0.000654	-0.000255	0.00133	0.00111	0.000503	0.000601	0.000381	4.76e-05	0.000521	0.000796	0.000457	-0.000117	0.000857	0.000825	0.000831	9.02e-05	0.000907	0.000403	-0.000104	0.000791	0.000325	0.000286	-0.0004	0.000974	0.000785	0.000657	-0.00133	-0.00135	-0.000195	-0.00143	-0.00218
		483	0	-0.00034	0.000222	0.000495	0.000538	0.000935	0.00125	0.000496	-0.000454	-1.33e-05	-0.000522	0.000349	-0.0007	-0.000465	-0.000514	-0.000368	-0.00103	-0.000542	-0.000506	-0.000112	2.55e-05	-0.000232	-0.000193	-0.000133	0.000484	0.00029	0.00039	-0.000375	-0.000119	-0.000149	0.000391	-0.000372	0.000149	5.49e-05	-0.000877	5.02e-05	-3.12e-05	-1.91e-05	-0.00111	0.000212	-0.00063	-0.000133	-0.00131	-0.00178	-0.00108	-0.0021	-0.00265
		484	0	-0.000689	0.000654	0.000182	0.000158	2.78e-05	0.000243	0.000503	0.000839	-0.000268	-0.000204	-0.000174	-0.000289	-0.000734	7.51e-05	-0.00054	-0.000945	-0.000348	0.000495	0.000546	-0.000559	-0.000869	-0.001	-0.00152	0.00103	-0.000101	-0.000142	7.54e-05	-0.000699	-0.000104	-0.000434	0.000911	0.00073	-0.000582	-0.000537	-5.52e-05	-0.000423	0.000304	-0.000219	0.000166	-0.000211	-0.000467	-0.00112	-0.00238	-0.00138	-0.00198	-0.00353
		485	0	-2.47e-05	0.000697	-0.000126	0.00107	-0.000145	0.000381	0.00158	-0.000948	-4.76e-05	0.000486	-0.000379	2.13e-05	-0.000754	1.5e-05	0.000105	-0.000124	5.97e-05	0.000972	0.000263	0.000403	-0.000385	-0.000462	-8.45e-05	0.000693	0.000698	0.000874	-1.77e-05	0.000453	0.000515	0.00028	0.000753	0.00016	-8.36e-06	0.000162	-8.91e-05	-0.000138	-8.87e-05	0.000453	-0.00057	0.000712	0.000112	-0.000293	-0.00191	-0.00122	-0.0029	-0.00229
		487	0	0.000102	0.000186	0.000934	-0.000167	0.000385	8.42e-05	-0.000295	0.000182	-0.000626	-0.000939	-0.000423	-0.000954	-0.000743	-0.00126	-0.000247	-0.000778	0.0002	0.000612	-0.000144	0.00012	-0.000494	-0.000747	0.000516	0.000503	0.000592	0.000699	-0.000339	-7.69e-05	0.000601	-0.000391	-0.00041	0.000344	-0.000372	-0.000537	-0.00025	0.000263	-0.00103	-0.00116	-0.000518	-0.000647	-0.000908	-0.000747	-0.00165	-0.00106	-0.00236	-0.00253
		488	0	0.000566	0.000169	0.000284	-0.000279	0.000215	0.000164	7.2e-05	-0.000757	-9.45e-05	-0.000227	-0.000157	-0.000898	-0.00127	-0.000526	0.0004	-0.000525	-6.75e-05	0.000285	0.000581	0.000148	-0.000309	0.000241	-0.000535	0.000785	0.00079	0.00019	0.000553	0.000102	0.000594	-0.000527	0.000565	0.000153	0.000662	0.000198	-0.000402	1.76e-05	0.00019	-0.00067	0.000636	-0.000561	-0.000261	-0.000565	-0.00246	-0.00153	-0.00263	-0.00299
		489	0	-0.00046	5.8e-05	0.000506	9.82e-05	-0.000565	-0.0001	0.000233	-1.66e-05	-0.000493	-0.000139	-0.000847	-0.000569	-0.000294	-0.000392	5.52e-05	-0.000385	-0.000451	-0.000474	-0.000513	0.000129	0.000394	-0.000698	-0.000226	0.000308	0.000845	0.00012	0.000822	-0.000452	0.0004	-0.000128	0.000376	0.000166	6.67e-05	-0.000323	0.000106	-0.000326	0.00036	-0.000371	-5.7e-05	-0.00088	-0.000175	-0.00104	-0.00205	-0.000511	-0.00297	-0.00366
		490	0	-0.000355	-0.000152	-0.000187	0.000205	-0.000653	0.000612	0.000865	-0.000103	-0.000462	-4.01e-05	-6.82e-05	-0.000659	-0.000167	-0.000843	-0.000429	-0.00165	-0.000738	-6.56e-06	0.000661	-0.000419	-0.000506	-0.000783	-0.000626	0.000118	0.000538	0.000649	-0.000423	-0.000217	-7.98e-05	-0.000239	0.000316	0.000714	0.000792	0.000296	-0.000487	-0.000535	-0.000591	-0.000358	0.000178	-0.000149	0.000416	-0.000656	-0.00254	-0.000837	-0.00228	-0.002
		491	0	-0.000186	0.000666	-0.000376	-0.000124	-0.00087	0.000452	0.000222	-0.000241	-0.000388	1.57e-05	-3.33e-05	-0.0012	-0.000387	0.000308	3.49e-05	-0.000869	-0.00083	-0.000171	0.0002	-0.00022	-0.00153	-0.000323	0.000143	8.58e-05	-0.000102	0.000451	-0.000215	0.000528	0.000889	-0.000308	0.000193	0.000691	-0.000221	-4.68e-05	-1.25e-05	-0.00122	0.000241	-0.000157	-0.000159	0.00029	0.000515	-0.00087	-0.00266	-0.000938	-0.0034	-0.00241
		493	0	9.82e-05	0.000641	-0.000393	-5.45e-05	-0.000128	-0.00013	-2.84e-05	-0.000301	-0.000268	-2.77e-06	-0.000357	-0.00113	-0.000402	-0.0014	0.000404	-0.000446	-0.00045	-0.000317	-0.000252	-0.00112	-0.00094	-0.000463	-0.000369	0.000344	-0.000374	0.000315	0.000454	0.00011	0.00031	-0.00032	-0.000672	0.000119	-0.000566	0.000338	0.000411	-0.0007	-0.000349	-0.000244	-0.000389	-0.000699	-0.000424	-0.0012	-0.0024	-0.00193	-0.00251	-0.0029
		494	0	-6.93e-05	0.000732	-2.21e-05	0.000457	2.34e-05	0.000521	0.000635	0.000528	-0.00025	-2.94e-05	0.000189	-0.000641	-0.000162	-6.03e-05	0.000329	0.000246	-2.68e-05	0.000248	0.000346	-0.000202	0.000124	0.000857	0.00025	0.00112	0.00023	0.00033	-0.000129	0.000355	-0.000332	0.000301	0.000923	0.00114	-0.000239	-9.61e-06	0.000699	0.000552	0.000189	0.000293	0.000249	-0.000182	-0.000667	-0.00072	-0.00177	-0.00171	-0.0016	-0.00261
		495	0	-0.000718	-0.00033	4.72e-05	0.000195	-0.000573	-0.000203	-7.04e-05	-0.000506	-0.000779	-0.000635	-0.00186	-0.00133	-0.000466	-0.00143	-0.000953	-0.00126	-0.000387	-6.6e-05	-0.000637	-0.0011	-0.000736	-0.000183	-0.00106	0.000164	-0.000104	-0.000537	-0.000637	6.98e-05	-0.000675	0.000158	-7.85e-05	0.000229	-0.000426	-0.000269	0.000105	-0.000369	-0.000786	-0.000102	6.46e-05	-0.00072	-0.000509	-0.00104	-0.00273	-0.00189	-0.00318	-0.00295
		496	0	-0.000721	0.00044	-0.000595	0.00011	0.000143	4.53e-05	-0.000459	-0.000625	-0.000316	-0.000623	-0.000805	0.000149	-0.000116	-0.000344	-0.00049	-0.000144	-0.000807	-0.000697	-0.00076	-0.000352	-0.000801	-0.000317	-0.000575	5e-05	-0.000201	-0.000125	-0.000382	-0.000351	-0.000423	0.00054	-0.000409	-0.000558	-0.000596	5.83e-05	-0.000905	-0.000733	-0.000991	-0.000873	-0.000638	-8.17e-05	2.21e-05	-0.000872	-0.00283	-0.00175	-0.00298	-0.00334
		497	0	0.000557	0.000535	0.000448	0.000799	0.00072	0.000559	0.000261	0.000565	4.14e-05	7.35e-05	0.000231	0.000211	0.000625	0.000713	8.98e-05	0.000189	-0.00055	0.00109	0.00019	-4.89e-05	-0.000453	-8.22e-05	0.000517	0.000687	0.00144	0.000833	0.000105	-2.83e-05	0.000314	0.000207	0.000364	-7.51e-05	0.00104	0.00131	-0.000344	0.000627	0.000297	0.000371	0.000338	0.00061	0.000476	-4.27e-05	-0.00226	-0.00125	-0.00234	-0.00233
		498	0	0.000534	0.000178	0.0011	-0.000425	-0.00043	0.000366	0.000196	-0.000375	-0.000619	-0.000298	-0.000202	-0.000477	0.000347	7.32e-05	-0.000713	-0.0002	-0.000462	-0.000311	-0.00044	4.94e-05	-0.000429	0.000693	0.000953	0.001	0.000846	0.00104	-0.000414	-8.39e-05	-8.63e-05	0.000459	0.000359	0.000686	0.000263	0.000317	2.61e-05	0.000456	0.000803	0.000441	-0.000251	0.000307	-0.000433	0.000211	-0.00166	-0.0011	-0.00331	-0.00281
		500	0	0.000228	0.000834	0.000397	0.000361	-0.000718	0.000494	0.000617	0.000433	0.000273	0.00049	-9.12e-06	-0.000297	0.000855	-0.000402	0.000386	-0.000236	-0.000164	-0.00016	-0.000123	0.00034	-0.000277	0.000755	0.000479	0.00122	0.000686	0.000265	0.00132	0.0003	0.000172	3.12e-05	0.000506	0.000573	0.000835	0.000779	0.000185	0.000409	0.000373	4.91e-05	0.000755	0.000807	-0.000349	-0.000168	-0.00138	-0.00125	-0.00168	-0.00197
		501	0	-0.00084	0.00028	-0.00063	-0.000422	-0.000607	-3.73e-05	0.000727	-0.000904	0.000104	-9.23e-05	-0.000611	-0.000817	4.34e-05	-0.00104	0.00115	-0.000363	-0.000787	-0.000115	-0.000496	0.000191	-0.000815	-0.000493	-0.000867	0.000631	-0.00011	-0.000247	-0.000296	0.00041	3.06e-05	-8.9e-05	0.000486	-0.000332	0.000802	-0.000293	-8.68e-05	-0.00126	0.00031	-2.33e-06	0.000736	-0.000198	-0.0005	-0.00115	-0.00233	-0.00146	-0.00212	-0.00303
		502	0	-0.000653	-6.85e-06	0.000857	0.000109	-0.000247	0.000238	0.000499	-0.000672	0.00106	-0.000278	-0.000326	-0.000328	-1.33e-05	0.000546	0.00109	-0.000523	-0.000614	0.000372	0.000212	0.000417	-0.00042	-0.000538	0.000127	0.00106	0.000505	0.000113	2.97e-05	0.000439	-0.000177	0.00025	0.000349	0.000322	0.000829	-0.000728	0.000467	-0.000278	0.000293	-4.43e-05	0.000986	0.000152	0.000265	-0.00039	-0.00271	-0.000918	-0.00303	-0.00315
		503	0	-0.000252	0.000457	0.000923	0.00112	-0.000789	0.000372	0.000844	-0.00112	4.39e-06	-5.65e-05	-0.000736	-0.000179	-0.000684	0.000177	0.000101	-0.000505	-0.000965	0.000368	0.000487	0.000235	0.000189	-0.000664	-0.000146	-0.000136	0.000711	4.63e-05	0.000383	0.000126	-0.000618	0.000102	-0.000245	-0.000377	0.000702	0.000102	-3.3e-05	0.000232	-0.000189	-0.000109	-0.000129	-0.00015	1.7e-05	0.0002	-0.00252	-0.00145	-0.00259	-0.00276
		504	0	0.000308	0.000833	0.00141	0.00113	0.000476	0.00134	0.00173	0.000708	0.000422	0.000322	0.000822	0.00043	0.000544	-0.000148	0.00138	0.000331	0.000355	0.000556	0.000557	0.000342	0.000279	0.000184	0.000379	0.00144	0.0015	0.0013	0.000884	0.000614	0.00152	0.000826	0.000865	0.00123	0.00127	0.000492	0.000803	0.000738	0.00116	0.000576	0.000705	0.000177	0.000303	0.00153	-0.000778	-0.00138	-0.0025	-0.00175
		505	0	0.000508	0.000253	0.000732	0.000481	0.000251	0.000743	0.000602	8.17e-05	0.000322	0.0014	0.00127	0.000453	0.000835	0.000138	0.000959	8.67e-05	0.000503	0.000604	0.000608	0.000293	-2.3e-05	0.000235	0.000492	0.00167	0.00108	0.000389	0.000569	0.000695	0.00154	0.00146	0.000895	0.00104	0.00103	0.000996	0.000382	0.000203	0.000736	0.000484	0.00104	0.000575	0.000707	7.71e-05	-0.000661	-0.000757	-0.00155	-0.00275
		507	0	-0.00124	-0.000581	-0.000813	-4.87e-05	-0.00052	-0.000222	0.000118	-0.00112	-0.000996	-0.000909	0.000223	-0.00133	-0.00103	-0.000789	-0.000197	-0.000445	-0.00113	-0.00144	-0.000354	-0.00104	-0.00119	-0.000253	-0.00109	-0.00057	0.000321	-0.000482	-0.00103	-0.000147	-0.000548	-0.000581	7.95e-05	-0.000768	-0.000393	-0.000845	-0.000898	-0.00107	-0.000569	-0.000703	-0.00108	-0.000735	-0.00116	-0.00055	-0.0025	-0.00131	-0.00368	-0.0028
		508	0	-0.00102	-0.000907	-0.000566	0.000338	-0.00116	-0.000569	-0.000515	-0.000696	-0.000398	-0.000397	-0.000219	-0.00142	-0.000399	-0.000871	-0.000413	-0.000422	-0.00107	-0.000188	-0.000338	-0.000877	-0.000879	-0.000748	-0.000134	9.26e-05	-3.22e-05	-0.00015	-0.00071	-0.000342	-0.000328	-0.00111	-0.000829	-0.00082	-0.000159	-0.00105	-0.000772	-0.00109	-1.84e-05	-0.000536	-0.000409	-0.000847	-0.000662	-0.000784	-0.00278	-0.00225	-0.00363	-0.00362
		509	0	-0.000359	-0.000429	0.000649	0.000621	1.02e-05	-0.000584	0.000179	-0.000297	0.00034	0.000125	0.000144	0.000893	-0.000307	-4.74e-06	-9.48e-05	-0.000178	-0.000257	-0.000215	0.000941	0.000458	-0.00052	0.000934	-0.0006	0.000209	0.000329	0.000116	4.88e-05	0.000178	0.000837	0.00064	-2.43e-05	0.000359	9.94e-05	0.000623	0.000153	-0.00035	-7.44e-06	-0.000534	-0.000437	-0.00071	-0.000658	7.99e-05	-0.00129	-0.00162	-0.00219	-0.00311
		510	0	-0.000404	-0.000265	9.42e-05	-0.000443	-0.000582	0.00012	5.35e-05	-0.000594	-0.00016	-0.00024	-0.000427	-0.000888	-0.000228	-0.000104	-0.000809	0.000178	-0.00113	-0.000171	-0.000197	-0.000215	-0.0005	-0.000815	-0.00109	0.000554	-0.000335	-0.000102	-0.000462	-0.000583	-0.000753	0.000145	-0.000745	-0.000543	-0.000477	-0.000937	-0.000835	0.00026	-0.000398	-0.000458	3.84e-05	-0.00106	-0.000761	-0.000762	-0.00231	-0.00175	-0.00333	-0.00406
		511	0	5.41e-05	0.000129	-0.000529	-0.000224	-0.00107	0.000139	0.000594	2.45e-05	-0.00114	0.000161	-0.000337	-0.000573	0.000522	-0.00144	0.000749	-4.35e-05	-0.000585	-0.000369	0.000774	-0.000492	-0.00113	-0.000343	-0.000191	-0.000289	0.000188	-0.000439	0.000243	-0.000279	-4.22e-05	6.13e-05	0.000482	-9.31e-05	0.000367	-0.000346	-0.000602	0.000211	0.000454	-0.000383	-3.99e-05	-0.000229	-0.000536	-0.000238	-0.00202	-0.00229	-0.00376	-0.00318
		512	0	-0.00056	-6.27e-05	0.000948	0.000485	-0.000875	0.000576	0.000994	-0.000536	-0.000704	-9.02e-06	-0.00134	-0.00135	-0.000486	-0.000316	-0.000225	0.000501	-0.000523	5.81e-05	-0.000683	-8.86e-06	-0.00033	-0.000652	-0.000245	0.000639	0.000619	3.7e-05	-0.000613	0.000456	3.24e-05	0.000316	-8.95e-06	-0.000514	0.000342	0.000233	-0.000183	-0.000398	0.000103	0.000297	-0.000305	-0.000601	-0.000381	-0.000789	-0.00159	-0.0024	-0.00284	-0.0027
		514	0	-0.000627	-0.000296	-0.000225	0.000182	-0.00126	-0.000446	-0.000615	-0.00165	-0.000334	-0.000872	-0.000663	-0.00168	-0.00122	-0.00103	-0.00101	-0.00137	-0.00122	-0.00165	-0.000279	-0.000638	-0.00106	-0.000882	-0.000277	-0.000765	-2.52e-05	-0.0012	-0.000824	-0.000953	-0.000924	-0.000464	-0.000956	-0.000775	-0.00039	-0.000957	-0.000574	-0.0013	-0.000924	-0.000594	-0.00119	-0.00126	-0.0015	-0.00183	-0.00293	-0.0031	-0.00396	-0.00403
		515	0	-0.00037	0.00072	0.00114	0.000166	-0.00025	4.82e-05	0.000613	-0.000377	0.000164	0.000364	-0.000321	-3.2e-05	-0.000161	-0.00124	0.00027	-0.00057	-0.00058	0.00059	-6.12e-05	8.99e-06	-0.000112	-0.000255	0.000971	8.78e-05	0.000288	5.35e-05	-0.000499	9.88e-05	0.000261	0.000386	0.000283	-0.00035	-0.000312	-0.000358	0.000953	0.000316	0.000404	0.000802	-0.000489	-0.00119	-0.000919	0.000274	-0.00166	-0.00212	-0.00279	-0.00364
		516	0	0.00119	0.00159	0.00143	0.000638	0.000827	0.00067	0.00119	0.000185	0.000305	0.00122	0.00067	0.000103	0.000765	0.00077	0.0011	0.000593	0.00026	0.000538	0.00105	0.000615	0.000231	0.000222	0.00117	0.000595	0.00185	0.00126	0.000408	0.000484	0.00163	0.00207	0.000868	0.00111	0.000598	0.00108	0.00191	0.000921	0.000842	0.000636	0.000234	0.00101	0.000673	0.000646	-0.00137	-0.00127	-0.00287	-0.00268
		517	0	0.000946	0.00136	0.000992	0.000414	0.000791	0.000363	0.0014	0.000387	0.00122	0.000458	0.000286	0.000805	-5.96e-05	0.000764	0.000352	0.0011	-0.000383	0.000472	0.000106	0.0009	0.000157	0.000695	0.000295	0.000586	0.000962	0.000777	0.000402	0.000977	0.00154	0.000605	0.000234	0.000388	0.00098	0.00094	0.00101	0.000187	0.000147	-0.000409	0.000674	0.000507	7.98e-05	0.000504	-0.000464	-0.002	-0.00343	-0.00214
		518	0	-0.000326	-0.000313	0.00038	0.000137	-0.000294	0.00036	0.00128	0.000375	0.000155	4.15e-05	-0.000659	-0.000728	-0.00045	-0.000876	5.32e-05	9.56e-05	-0.000688	-0.000347	-0.000245	-0.000331	-0.000226	-0.000418	-0.000294	-4.57e-05	0.000453	-0.000895	-0.000629	0.000493	0.000136	0.000395	-0.000623	-0.000129	0.000341	-0.00061	9.76e-05	-0.000459	0.000157	0.000247	3.23e-05	-0.00113	-0.000787	-3.68e-05	-0.000939	-0.002	-0.00401	-0.00356
		519	0	-0.000802	0.000794	0.000454	-0.000307	-5.63e-05	0.000658	0.00106	0.000536	-0.000613	0.00101	0.000496	-0.000397	0.000272	0.000453	-5.88e-05	-6.04e-05	-0.000525	-0.000489	0.000987	-0.000299	-0.000349	-0.000903	0.000614	0.000665	9.94e-05	7.07e-05	-0.000589	0.000135	-0.000464	0.000853	-0.000368	-0.000205	0.000574	0.000244	0.000615	-0.000484	-5.59e-05	0.00049	0.000352	-0.000186	-0.000538	0.000273	-0.000582	-0.00167	-0.00326	-0.00303
		521	0	-0.000409	-0.000292	-0.000544	-0.000616	-0.00116	-0.000298	0.000225	-0.000813	-0.00093	0.000249	-0.000614	-0.000717	0.000156	-0.000895	-0.000807	-0.000928	-0.00158	-0.000234	-0.000868	-0.000545	-0.000176	-0.000675	-0.00117	-0.000629	-0.001	-0.000789	-0.00101	-0.00038	-0.000144	-0.000224	-0.000523	-0.000513	-0.000327	-0.00146	-0.000132	-8.82e-05	3.18e-05	-0.000697	-0.000366	-0.000402	-0.00106	-0.0013	-0.00125	-0.00251	-0.00343	-0.00361
		522	0	0.000784	0.000703	0.000268	-0.000224	3.77e-05	0.00166	0.000961	0.0006	0.000191	0.00101	0.000313	-0.000303	0.00028	0.000123	-0.000263	0.000831	-0.000464	5.13e-05	0.000523	0.000699	0.000785	0.000196	0.000631	0.00111	0.000225	0.00106	0.00078	0.00099	0.00118	0.00117	0.000797	0.000924	4.53e-05	0.000478	0.000211	0.000356	0.000499	0.000401	9.08e-05	0.000449	0.000219	0.000341	5.51e-05	-0.00152	-0.00342	-0.00317
		523	0	0.000502	0.000904	-0.000329	0.000338	-5.11e-05	0.00186	0.00151	0.000438	0.00101	0.000622	0.000971	0.00041	0.000518	0.000358	0.000651	0.000632	1.12e-06	0.000501	0.00132	0.000618	-0.000185	7.2e-05	0.000736	0.00104	0.00073	0.000185	0.000577	0.00097	0.000649	0.000829	0.000436	0.000597	0.00124	0.000355	0.000901	-2.91e-05	0.000322	0.000529	0.000516	-0.000185	0.000103	0.00147	-0.00013	-0.00115	-0.00241	-0.00309
		524	0	-0.00149	-0.000652	-0.00113	-0.000677	-0.00126	-0.000366	-0.000343	-0.000396	-0.000243	-3.69e-06	-0.000449	-0.00083	-0.00141	-0.00143	-0.00114	-0.000452	-0.00167	-0.00138	-0.000743	-0.000963	-0.00156	-0.000959	-0.000877	-0.000949	-0.000378	-0.000961	-0.000773	0.000138	-0.00124	-0.000541	-0.000896	-0.00109	-0.000825	-0.00136	-0.000674	-0.00104	-0.000357	-0.00148	-0.000401	-0.00141	-0.00115	-4.32e-05	-0.00181	-0.00293	-0.00334	-0.00451
		525	0	-0.000205	-0.000714	0.000422	0.000326	0.000595	-0.000167	4.28e-05	-0.000322	-0.000133	0.000299	-0.000603	-0.00107	-0.00102	-0.00127	-9.66e-05	-0.000268	-0.00092	-0.000901	-0.000567	0.000239	-0.00129	-0.00149	-0.000884	0.000312	-8.91e-05	-0.000584	-0.000602	0.000234	0.00034	-0.000424	-0.000269	-0.00059	-0.000282	-0.00042	0.000432	-7.34e-05	-0.000764	0.000428	0.000163	-0.000622	7.62e-05	-0.000334	-0.00141	-0.00261	-0.00379	-0.00403
		526	0	-0.000556	1.44e-05	9.34e-05	0.000744	0.000439	0.000476	0.000848	-0.000354	-2.32e-05	0.000503	-0.000462	-7.42e-06	-0.000617	-0.000838	6.34e-05	0.000117	-0.000919	-0.000176	0.00117	0.000494	-0.000661	0.000516	-0.000338	0.000596	0.000694	-0.000467	-1.99e-05	9.76e-05	0.00011	-0.000221	-0.000365	-3.92e-05	0.000616	-0.00157	0.000652	0.000907	0.000197	-0.000379	0.000151	-0.000203	-0.000276	-0.00071	-0.000554	-0.00125	-0.00247	-0.00411
		528	0	-0.000994	0.00132	0.000121	0.000179	-0.000538	2.93e-05	0.000395	-0.000305	0.000207	0.000851	-0.000304	-0.000796	0.00028	-0.000881	7.4e-05	0.000163	-0.00104	3.78e-05	0.000653	0.00186	-0.000531	-0.000444	-0.000319	0.000233	0.000123	7.18e-05	-0.000129	2.3e-05	0.0012	0.000737	-0.000855	0.000333	0.000434	0.000106	0.000414	-0.00044	0.000409	-6.53e-05	-6.12e-05	0.000166	0.000208	-0.000313	-0.000513	-0.00221	-0.00269	-0.00414
		529	0	-0.000294	9.1e-06	-0.000207	0.000426	0.000318	0.000423	0.000972	-0.000287	-0.000423	0.000578	0.000449	0.00109	0.000977	-0.000939	0.000412	-6.03e-05	-0.000689	-0.000155	0.0011	0.00033	-0.000397	-3.62e-05	-4.5e-05	0.000352	0.000255	8.14e-05	0.000416	0.000444	0.00131	0.000568	2.73e-05	0.000364	0.000389	-3.56e-05	0.000569	-1.69e-05	0.00103	0.000105	0.000382	1.23e-05	-3.78e-05	0.000746	-3.65e-05	-0.00239	-0.00256	-0.00327
		530	0	0.000298	9.78e-05	0.00118	0.000384	-0.000152	0.000215	0.00117	-0.000272	-0.000359	-0.000165	0.000569	0.000811	0.000105	-0.000228	0.00011	5.72e-06	0.00032	0.00014	-5.88e-05	0.000254	-0.00058	-0.000377	0.000244	8.31e-05	0.000645	-0.000407	-0.000661	0.000485	0.000804	-0.000314	0.000641	-0.000273	0.000623	0.000338	0.000345	-0.000319	0.00018	0.000284	0.000294	-5.4e-05	-0.000253	0.00043	-0.00047	-0.00178	-0.00297	-0.00396
		531	0	-0.000331	-0.000807	8.98e-05	-0.000242	-0.000702	-6.56e-06	-2.31e-05	-0.000376	0.000525	6.22e-05	-0.000131	-0.00024	-0.000722	-0.000183	-0.000156	0.000208	-0.000898	-0.000825	-0.000306	-0.000562	0.000289	-0.000753	-2.26e-05	-0.000341	0.000414	-0.000385	-0.000558	-8.54e-05	-2.37e-06	-7.56e-05	-0.000258	0.00028	0.000622	5.69e-05	-9.88e-05	0.000824	0.00051	8.3e-05	-0.000928	-0.000756	0.000124	-0.000302	-0.000826	-0.00243	-0.0039	-0.0038
		532	0	1.83e-05	-8.24e-05	0.00114	-0.00039	0.000254	0.00163	0.000531	0.00039	-0.000203	0.000602	5.67e-05	0.00066	-0.000374	3.33e-05	0.000611	0.000576	0.000431	-0.000103	0.0007	0.000339	-0.000613	0.000709	0.000288	0.00128	0.000871	0.000353	0.000415	0.000229	0.0004	0.00143	0.000647	0.00018	0.000918	0.000821	0.00104	0.00063	0.000737	9.98e-05	-0.000143	0.000389	0.000962	3.61e-05	-0.000902	-0.00131	-0.00391	-0.00301
		533	0	-0.000561	0.000531	0.000415	0.000508	-0.000299	0.000828	-0.000166	0.000398	-0.000173	0.000102	0.00112	-0.000173	-0.00074	-0.000678	0.00076	-0.000658	-7.77e-05	-0.000129	-9.77e-05	-6.1e-06	-0.00119	-0.000189	0.000232	0.000169	0.000593	9.41e-06	0.000166	-0.000207	0.000699	0.000277	-0.000425	-0.00022	0.000387	-0.000168	0.000503	-0.000947	0.00052	-0.000387	0.000339	-0.000142	0.000163	0.000243	-0.00111	-0.00126	-0.00394	-0.00374
		535	0	-4.19e-05	0.000524	0.000627	6.36e-05	0.000332	-0.000107	0.000353	0.000321	1.25e-05	0.000549	0.000797	-1.35e-06	0.000128	-0.000611	0.000264	0.000155	0.000157	0.000283	0.000107	0.000424	-0.00109	-0.000262	0.000439	0.000116	0.000647	0.000468	0.000111	7.05e-05	0.000614	0.000161	0.000183	-0.000763	-0.000104	-1.97e-05	0.000134	-0.000361	-0.000111	-0.000669	-0.000591	0.000409	-0.000597	0.000668	-0.000722	-0.000906	-0.00301	-0.0039
		536	0	-0.00102	-0.00054	-0.00071	-0.000832	-0.000859	-0.000366	-0.000125	0.0001	-0.00136	-0.000617	-0.000914	-0.0015	-0.0011	-0.000688	-0.00116	-0.000794	-0.000922	-0.00104	-9.31e-06	-0.000552	-0.000669	-0.000792	-0.000879	-0.000405	-0.00108	-0.000504	-0.000729	-0.00084	-0.000505	-0.000993	-0.000619	-0.00073	-0.000469	-0.000918	-0.000434	-0.000898	-0.000153	-0.00157	-0.000972	-0.000442	-0.000492	-0.000858	-0.00169	-0.00209	-0.00412	-0.00513
		537	0	8.96e-05	-0.00032	0.000125	-0.000332	-0.00066	-0.000664	0.000144	-6.39e-05	0.000234	-0.00031	-5.89e-06	-0.000271	-0.00062	-0.00117	0.000123	-0.000704	-0.000906	0.000305	2.34e-05	-0.00143	-0.00158	-0.00052	-0.000598	-0.00082	-0.000344	-0.00028	-8.45e-05	2.8e-05	-0.000129	-0.00103	-0.00039	0.000205	-0.000205	-0.000372	-0.000405	-0.000639	0.000761	-0.000607	-0.000321	-0.000839	-0.000486	0.000448	-0.00116	-0.00211	-0.00393	-0.00397
		538	0	-8.72e-05	-0.000168	0.000137	-0.000266	-0.00041	0.000132	0.000282	-0.000165	-0.000789	0.000731	-0.000549	-0.000278	-0.000151	-0.000616	3.27e-05	5.94e-05	-0.000342	-0.000145	-0.0004	-0.000463	-0.00138	0.000101	-0.000132	0.000735	0.000267	-0.000473	-0.000607	0.000168	0.000408	-0.000284	0.000343	0.000318	0.000487	0.000131	0.000179	-0.000687	0.000644	-0.00057	7.55e-05	0.000125	-0.000239	0.000119	-0.000859	-0.00134	-0.00315	-0.00463
		539	0	0.000889	-0.000804	0.00134	0.00012	-0.000441	0.000942	0.00109	-1.52e-05	0.000414	0.000746	-8.16e-05	-0.000195	-2.97e-05	-0.000586	0.000638	0.000461	-0.000432	-7.09e-06	0.000228	0.000149	0.00032	-9.1e-05	-9.84e-05	0.000506	0.000602	0.000241	2.46e-05	0.000821	4.74e-05	8.3e-05	0.000197	0.000144	0.000931	0.000431	0.000841	0.000314	0.0012	0.000303	-0.000341	-0.000197	0.000843	0.000199	-0.000548	-0.000703	-0.00291	-0.0037
		541	0	0.000646	0.000401	0.00104	-0.000123	0.000413	0.000596	0.00074	0.00104	-0.000372	0.000452	-0.000574	0.000902	-0.00032	0.000355	0.000687	0.000499	-0.000656	0.000278	0.000774	0.000183	0.000191	-0.00045	0.000597	0.000962	0.000496	-0.000319	-0.000567	0.000624	0.00071	0.000497	0.00045	0.000632	0.000522	0.000819	-0.00011	0.000164	0.000231	-0.000495	-1.91e-05	-0.000382	6.09e-05	-0.000312	-0.000927	-0.00129	-0.00358	-0.00373
		542	0	0.000765	0.000502	0.000294	0.000953	0.000307	0.000946	0.000766	-5.36e-05	0.000916	0.00161	0.000572	0.00111	0.000901	0.000362	0.001	0.000535	-0.000156	0.000492	0.000911	0.00024	0.000298	0.000323	0.000982	0.000765	0.000718	0.000715	0.000474	0.00121	0.00108	0.000433	0.000995	0.00139	0.000723	0.000803	0.000887	0.00122	0.000912	0.000847	0.00105	0.000741	0.000665	0.000883	0.000474	-0.00117	-0.00294	-0.00315
		543	0	-0.000295	-0.000556	-0.000252	-0.000584	-0.000669	0.000356	-0.000665	8.71e-06	-0.000818	0.000132	-0.000636	-0.000809	-0.000669	-0.000761	-0.000682	-0.000394	-0.00161	-0.000318	-0.00106	-0.000489	-0.000691	-0.000486	-0.000422	-0.000428	-0.000783	-0.000788	-8.7e-05	-0.000453	-5.77e-05	-0.000157	-4.64e-06	-0.000207	0.000569	-0.000217	-0.000234	-0.000636	-0.000377	-0.00116	-0.000667	-9.1e-05	5.08e-06	-0.000249	-0.00123	-0.00174	-0.00384	-0.00418
		544	0	0.000308	0.000778	0.000649	0.00115	0.000102	0.00141	0.00108	9.53e-05	0.000178	0.000458	0.000507	0.000486	0.000644	-8.05e-06	0.00111	0.000181	-0.000507	0.000809	0.000472	-2.28e-05	0.000615	0.000524	0.00078	0.00141	0.00118	0.000629	-0.000659	0.000874	0.000815	0.000746	0.000899	0.00077	0.00106	0.000775	8.57e-05	0.000783	0.000478	0.000789	0.000294	0.00043	0.000513	0.000356	-0.000544	-0.00099	-0.00333	-0.00337
		545	0	-2.71e-05	-0.000131	0.000101	-6.03e-05	-0.000732	0.000508	0.000458	-0.000145	6.26e-05	0.000504	-0.000293	-0.00079	-0.00026	-7.54e-05	-0.000361	-0.000709	-0.000739	-0.000199	0.000317	-0.000323	-0.000394	-0.000637	-0.000272	-0.000337	7.62e-05	-0.000224	-0.000161	-0.000209	-0.000171	0.00102	-0.00028	0.000124	0.000482	-0.000211	1.69e-05	-0.000917	7.2e-05	-0.000293	0.000299	-0.000394	0.000378	-0.000248	-0.000795	-0.00159	-0.00354	-0.00426
		546	0	0.000345	0.000539	0.000388	0.000906	-1.33e-05	0.00092	0.00117	0.000343	0.000367	0.000402	-1.91e-06	0.000949	0.000174	0.00014	0.000162	0.000489	-0.000155	0.000267	-0.000281	-0.000242	-4.19e-06	-4.61e-05	0.000342	0.000582	0.000859	0.000548	-6.11e-06	0.000324	0.000904	0.00102	0.000404	0.000529	0.00111	0.000783	0.000351	0.000138	0.000756	-0.000229	0.000418	-2.37e-05	0.000213	0.000999	0.000476	-0.00181	-0.00304	-0.00472
		548	0	-0.000564	-0.000189	0.000376	0.000585	-0.000872	0.000741	0.000484	9.58e-05	-0.000496	0.000762	0.000226	-0.000183	0.000234	0.000139	0.000319	0.000216	-0.000569	0.000321	0.000142	0.000514	-0.000164	0.000103	-0.000374	0.000282	0.000764	6.35e-05	0.00013	-4.56e-05	0.000811	-1.53e-05	0.000517	0.00104	0.000745	-8.6e-05	0.000397	8.92e-05	0.000426	0.000121	0.000865	-0.000255	0.000463	0.000103	-0.000386	-0.000794	-0.00384	-0.00413
		549	0	-0.00043	0.000385	0.000123	0.000509	9.58e-05	0.000669	0.000759	0.000338	0.00106	0.000501	5.11e-05	0.000176	-0.000186	0.000117	0.00105	0.000186	-0.000284	0.000949	0.000482	0.000928	0.000335	0.000305	0.000883	0.00074	0.000565	-7.39e-05	-3.79e-05	0.00122	0.00114	0.00139	-0.000151	0.000915	0.00142	0.00035	0.000275	3.66e-05	0.00101	0.000484	0.000149	0.000344	0.000271	0.000535	0.000383	-0.000462	-0.0032	-0.00413
		550	0	4.1e-07	7.56e-05	1.87e-05	2.21e-05	-0.00106	-0.000196	0.000389	-0.000503	8.38e-05	0.000572	-0.000375	-8.97e-05	-0.000503	-0.000353	0.000141	-6.2e-05	-0.000739	5.85e-05	-0.00084	0.000396	0.000486	0.000402	-0.000647	-0.000232	1.48e-05	-0.000345	-1.9e-05	0.000382	-2.79e-05	0.000876	-7.82e-05	-9.61e-05	-0.000299	0.000387	-0.000591	-0.000581	0.00088	-0.000696	-0.00026	0.000116	-0.000593	0.000247	-0.000693	-0.00171	-0.00374	-0.00471
		551	0	0.000419	0.000736	0.000368	0.000955	-0.000623	0.0005	0.0012	0.000833	0.000198	0.000406	0.000765	-0.00067	-0.000648	0.000643	0.000912	-0.00013	-0.000523	7.31e-05	0.000451	0.000117	-0.000584	9.85e-05	0.00107	0.000655	0.000755	0.0005	1.12e-05	-8.9e-05	0.00111	0.000646	0.000246	0.000507	2e-05	0.000372	0.000201	-0.000277	-0.000221	0.000605	0.00115	0.000263	4.17e-05	0.000132	0.000168	-0.000144	-0.0031	-0.00389
		552	0	0.000231	0.00127	0.000332	0.00121	0.000331	0.000808	0.00096	0.000753	0.00114	0.00103	0.001	0.000833	0.000268	-0.00012	0.000787	0.000639	0.000495	8.94e-05	0.0013	0.000482	0.000201	0.000326	0.00112	0.00129	0.00139	0.000582	0.00045	0.000822	0.00096	0.000803	0.000434	0.00139	0.000418	0.000473	0.000727	0.000197	0.00124	0.000318	0.0006	0.000606	0.000763	0.000636	-9.65e-05	-2.64e-06	-0.00403	-0.0041
		553	0	1.43e-05	-0.000212	0.000323	0.0011	-0.000484	0.000286	0.000697	0.000225	0.000166	0.000311	0.000895	0.000149	-7.12e-05	-0.000449	0.000766	0.000577	-9.67e-05	0.000658	0.000316	0.000215	-0.00063	8.45e-05	-0.00027	0.000776	0.000274	0.000473	0.000281	-0.000185	0.000529	0.00096	0.000788	-6.79e-05	0.000719	0.000527	-0.00023	-5.06e-05	0.000294	0.000111	-2.91e-05	0.000379	0.000167	0.000125	-0.000255	-0.000879	-0.00331	-0.00448
		555	0	0.000549	0.0013	0.001	0.00153	3.4e-05	0.00112	0.00129	0.00098	0.000914	0.00102	0.00134	0.000589	0.000535	0.000771	0.001	0.00109	0.000416	0.00186	0.000985	0.00093	0.000943	0.000349	0.00062	0.00143	0.000825	0.00107	0.00118	0.000742	0.00149	0.00117	0.000776	0.00143	0.00121	0.00034	0.000933	-0.000117	0.000718	0.000731	0.000999	0.000662	0.000902	0.00105	0.000518	0.000438	-0.00277	-0.00332
		556	0	-0.000375	0.000864	0.00034	0.000702	-0.000172	0.000432	0.000425	-0.000161	0.00016	0.000698	0.00119	0.000859	0.000202	0.000808	0.000642	0.000865	0.000435	0.00127	0.000871	0.000894	0.000407	-5.13e-05	0.000153	0.00117	0.00102	0.000613	0.000455	0.0016	0.000381	0.00092	7.08e-05	0.00033	7.6e-05	0.000676	0.000405	9.34e-05	0.00113	0.000382	0.000709	0.00126	-0.000112	0.000438	-0.000512	-0.000522	-0.00244	-0.00378
		557	0	-0.000475	0.000106	0.000417	-5.64e-05	-0.000358	0.000666	-0.000189	-0.000182	-0.000394	-0.000239	-0.000204	-0.000182	-0.000456	-0.000413	0.000167	-0.000654	-0.00149	-0.000764	0.000203	-0.000784	-0.000791	-0.001	-0.000495	0.000109	-0.00019	-0.000702	-0.00121	-0.000343	-0.000429	-0.000267	-0.000602	-0.000227	0.000611	-0.000322	-4.03e-05	-0.000958	0.000163	-0.000509	-0.000391	-0.000244	-0.000788	-0.000267	-0.000188	-0.00111	-0.00356	-0.00511
		558	0	3.69e-07	0.000458	0.00092	0.000779	0.000729	0.00102	0.00132	0.000482	0.000316	0.00116	0.000342	0.000997	0.000258	0.000207	0.0014	0.000914	0.000109	7.91e-05	0.000414	0.000627	0.000178	0.000589	0.00121	0.000697	0.000398	0.00104	0.000624	0.001	0.000539	0.000488	0.000257	0.000735	0.0011	0.000394	0.00115	0.00062	0.000552	0.000474	0.000675	0.000175	0.000617	0.000319	0.000515	-0.000384	-0.00262	-0.00454
		559	0	-0.000519	4.97e-05	-0.000114	0.000621	-0.000531	0.000283	0.00139	-5.09e-05	-0.000166	0.00047	-0.000369	-1.27e-05	-0.000455	0.000111	-8.2e-05	-0.000422	-0.000607	0.00017	0.000133	-0.000458	-0.000347	-0.000259	-0.000202	0.000171	-3.46e-05	-4.72e-05	-0.000368	0.000211	-0.000262	0.000107	0.000119	-0.000107	0.000596	0.000149	0.000676	4.96e-05	0.000642	-0.000733	-6e-05	0.000121	-0.000372	-1.34e-05	0.000562	-0.000924	-0.00335	-0.00494
		561	0	-0.000425	0.000294	6.61e-05	-0.000551	-0.000167	0.000939	0.00129	0.000822	0.000142	0.00061	0.000514	0.000659	7.74e-05	-0.000423	0.000212	-8.95e-05	0.000445	0.000132	0.000477	0.000671	5.92e-05	-0.000286	0.000413	0.000972	0.000564	0.000854	4.5e-05	0.00122	0.000818	0.00052	0.000902	0.000427	0.000567	0.000111	0.000538	0.000633	0.000443	-6.35e-05	0.00102	5.89e-05	0.00038	0.000398	0.000827	-0.000282	-0.00243	-0.00502
		562	0	-0.000132	0.000974	0.000658	0.00104	0.000272	0.000886	0.00177	6.35e-05	0.000872	0.000262	0.00091	0.000397	-0.000485	0.000508	0.000699	0.000955	-0.000354	0.000542	0.00108	0.00107	2.54e-05	0.000392	-0.000679	0.000863	0.000947	0.000457	0.000639	0.000641	0.00103	0.000293	0.000778	0.000251	0.000847	0.000166	0.000713	0.000608	0.000864	0.00042	0.000503	-6.75e-06	0.00028	0.000351	0.000571	-0.000335	-0.00305	-0.0043
		563	0	-0.000764	0.00024	-0.000268	0.000972	-0.000432	0.00106	0.000689	0.000515	5.7e-06	-0.000179	0.000425	0.000326	-0.000254	0.000455	0.000267	-0.000151	-0.000456	-0.000279	0.000881	-0.000288	-5.4e-05	-0.000226	-0.000376	0.000657	0.000176	-0.00015	-9.8e-05	0.000458	0.000542	-0.000479	-0.00021	-3.58e-05	-0.00014	-5.62e-05	0.00088	-0.000346	3.55e-05	0.000233	0.000374	0.000369	-0.000273	6.64e-06	-0.000122	-0.000648	-0.00337	-0.00518
		564	0	8.47e-05	0.000728	0.000484	0.000651	0.000338	0.000206	0.000457	0.00061	0.000363	0.00108	-3.1e-05	0.000123	0.000272	0.0011	0.000704	0.000141	0.000184	0.000301	0.00143	0.000335	-0.00039	0.000727	0.000493	0.000652	0.000356	0.000932	0.000165	0.000407	0.000636	0.000506	0.000701	0.000274	8.42e-05	0.000478	0.00106	-0.000486	0.000743	0.000355	0.000791	0.000223	-3.58e-05	0.000218	-0.000247	-0.000363	-0.00337	-0.00457
		565	0	0.000408	1.34e-05	0.000531	0.000295	0.000317	0.00117	0.00151	0.000172	0.000822	0.000965	0.000914	0.000152	0.000242	0.000936	0.000528	8.9e-05	3.34e-05	0.000216	0.000732	0.000458	-6.59e-05	1.01e-05	-8.55e-05	0.000981	0.00107	0.00059	0.000305	0.000168	0.00113	0.000464	-0.000247	0.00113	0.00059	0.00136	-9.39e-05	0.000411	0.00043	0.000663	0.000565	0.000152	0.000296	0.000655	-0.000215	0.000323	-0.00308	-0.00457
		566	0	-0.000775	-8.48e-05	-0.000282	0.000624	-0.000241	0.000124	0.00017	0.000468	0.000678	0.000168	0.000221	-2.93e-05	2.29e-05	-0.000164	-0.000219	-0.000223	-0.000815	-1.58e-06	0.000479	-0.000383	-0.000107	-0.000597	-0.00101	0.00053	-0.000284	0.000602	-0.000474	0.000688	0.000338	0.000392	-0.000365	0.000187	0.000219	-4.95e-05	-0.000179	-0.000332	7.29e-05	-0.000228	0.000355	0.000686	-0.000481	-0.000278	-0.000391	-0.000547	-0.00353	-0.00554
		568	0	-0.000402	9.92e-05	-0.000625	-0.000206	-0.00119	-0.000362	-2.33e-05	7.63e-05	-0.00028	-0.000119	0.000121	-0.000543	-0.000777	-0.000696	-0.000226	-0.000556	-0.000969	-9.04e-05	7.94e-05	-0.000108	-0.000677	-0.000538	-0.000468	-0.000266	-1.69e-05	-0.000576	-0.000891	-0.00012	0.00029	-0.000449	-0.000362	-0.000175	-0.000758	0.000428	-0.00073	-0.000995	-0.000223	-0.000731	-2.87e-06	-0.000722	-0.000544	-0.00111	-0.00058	-0.000826	-0.00344	-0.00593
		569	0	0.00117	0.00167	0.000954	0.00158	0.000998	0.00168	0.00185	0.00128	0.00135	0.00141	0.00166	0.0016	0.00126	0.000328	0.00176	0.000952	0.000681	0.00147	0.000479	0.000946	0.000616	0.000735	0.00186	0.00192	0.00117	0.000803	0.00123	0.000941	0.002	0.00136	0.000818	0.00139	0.0009	0.00115	0.000603	0.00104	0.00115	0.00104	0.00119	0.000568	0.000762	0.00121	0.00138	0.000546	-0.00222	-0.00336
		570	0	-1.81e-05	-0.000522	0.000817	-0.000171	-0.000501	0.000592	0.000202	0.000667	-0.000157	-5.81e-05	0.000179	-0.000185	-8.87e-05	0.00013	0.000235	0.000312	-0.000243	0.000434	0.000227	0.000604	-0.000384	-0.000526	-0.000286	0.000708	0.000356	-0.00014	0.000394	-4.04e-05	0.000243	0.000653	1.07e-05	0.000104	0.000139	-0.000117	-6.94e-05	-0.000668	0.000995	0.000282	-6.82e-05	-3.17e-08	-0.000233	0.00017	-0.000154	-0.000212	-0.00296	-0.00534
		571	0	-0.000356	-0.000275	-0.000313	-7.64e-05	-0.000166	0.000127	0.00067	0.000333	-8.25e-05	0.000162	-0.00029	-9.76e-05	0.000111	6.57e-05	0.000354	-0.000116	-0.00115	-0.000135	-0.00038	-3.93e-06	-0.000847	-5.9e-05	-0.000455	0.00017	0.00052	0.00036	0.000427	6.57e-05	0.000705	0.000902	5.4e-05	0.000525	0.000109	5.11e-05	0.000204	-0.000363	0.000527	-0.000626	-0.000435	-0.000297	-0.000138	-0.000206	-0.000154	-0.000798	-0.00247	-0.00589
		572	0	-0.000737	0.00101	0.000502	0.000815	0.000394	0.00092	0.000868	0.000353	0.00061	5.66e-06	0.000818	0.000251	-6e-05	0.000409	0.000459	0.000362	-0.000163	0.000732	0.000695	0.000219	-0.000203	0.000297	0.001	0.000793	0.000644	0.000365	0.000318	0.000554	0.00076	0.000507	0.000817	0.000602	0.000434	0.000544	0.000507	-0.000811	0.00073	0.000736	0.00034	-1.67e-06	0.000322	0.000445	-0.000147	-0.000204	-0.00273	-0.00501
		573	0	0.000757	0.000685	0.000739	0.00128	0.000774	0.00076	0.00133	0.000662	0.00115	0.0018	-0.000449	0.000968	0.000607	0.00108	0.00039	0.000916	0.001	0.00135	0.000378	0.00141	8.22e-05	8.17e-05	0.000992	0.000802	0.00108	0.000665	0.000709	0.000878	0.00203	0.00104	0.00107	0.000695	0.001	0.000837	0.000468	0.000238	0.000651	0.00105	0.000832	0.000703	0.000111	0.000551	0.000669	0.000572	-0.0019	-0.00429
		575	0	-2.6e-05	0.000205	0.000335	0.00055	0.000122	-0.000122	0.000342	2.55e-05	0.000285	-0.000388	0.000396	-0.000625	1.96e-05	-0.000669	0.000262	0.000253	-0.000347	-6.37e-05	0.000324	-0.000166	-0.000569	-0.00092	-0.000255	0.000229	-3.28e-05	-0.000341	6.89e-05	4.62e-05	0.000728	0.000286	0.000577	0.000488	-0.000161	-6.59e-05	3.31e-05	5.84e-05	0.000637	-0.000474	-7.12e-05	-2.11e-05	-0.000104	-4.51e-05	-0.000168	-0.000475	-0.00278	-0.00469
		576	0	-0.000613	-0.00106	-7.07e-05	-0.00076	-0.00174	-0.000961	-1.72e-06	-0.000653	1.39e-05	-0.000599	-0.000577	-0.000817	-0.00106	-0.00103	-0.000635	-0.000453	-0.00177	-0.000714	-0.00132	-0.000414	-0.00123	-0.000875	-0.000652	-0.000235	-0.000162	-0.000358	-0.00025	-0.000867	0.000631	-0.00103	-0.000604	-0.000342	-0.000751	-0.000162	0.000105	-0.000118	-0.000495	-0.000314	-0.00103	-0.000849	-0.000678	-0.000514	-0.000426	-0.00112	-0.00405	-0.00556
		577	0	-0.000786	-2.76e-05	0.000326	-0.000153	-0.000292	-0.000174	0.000358	-0.000204	0.000534	0.000489	0.000528	0.000682	-9.38e-05	-0.000443	0.000591	9.7e-05	-0.000168	-8.88e-07	-0.000244	7.04e-06	-0.000926	-0.000252	0.00041	0.000228	5.37e-05	-0.000357	4.01e-06	0.000411	0.000964	0.000668	0.000305	2.1e-05	0.000434	4.13e-05	0.000365	0.000265	-5.24e-05	0.000268	-0.000382	-0.000122	-0.000111	-0.000106	-0.000135	-0.000346	-0.00308	-0.00499
		578	0	0.000743	0.00148	0.000647	0.000897	0.000805	0.000705	0.00136	0.000608	0.00105	0.00143	0.000795	0.000928	0.000169	0.00153	0.000936	0.000816	0.00115	0.00121	8.86e-05	0.00106	6.07e-05	0.000681	0.000484	0.00154	0.00127	0.000894	0.000421	0.000359	0.00147	0.0013	0.00125	0.00108	0.000842	0.00106	0.00112	0.000795	0.00186	0.000645	0.000579	0.000877	0.00113	0.000117	0.000292	0.000978	-0.00185	-0.00478
		579	0	-0.000178	0.000199	0.000846	4.74e-05	-0.000157	-0.000205	0.000907	0.000362	0.00118	0.000881	0.000315	0.000893	0.000722	-0.000322	0.00082	0.000221	0.000574	0.000215	0.000149	-3.12e-05	0.000164	-2.17e-05	0.00053	0.000329	0.000703	-0.000243	7.73e-05	0.000779	0.000359	0.000334	0.000248	0.000568	0.000608	-0.000223	0.000349	-0.000154	0.00024	-9.07e-05	-0.000402	0.000886	0.000135	0.000359	-0.00027	1.8e-05	-0.00281	-0.00595
		581	0	-0.00092	-0.000322	-0.000525	-0.000664	-0.000646	-0.000932	0.000438	-0.000772	-0.000764	0.000127	-0.000412	-0.000825	-0.000888	-0.0009	-0.00029	-0.000491	-0.000163	-0.000461	-0.000183	-0.000525	-0.000265	-0.00119	-0.000617	-0.000409	-0.000187	-0.000734	-0.00101	0.000128	8.12e-05	-0.000171	-0.000915	-0.000542	-0.000169	-0.000673	-0.000167	-0.001	-0.000142	-0.000643	-0.000659	-0.00104	-0.000748	-0.000583	-0.000478	-0.0011	-0.00339	-0.00646
		582	0	-0.000923	-0.00095	-0.000783	-0.000493	-0.000916	-0.000639	0.000592	-0.000315	-0.000151	-0.000388	-0.000701	0.000268	-0.00075	-0.000578	1.18e-05	-0.000823	-0.000957	-0.000434	0.000347	-2.73e-07	-0.00116	-0.00089	-8.2e-05	0.000217	-3.36e-05	1.16e-05	-7.45e-05	0.000374	-0.000118	8.55e-05	-0.000531	-0.000433	0.000124	-0.000269	-0.00063	-0.000764	0.000522	-5.12e-05	0.000186	-0.000515	-0.000999	-0.000888	-0.000647	-0.00027	-0.00263	-0.00584
		583	0	-0.000993	-0.000505	-0.000716	0.00012	-0.00099	-0.000138	-0.000484	-0.000356	-0.000579	0.000465	-0.00038	-0.00062	-0.000688	-0.00116	-0.000689	-0.000678	-0.00101	-0.000479	-0.00087	-0.000652	-0.000579	-0.000638	-0.000423	0.000408	-5.27e-05	2.18e-05	-0.000841	-0.000755	-0.000228	-0.000535	-0.000553	-0.000584	-0.0006	-0.000524	-0.000563	-0.00146	-0.000488	-0.000789	-0.000611	-0.000949	-0.00043	-0.00037	-0.000847	-0.00102	-0.00372	-0.00638
		584	0	0.000462	0.00102	0.00043	0.000624	0.000323	0.00055	0.000845	0.000611	0.00117	0.00079	0.00137	0.000869	0.000455	0.000632	0.000975	0.000604	0.000369	0.000676	0.000874	0.000384	9.81e-05	0.000581	0.000385	0.00103	0.0008	0.000387	0.000503	0.000378	0.00126	0.000668	0.00115	0.000625	0.000668	0.000524	0.000973	-4.88e-05	0.000969	-1.15e-06	0.000995	0.00117	0.00059	0.000284	0.000148	0.000383	-0.00301	-0.00487
		585	0	-0.000247	-0.000134	-0.000339	5.26e-05	-0.000211	0.000303	0.000327	0.000379	0.000222	0.000498	-1.26e-05	0.000215	-0.000607	-0.000533	0.000292	-2.63e-05	-0.000371	-0.000304	-9.25e-05	-0.000625	-0.000196	-3.69e-05	-0.000816	0.000485	0.00047	-0.000141	-0.0007	0.000281	0.000597	0.000619	-0.000468	0.000233	-0.000259	-4.17e-05	-0.000164	-0.000717	-0.00071	-0.000565	-0.000527	3.37e-05	-0.000579	-0.000807	-0.000663	-1.19e-06	-0.00269	-0.0059
		586	0	-0.000845	-6.58e-05	-0.00015	-0.000898	-0.00147	-0.00106	-5.31e-05	-0.00018	-0.000668	-0.000716	-0.00102	-0.000325	-0.000491	-0.000966	-0.000541	-0.000333	-0.000744	-0.000652	-0.000928	-0.000771	-0.00127	-0.000704	-0.000671	-0.00106	-0.000524	-0.000581	-0.00145	-0.000363	-0.000224	-0.000872	-0.000364	-0.000435	-0.000833	0.00012	-0.00125	-0.000891	0.000146	-0.000596	-0.000149	-0.00114	-0.000775	-0.000304	-0.000409	-0.000597	-0.00388	-0.00582
		588	0	-0.00166	-0.000384	-0.000611	-0.000629	-0.00113	-0.00103	-0.000244	-0.000919	-0.000446	-0.000514	-0.000768	-0.000882	-0.00218	-0.00165	-0.00054	-0.000795	-0.00125	-0.000587	-0.000869	-0.00202	-0.0014	-0.00143	-0.000946	-0.00156	-0.000742	-0.00059	-0.00127	-0.000908	-0.000323	-0.00108	-0.00176	-0.000547	-0.00128	-0.00111	-0.00129	-0.00155	-0.00118	-0.00143	-0.000836	-0.000975	-0.0011	-0.00136	-0.00184	-0.000451	-0.00391	-0.00681
		589	0	-0.000734	-2.35e-05	-0.000569	-0.000867	-0.00121	-0.000901	-0.000945	-0.000972	-0.000176	-0.00044	-0.000528	-0.000658	-0.00182	-0.00145	-6.21e-05	-0.000814	-0.000714	-0.00118	-0.000616	-0.000481	-0.000846	-0.00074	-0.000375	-0.000429	-0.000312	-0.000708	-0.00129	-0.000306	-0.000381	-0.00083	-0.000564	-0.000594	-0.000568	-0.00119	-0.00158	-0.00111	-4.47e-05	-0.000837	-0.00078	-0.000639	-0.000915	-0.000435	-0.00158	-0.000499	-0.00376	-0.0066
		590	0	0.000271	0.000741	0.000552	0.000624	-1.21e-05	0.000879	0.0006	0.000774	0.000992	0.00116	0.001	0.000721	0.000368	0.00038	0.00115	0.000191	0.000671	-0.000334	0.00137	0.000885	7.88e-05	0.000975	0.000406	0.000773	0.00106	0.000645	0.000566	0.000977	0.00106	0.000497	0.000889	0.00105	0.00156	0.000241	0.000427	0.00114	0.000519	0.000434	0.000762	0.00106	-0.000127	0.000844	0.000829	0.000439	-0.00157	-0.00508
		591	0	0.000223	0.000539	0.000518	-0.000613	-0.000317	-0.000382	0.00145	0.00028	0.000288	0.000714	0.000569	0.000402	0.000279	0.00028	-1.28e-05	-0.000241	0.000617	-0.000154	0.000371	0.000433	3.17e-05	-0.000104	-0.00021	0.000595	0.000887	0.000892	-0.000201	-1.55e-05	0.000795	0.000218	0.000214	0.000783	0.000698	0.00023	0.000249	-0.000356	0.000805	0.000169	0.000576	0.00069	-0.000468	0.000677	-0.000623	-0.000167	-0.00196	-0.0063
		592	0	0.000121	0.000475	0.000338	0.000929	-0.000299	0.000698	0.00142	0.000828	0.000599	0.000973	0.000854	0.000635	0.000181	0.000401	-0.000149	0.000422	0.000164	0.000311	0.000389	-0.000143	-0.000209	0.000211	2.11e-07	0.00126	0.00123	-0.000421	0.000235	0.000729	0.000936	0.000417	0.000478	0.000781	9.01e-05	0.000161	0.000754	0.000574	0.000347	0.000702	0.000547	0.000859	0.000445	0.000155	-0.000346	0.000119	-0.00199	-0.0055
		594	0	-0.000876	0.000331	-0.000113	0.000235	-0.000151	8.38e-05	0.000662	0.000471	-0.000772	-6.01e-05	0.000121	-0.00097	-0.000719	-0.000324	-0.000598	-0.000179	-0.000585	0.000168	-2.4e-05	-0.000632	0.000169	-0.000495	-0.000259	0.000318	-0.000383	-1.23e-05	-0.000623	-0.000363	0.000551	-0.000566	-2.49e-05	7.59e-05	6.42e-05	-0.000776	-4.89e-05	-0.000899	0.000202	-5.06e-06	-0.000449	0.000267	6.36e-05	-0.000671	-0.000568	-0.000298	-0.00241	-0.00617
		595	0	-0.000963	-0.000171	6.98e-05	3.93e-05	-0.000719	-0.000581	0.000329	-0.000121	-0.000256	0.000874	-0.00045	-0.000611	-0.000664	-0.000681	-0.000246	-0.000436	-0.000289	-0.000156	0.000109	-0.000182	-0.000304	-0.00108	-0.000363	0.00066	0.000205	0.000183	-0.000429	-0.000225	0.00019	-8.51e-05	-0.000152	-9.46e-05	0.000935	4.06e-05	0.000336	-0.000391	0.000363	0.000103	-0.000498	-0.000234	-0.000861	-0.000314	-0.00117	-0.000561	-0.00227	-0.00666
		596	0	-0.000733	8.77e-05	-0.000425	-0.000972	-0.000528	-0.000241	-3.36e-05	-0.000128	0.000405	7.72e-05	-0.000548	-0.00111	-0.000934	-0.000633	-8.14e-05	-0.000705	-0.000123	-0.000723	-0.000514	-0.00119	-0.00107	-0.000582	-0.000554	-0.000666	-0.000709	-0.00063	-0.00114	0.000534	-0.000309	-0.000333	-0.000642	-0.000163	4.13e-05	-0.000561	3.86e-05	-0.000213	-0.000453	-0.000191	-0.000426	-0.000789	-0.000407	-0.000528	-0.000546	-0.000835	-0.00253	-0.00663
		597	0	-0.000661	-0.000105	0.000383	-0.000302	-0.000326	1.37e-05	0.00128	0.000101	-9.64e-05	0.000507	9.64e-05	0.000352	-4.25e-05	-0.000861	0.00106	-0.000111	-0.000464	0.000108	0.000795	8.26e-05	8.04e-05	-0.000346	0.000426	0.000679	0.000246	0.000297	-9.24e-05	-0.000417	0.000587	4.04e-05	0.000754	0.000747	0.000281	0.000238	0.000382	-0.000163	0.000463	5.01e-05	-0.000333	-0.00043	-0.000391	0.00065	-0.000486	-0.000761	-0.00221	-0.00617
		598	0	-0.000663	0.000451	0.000667	0.000371	-7.37e-05	0.000402	0.000229	0.000176	0.000507	0.000574	0.000641	-0.000354	-0.000265	-3.51e-05	0.00108	-0.000239	-0.000224	0.000161	0.000301	-0.000249	-0.000815	0.000344	-0.00012	0.000421	-0.000553	1.82e-05	0.000353	0.000281	0.000833	0.000232	0.000564	0.000719	0.000682	0.000467	0.000566	-0.000467	-0.000139	-0.000262	-0.00023	0.000194	-0.000163	-0.000204	-0.000153	0.000474	-0.00208	-0.00613
		599	0	-0.000175	-0.000456	-4.59e-06	0.000352	-6.15e-05	5.62e-05	0.00029	-0.000184	0.000248	-2.72e-07	0.000155	-8.91e-05	-0.000887	-0.000235	-0.000117	-0.000341	-0.000686	-0.000453	-0.000497	-0.000599	-0.00114	-4.49e-05	-0.00056	-0.000496	0.000186	-0.000544	-0.000867	-0.000195	0.000255	0.000326	-5.92e-05	0.000221	0.00013	-0.000499	-5.56e-05	-0.00128	-0.000377	-6.68e-05	-0.000105	-1.98e-05	-0.000627	-0.000358	-0.000933	-0.000264	-0.00186	-0.00743
		601	0	0.000437	0.000371	0.000654	-0.000114	-0.000311	0.000406	0.000437	0.000157	2.3e-05	0.00129	0.000267	-0.00031	0.000343	0.000101	0.000536	2.7e-05	6.21e-05	0.000354	-6.49e-05	-0.000261	-0.000381	0.000639	0.000247	0.000342	-0.000292	0.000203	-0.000676	0.000145	0.000304	0.000745	-7.71e-05	0.000432	0.000245	0.000537	0.000288	-3.93e-05	0.000608	0.000248	0.000225	-5.56e-05	-1.6e-05	0.000348	0.00019	4.89e-05	-0.0012	-0.00594
		602	0	0.000159	0.00017	8.72e-05	-0.000302	3.64e-05	0.000229	0.000387	0.00013	0.00063	0.000619	6.36e-05	-0.000629	7.08e-05	-0.000257	-0.000762	-0.000366	0.000478	0.000575	-0.00037	0.000204	-0.000422	0.000699	-0.000191	0.000858	0.00015	-0.000275	-0.000125	0.000533	0.000516	0.000575	0.000244	0.000574	0.000585	0.00088	0.000197	-0.000171	0.000204	0.000214	0.000238	2.05e-05	-9.44e-05	-0.00031	-5.87e-05	-0.000154	-0.000898	-0.00618
		603	0	-0.000163	1.75e-05	-0.000482	-0.000168	-0.000786	-0.00032	0.000109	6.13e-05	0.000326	-0.000306	-7.18e-05	7.02e-05	-0.000963	-0.000817	-1.59e-05	-0.000583	0.000202	-0.000256	0.000232	0.000358	-0.00116	-0.000543	2.34e-05	8.44e-05	-2.33e-06	-0.000382	-0.000601	-0.000269	-0.000142	-0.000285	-0.000168	-0.00036	0.000206	-6.34e-05	-7.55e-05	-9.37e-05	-0.000182	0.000159	-0.000962	-0.000602	-0.000737	-0.000214	-0.000235	-0.000565	-0.00175	-0.00676
		604	0	-0.000538	0.000273	4.44e-05	0.000233	9.59e-05	9.21e-05	0.000482	0.000836	0.000674	0.00127	0.000383	-0.000358	-0.000263	-0.000933	0.000263	0.00036	-0.000301	0.000445	8.59e-06	-0.000188	-0.000444	-0.000337	0.00098	-0.000448	0.000244	-0.000552	-4.92e-05	-0.00026	0.00068	0.000473	-0.000204	0.000335	-8.58e-05	0.0005	7.32e-05	-0.000672	0.000458	-0.000187	0.000393	-0.000358	-3.6e-05	-2.02e-05	-0.000157	0.000245	-0.00208	-0.00631
		605	0	-0.000562	-0.00051	-0.000202	-0.000327	-0.00109	-0.000411	0.000398	9.63e-05	0.000208	0.000546	-0.000239	9.89e-05	-0.000902	0.000373	-0.000592	-0.000482	-0.000769	-0.00101	-0.000176	-0.000645	-0.00142	-8.54e-05	9.11e-05	0.000164	0.000524	-0.000397	-0.000811	0.000485	-0.000783	-0.000659	-9.02e-06	0.000439	-1.34e-05	-0.000111	-0.000407	-0.000491	0.000359	-0.000565	-0.000503	-0.000117	-0.000168	-0.000418	-0.00102	0.000378	-0.00173	-0.00658
		607	0	0.000218	4.24e-05	0.000124	0.000244	-0.000418	0.000298	0.000595	0.00046	0.000458	0.000509	0.000912	-6.14e-05	-0.00105	-0.000912	4.51e-05	0.000116	-0.000365	-9.46e-05	-0.000492	-0.000628	-0.000626	-0.000126	-0.000624	0.000309	0.000297	0.000507	-0.000233	0.000772	-5.95e-05	0.000681	-0.00025	0.000359	-8.29e-05	-0.000225	-0.000178	-0.000551	0.000399	0.000146	-0.0007	-0.000113	-1.53e-05	-5.85e-05	7e-05	1.22e-05	-0.00119	-0.0062
		608	0	0.000493	0.000881	0.000451	0.000518	0.000162	0.0003	0.000649	0.00116	0.00067	0.000642	0.000395	0.000474	0.00022	-0.000855	0.000877	-0.000112	0.000397	0.000401	9.05e-05	-0.000134	-0.000165	-8.5e-06	0.000276	0.000589	0.000712	-2.45e-06	-0.000248	0.00118	0.00115	0.000497	-0.000206	0.000723	0.00027	0.00038	-8.78e-05	-0.000243	0.000356	0.000905	0.00065	-0.000148	0.000212	0.000802	0.000403	0.000119	-0.00153	-0.00569
		609	0	-0.000448	0.00105	0.000518	0.000428	0.000384	0.00061	0.00142	0.000562	0.000966	0.00125	0.000817	-0.000297	-0.000111	-0.000329	0.000334	-0.000681	-8.43e-06	-0.000108	0.000173	0.000866	4.55e-05	0.00066	0.000452	0.000665	0.000298	0.000605	0.00025	0.00102	0.000523	0.000859	-0.000162	0.000173	0.000814	-0.000463	0.000394	0.000239	0.000664	6.27e-05	0.000143	-0.000366	-1.34e-05	0.000242	7.87e-05	0.000378	-0.00144	-0.00547
		610	0	-3.38e-05	0.000216	0.000139	0.000329	-0.000489	0.000174	0.000436	-0.000603	0.000561	0.00032	-0.000316	-0.000155	-0.00046	-0.000676	-0.000489	0.000458	-0.000103	-0.000297	-7.08e-05	-0.000439	-0.00105	0.000236	-0.000482	0.000274	0.000279	0.00051	0.000189	-0.000369	-0.000183	0.000646	0.000333	0.000619	0.00027	-0.000365	0.000774	-0.000253	0.000423	-0.000443	-0.000317	-0.000265	-0.000493	0.00061	-7.86e-05	-0.000183	-0.0011	-0.0065
		611	0	-0.00054	5.65e-05	0.000179	-0.000254	-0.000319	8.2e-05	0.000629	-0.000138	-0.000552	-0.000467	0.000712	-8.27e-05	-0.000466	-0.000491	0.000239	-0.000377	-0.000938	-0.00011	-0.000352	-0.000707	-0.000598	5.46e-05	-1.43e-05	0.000125	-0.000578	0.000159	-0.00041	-0.000964	0.000385	-0.000118	-0.000281	0.000356	-0.000494	-0.000342	8.45e-05	0.000206	-0.000378	-0.000376	-0.000792	-0.000513	-0.000303	0.000188	-0.0005	-0.000568	-0.00164	-0.00635
		612	0	-0.000249	1.71e-05	-7.43e-05	0.00012	0.000219	0.000123	0.000327	0.000676	0.000334	0.000389	0.000444	0.000385	0.000197	-0.000665	0.000369	-0.000418	-0.000389	0.000204	0.000834	-8.71e-05	-0.000204	-0.000142	-0.000561	0.000841	0.000352	0.000376	-0.000158	-0.000304	0.000185	0.000496	0.000181	0.000455	0.000148	0.00011	-0.000549	0.000251	0.000361	-0.000188	6.93e-05	-0.00022	-0.000226	-0.000254	0.000255	0.0002	-0.0019	-0.0061
		614	0	-0.000427	-0.000421	0.000411	-0.00105	-0.000284	0.000763	-0.000307	-0.000112	-0.000374	-3.07e-05	-0.000201	-9.39e-05	-0.000496	-0.00102	-0.000459	-0.000356	-0.00104	-0.000594	0.000194	-0.00108	-0.00104	-0.000205	-0.000401	0.000238	-0.00012	-0.000718	-0.0013	-0.00149	-0.000239	-0.000423	-0.000489	-0.000234	-0.000384	-0.000701	-0.000288	-0.00094	-0.000388	-0.000249	-0.00141	-0.000466	-0.000508	6.33e-05	-0.000475	-2.68e-06	-0.00178	-0.00677
		615	0	-0.000272	-0.000846	0.00035	0.000264	-0.000141	0.000173	0.000295	9.87e-05	0.00129	0.000329	0.000442	-4.01e-05	-0.000713	-0.00142	9.11e-05	-0.00029	-0.000789	-0.000372	-5.87e-05	0.000652	-0.000342	-0.00105	0.000292	4.21e-05	0.000267	0.000507	-0.000142	-0.000301	0.000628	-0.000279	0.000277	6.1e-05	1.21e-05	-0.000439	9.13e-06	-0.000593	0.000489	5.48e-05	-7.32e-06	-0.000834	-0.00033	-0.000421	-0.000509	4.92e-05	-0.00178	-0.00643
		616	0	2.07e-05	0.000784	0.00132	0.00031	1.84e-05	0.000197	0.000705	0.00101	0.00083	0.00112	0.000724	0.00102	9.59e-05	-0.000463	7.84e-05	0.000646	-0.000889	0.000472	-0.000176	0.000336	-0.000412	-0.00029	0.000188	0.000356	0.000763	0.000256	0.000103	0.000611	0.000235	-0.000132	0.000566	0.000142	0.000413	3.18e-05	0.00045	7.36e-05	0.0013	0.000153	-0.000158	0.000256	0.000536	0.000428	-0.000304	0.000321	-0.000509	-0.00547
		617	0	0.000616	0.00013	0.000814	0.000261	-0.000796	3.96e-05	0.000412	0.000724	0.000695	0.00128	0.000649	0.000534	-2.95e-05	0.000485	0.000122	-9.14e-05	-0.000405	0.00026	0.000448	4.41e-05	-0.000487	-0.000194	0.00056	0.00117	0.000932	0.00108	-0.000985	6.14e-05	0.000386	-0.000614	-9.06e-05	0.000763	0.000356	-5.37e-05	0.000368	-0.000179	0.000336	-0.000118	0.000335	0.000151	0.000623	0.000591	0.000435	0.000164	-0.000478	-0.00623
		618	0	0.000202	0.000584	0.00057	0.000591	0.000318	0.000377	0.000717	0.000843	0.000709	0.000705	0.000832	-0.000364	-0.000228	-0.00104	0.00118	0.00082	-0.000279	0.000256	-0.000421	0.000192	-0.000635	0.000241	0.000282	0.000939	0.00113	-3.32e-06	-0.00037	0.000761	0.000433	0.000779	6.46e-05	0.000602	0.000431	-9.22e-05	0.000213	0.000879	-0.000156	-7.87e-05	0.000207	0.000241	-0.000265	0.000766	-0.000179	0.000284	-0.00127	-0.0061
		620	0	-0.00049	-0.000102	0.000102	-0.000222	-0.000652	0.000239	-0.000103	0.00043	-0.000103	0.000321	0.000141	-0.000226	-0.000797	-0.000666	0.000101	-0.000287	-0.000153	-0.000337	-0.000742	-0.000721	-0.000882	-0.000639	3.44e-05	-0.000663	3.21e-05	-0.000485	-0.000622	-0.000598	6.72e-05	9.94e-05	-0.000789	0.000563	-0.00033	0.000232	2.8e-05	-0.000348	0.000511	-0.000507	-0.000705	-4.6e-06	-0.000417	-0.000106	-0.000149	-0.000359	-0.000828	-0.00557
		621	0	-0.000629	-0.000722	0.000561	-0.000194	-0.000113	-0.000494	0.000121	-0.000478	0.000455	1.85e-05	0.000864	-4.55e-05	6.97e-05	-9.25e-05	0.000628	-0.000341	-0.00128	0.000192	0.000239	-0.000765	-0.000939	-0.00113	0.000107	-0.000327	-4.25e-05	-0.000428	-0.000413	-0.000384	0.000309	-0.000473	0.000307	0.00051	-0.000401	-0.0001	-0.000279	-0.000367	-0.000501	-0.000408	0.000102	-0.000291	-0.000179	-0.000225	-0.000419	-0.00057	-0.00139	-0.00644
		622	0	-0.000977	-0.000263	-0.00064	-0.0007	-0.000837	-0.000989	-0.000248	-0.0012	-0.000754	-0.000672	-0.000326	-0.000972	-0.000801	-0.00128	-0.000505	-0.000847	-0.000861	-0.000845	-0.00102	-0.000621	-0.00142	-0.00033	-0.000954	-0.000554	-0.000658	-0.000206	-0.00111	-0.000362	-0.000215	-0.000132	-0.00102	-0.00036	-0.000345	-0.00128	-0.000362	-0.00134	-0.000994	-0.000719	-0.000929	-0.00135	-0.000734	-0.00116	-0.00159	-0.000787	-0.00177	-0.00706
		623	0	0.000482	0.000619	0.000126	-0.000169	0.000298	5.55e-05	0.000564	0.000506	0.000141	0.000222	0.000886	0.000326	0.000429	-7.71e-05	0.000849	-8.49e-05	-0.00047	-0.000208	0.000507	-0.000303	-2.82e-05	-0.000198	0.000734	0.000517	0.000367	0.00015	0.000183	0.000334	0.000713	0.000242	-0.000103	0.000185	0.000551	0.000263	0.000708	-0.000147	-0.000121	0.000817	0.000212	0.000547	0.00066	6.69e-06	0.000343	0.000432	-0.000651	-0.00508
		624	0	-0.000768	0.000817	-0.000251	-0.000564	-0.000499	0.000291	0.00038	0.000262	0.000381	0.000461	-0.000243	-0.000486	-0.000643	-6.31e-05	0.000664	-0.000778	5.64e-05	-0.000742	-0.000324	1.69e-06	-0.000591	-0.000276	0.000264	-2.05e-05	-0.000329	-0.000179	-0.000748	-7.76e-05	0.00034	0.000216	-0.000634	-0.000115	0.000701	-0.00021	-0.00017	-0.00103	-0.000486	-0.000287	-0.000657	0.000317	-0.000454	-0.00089	-0.000337	6.88e-05	-0.0011	-0.00577
		625	0	0.000593	0.000306	0.000285	0.00055	0.000502	-0.000394	0.000658	0.00101	-2.32e-05	0.000463	-1.86e-05	5.9e-05	-0.00054	0.000309	0.000388	0.000717	-6.31e-05	0.000212	-8.66e-05	0.00129	0.000418	-0.000166	0.000353	0.00039	0.000359	2.65e-05	0.00021	0.00125	0.000587	0.000729	-0.000382	-0.000174	0.000264	0.000331	0.000238	-0.00017	0.000326	0.000713	3.19e-05	-0.000175	-0.000154	-0.00044	-7.21e-05	0.000408	-0.000806	-0.00461
		627	0	-0.000566	-0.000284	0.000586	-0.000332	-0.00092	-0.000541	0.000232	2.43e-05	0.000391	0.000219	-0.000524	-0.000744	-0.00111	-0.000538	-0.000419	-0.000405	-0.00134	-0.0009	0.000353	-0.000529	-0.00127	-0.0011	-0.00022	0.000167	-0.000158	-0.0009	-0.000223	-0.000816	0.000946	-0.000144	-0.000547	-0.000189	-0.000128	-0.000228	-0.000119	-0.000708	-0.000121	-0.000659	-9.21e-05	-0.000776	-0.000617	-0.000542	-0.000905	6.78e-06	-0.00105	-0.00552
		628	0	-0.00165	-0.000636	-0.000131	0.000211	-0.000934	-0.000407	-0.00013	-0.000554	-0.000613	-0.000224	-0.00046	-0.000908	-0.000625	-0.000559	-0.000128	-0.000409	-0.00071	-6.38e-05	-0.00101	-0.000542	-0.0011	0.0002	-0.000708	0.000392	6.03e-05	-0.000847	-0.000806	-0.00103	-0.000893	-0.000436	3.29e-06	-0.00031	-0.000598	-0.00107	-0.000302	-0.000576	0.000179	-0.000173	-0.000294	-0.000612	-0.000782	-0.000191	-0.000854	-0.000564	-0.000646	-0.00576
		629	0	-0.00113	-0.000625	-0.000326	-0.000798	-0.000529	-0.000767	0.00054	0.000134	-0.000208	-0.00059	-0.000723	-0.000566	-0.000859	-0.000993	2.46e-05	-0.000177	-0.000911	0.000338	7.39e-05	-0.000973	-0.0011	-0.000727	-0.000524	-0.000219	0.000114	-0.000657	-0.000744	-0.000381	-0.000887	-0.000427	0.000199	-0.000839	-0.000918	-8.37e-06	-0.000185	-0.000162	-0.000161	-2.75e-05	-0.000957	-0.000682	-6.09e-05	-0.00118	-0.00145	-0.000775	-0.00162	-0.00497
		630	0	-0.000868	0.000586	-0.000896	-0.000839	-0.00126	-0.000282	0.000153	-0.000306	-0.000419	0.000333	-0.000224	-0.000822	-0.0012	-0.000204	-0.000776	-0.00031	-0.000594	-0.000351	-0.000721	-0.000959	-0.000336	-0.00105	-0.000388	-0.000323	-0.00011	-0.000132	-0.000182	-4.16e-05	0.000246	-0.00066	-0.00079	-0.00105	-3.53e-05	4.7e-05	-0.000606	-0.000498	-0.000884	4.88e-05	-0.000621	-0.00117	-0.000301	-0.000402	-0.000917	-0.000924	-0.00126	-0.00503
		631	0	-7.24e-05	-5.07e-05	7.64e-06	0.000119	-0.000761	-0.000773	-0.000229	-0.000174	0.000677	0.000357	-0.000342	-0.000941	-0.000711	0.000118	0.000107	-0.000186	-0.000202	0.000159	-0.000146	-0.000442	-0.000341	-0.000442	-3.04e-05	-0.000172	0.000543	0.000312	-0.000748	-0.000112	0.000396	0.000454	0.000756	-0.000299	0.000181	-0.000161	0.000204	-0.00014	0.00031	-0.000513	-0.00033	-0.000311	0.000417	9.11e-06	-0.000794	-0.000123	-0.000568	-0.00364
		633	0	0.000396	0.000292	0.000356	-8.59e-05	-0.000408	0.000201	0.000595	-0.000345	-0.000643	0.000143	0.00053	-0.000948	-0.000461	-0.000572	0.000611	3.22e-05	0.000374	-0.00041	-0.000487	-1.7e-05	-0.000614	-1.31e-05	9e-05	0.000721	0.000428	-0.000275	0.0002	-1.39e-05	0.00105	-0.000199	0.000224	0.000236	0.000556	0.000152	-0.000881	-0.000348	0.000214	0.000118	0.000577	-0.000655	0.000187	-0.000211	-0.000756	0.00114	-0.000673	-0.00406
		634	0	-0.000224	0.000573	0.000724	-0.00136	-0.000647	0.000564	0.000277	0.000281	-0.000353	0.000695	-0.000366	0.000175	0.000432	-0.000757	-0.000598	-0.000278	-0.000335	-0.000362	0.000586	-5.18e-05	-6.51e-05	0.000119	-0.000262	8.49e-05	0.000295	-2.1e-05	1.85e-05	-0.000557	0.00112	-0.000331	0.000384	0.000393	0.000183	-0.00105	0.000275	-0.000776	-0.000194	-0.000438	-0.000626	-0.000281	0.000843	-0.000645	-0.000215	-0.000369	-0.00117	-0.00493
		635	0	-0.00065	-7.92e-05	9.17e-05	-0.000969	-0.000598	-0.00052	-0.000477	-0.000665	-2.66e-05	0.000223	-0.000768	-0.000788	-0.00107	5.75e-05	0.000706	-0.000651	-0.000805	-0.00155	-0.000899	-0.00137	-0.00117	-0.000667	-0.00018	-0.000588	-0.000704	-0.000697	-0.000913	-0.000554	-0.000476	-0.00132	-0.000779	-0.000249	-0.00038	-0.000724	-0.000707	-0.000745	-0.000239	-1.98e-05	-0.00101	-0.00105	-0.000211	-0.000359	-0.000982	-0.000396	-0.00115	-0.0051
		636	0	-0.001	-0.00089	-0.000533	-0.000399	-0.000209	0.00017	0.000168	0.00045	0.000465	-0.0002	-0.000495	-0.000737	-0.000709	-0.000615	-6.85e-05	-0.000293	-0.000966	-0.000258	0.000263	1.26e-05	-0.000892	0.000261	-1.12e-05	0.000119	-7.03e-05	4.04e-05	-0.000527	0.000311	-0.000237	-0.000441	-0.000685	0.000548	0.000274	-0.00065	0.000592	-0.000701	-0.000567	7.63e-05	0.000336	-0.000197	0.000187	0.000113	-0.000774	0.000107	-0.000834	-0.00421
		637	0	-0.000727	-0.000495	-0.000539	-0.000726	-0.000559	0.000293	-0.000224	0.000971	0.000192	-0.000683	-8.09e-05	0.000368	-0.000638	-0.00137	-0.00032	-2.31e-05	-0.0012	-0.00016	5.72e-06	-0.000114	-0.000486	-0.00107	-0.00035	0.000141	-5.45e-05	-0.000759	-0.000586	0.000269	-0.000381	-0.000301	-0.000192	-0.000151	-0.00071	-0.000849	-0.00105	-0.000888	-0.00113	0.000186	-7.67e-07	0.000336	9.44e-05	-3.5e-05	-0.000894	-0.000354	-0.0011	-0.00322
		638	0	-0.00167	-9.63e-05	-0.00183	-0.00174	-0.00148	-0.00128	-0.00124	-0.00125	-0.0008	-0.00101	-0.000702	-0.00158	-0.00102	-0.00146	-0.00115	-0.000254	-0.00244	-0.000657	-0.00129	-0.00156	-0.000945	-0.000827	-0.000675	-0.00128	-0.000277	-0.00131	-0.000696	-0.000427	-0.00107	0.000146	-0.00126	-0.000988	-0.00128	-0.00187	-0.00136	-0.00177	-0.00187	-0.00117	-0.00121	-0.000987	-0.000922	-0.00126	-0.00223	-0.00128	-0.00155	-0.00468
		640	0	0.000572	0.00076	0.000978	0.000131	0.000377	0.000464	0.000709	0.000977	0.00157	0.000415	0.00149	-0.000364	0.00114	-0.000522	0.000876	0.000107	-0.000432	0.00148	0.000367	0.000878	0.000315	0.00146	0.000437	0.000475	0.000384	0.000241	0.000159	-0.00048	0.000249	0.000895	0.000253	0.000364	0.00125	0.00049	-0.000349	0.000278	0.000506	-3.19e-05	-0.000145	-0.000137	0.000777	0.000307	0.000119	0.000806	-0.00021	-0.00322
		641	0	-0.000991	-0.000454	0.000809	0.000391	-0.00062	-0.000718	-0.000458	3.75e-05	0.000503	-0.000469	0.000841	-0.000472	-0.000465	-0.000497	-0.000677	0.00018	-0.00125	0.000316	-0.000549	0.000384	-0.000449	7e-07	0.000429	0.0001	-0.000246	-0.000158	-0.000218	-0.00123	-0.000349	-0.000366	-0.000611	-0.000591	0.000256	-0.000772	-0.000735	-0.000941	-7.58e-05	-0.000587	-0.000458	-0.000804	-0.000267	0.000476	-0.00109	-7.28e-05	-0.00144	-0.00427
		642	0	-8.7e-06	-0.000171	0.000405	0.000745	-0.00021	0.000173	-0.000576	-0.000628	0.000811	0.000296	0.000351	0.000393	-0.000172	-0.000147	0.000341	0.00105	-0.000893	0.000635	-0.000499	0.000341	-8.12e-05	0.000783	-3.05e-05	0.0012	0.000665	6.33e-05	0.000631	-0.000232	0.000397	0.000553	0.000341	0.000317	0.000707	-0.000439	-0.000221	0.000101	0.00019	0.000579	0.000529	-0.000558	0.000417	0.000657	0.000561	0.000322	-0.00046	-0.00351
		643	0	0.000433	0.000699	0.00113	0.000326	0.00124	0.00106	0.000948	-3.77e-05	0.00155	0.000709	-0.00026	0.00036	0.000165	8.22e-05	0.00146	0.00138	-0.000425	0.000755	-0.00068	0.000967	0.000578	0.00098	0.000814	0.00147	0.000342	0.000705	-0.000101	6.36e-05	0.00108	0.00147	0.000341	0.000672	0.00109	0.00044	0.00022	0.000666	0.000339	0.000985	0.000388	0.00098	0.00064	0.000837	0.00108	0.000574	-0.000285	-0.00258
		644	0	0.000221	0.0011	0.000631	5.95e-05	5.85e-05	0.00123	0.000563	0.000577	0.00134	0.00064	0.000753	0.000272	0.00124	-0.000155	0.00103	0.00109	6.61e-05	0.000789	-0.00045	0.00136	0.000396	-0.000682	0.000573	0.00141	0.000617	0.00075	0.000645	0.000137	0.000844	0.00113	0.000814	0.000419	0.00123	0.000273	0.000663	0.00059	0.000828	0.000602	0.000595	0.000731	0.000817	0.000466	0.000464	0.00127	0.000819	-0.00314
		646	0	0.000715	0.000239	0.000364	0.000129	0.000482	0.00113	0.000668	0.000976	0.000981	0.000325	0.000749	0.00027	0.000547	-0.00034	0.000678	0.000203	0.00106	0.000487	-0.000167	0.000488	0.000271	0.000416	0.0007	0.000756	0.00102	0.000447	0.000363	-0.000427	0.000909	0.000391	0.000136	0.000462	0.000606	0.000625	0.000139	-0.000289	0.000585	-0.000725	-2.19e-05	-0.000282	0.00115	0.000293	0.000489	0.000898	-0.000681	-0.00388
		647	0	0.00167	0.000658	0.00118	0.00106	0.000525	0.00139	0.00154	0.00146	0.00147	0.000958	0.00123	0.000985	0.00133	0.000347	0.00108	0.000796	0.00112	0.00144	0.000333	0.000941	-0.000278	0.000852	0.00142	0.00158	0.00159	0.000322	0.000845	6.84e-05	0.00152	0.00146	0.00126	0.000879	0.00179	0.000728	0.000539	0.000263	0.000631	0.00104	0.000884	0.000383	0.00145	0.00093	0.00114	0.000761	0.000285	-0.00222
		648	0	0.000132	0.000204	0.000868	0.00127	0.000405	0.000346	0.000965	0.000424	0.00128	0.00116	0.00119	0.000138	0.000355	0.000955	0.000231	-0.000577	0.000544	0.000931	6.16e-06	0.000637	0.000111	-5.69e-05	0.000495	0.000906	0.00135	0.00109	0.00031	-0.000563	0.00126	0.00125	0.000534	0.00138	0.00117	0.000792	0.00033	0.000185	0.000739	0.00076	0.00119	0.00016	0.0013	0.00114	0.000926	0.000728	0.000122	-0.00246
		649	0	0.000692	0.000479	0.000111	0.000572	0.000466	0.000358	0.00108	0.0014	0.00126	0.000709	0.000802	0.00029	0.00122	0.000929	0.000675	0.000255	0.000725	0.00054	0.000363	0.000891	0.000276	-0.000297	5.64e-05	0.00162	0.00111	0.00101	0.000612	-0.000653	0.000339	0.0012	0.000407	0.00123	0.000206	0.000516	0.000553	7.98e-05	0.000472	0.000537	0.000976	-0.000748	0.0018	0.000643	0.000657	0.000533	0.000713	-0.0035
		650	0	-8.14e-05	0.000105	0.000589	0.000395	-9.25e-05	9.55e-05	0.000544	-8.65e-06	0.0007	0.00128	2.78e-05	-0.000494	0.000294	0.000191	0.000185	-0.000625	-0.000282	-0.000128	0.000883	0.000381	0.000196	-0.000422	-0.000297	-0.000154	0.000438	-0.000302	0.000322	-0.000441	1.44e-05	0.000174	-3.76e-05	-0.000406	-0.000212	-0.000346	-0.000145	-9.47e-05	-0.000556	-0.000294	4.24e-05	-0.000476	0.000567	0.000579	-0.000324	0.00056	-0.000342	-0.00403
		652	0	0.000598	0.000698	0.000225	0.000331	-0.000126	0.000151	0.000516	-0.000412	0.000597	-6.52e-05	-0.000524	0.000199	-5.07e-05	-0.000131	-0.00022	0.000497	-0.000215	0.000383	0.000179	6.32e-05	-0.00088	-0.000732	0.00068	-7.57e-05	-1.45e-05	-0.00108	0.000591	-0.000876	6.63e-05	0.00144	-0.000222	0.000138	-0.00065	-0.000906	0.000108	-0.000542	7.55e-05	-0.00033	0.000518	0.000733	-0.00045	-0.000559	-0.000215	0.000378	2.75e-05	-0.00422
		653	0	0.000506	0.00102	0.000714	0.00102	0.000342	0.00143	0.00119	0.00132	0.00131	0.000714	0.00102	0.000299	0.000437	-0.000323	0.00098	9.45e-05	0.000765	0.000879	0.00058	0.000683	0.000192	0.000109	0.000605	0.00093	0.00155	0.00102	0.000592	0.000273	0.0013	0.0019	0.000586	0.00167	0.000855	0.00116	0.000465	0.000395	0.000172	0.000697	0.000609	0.00152	0.000969	0.00102	0.000381	0.00124	0.000907	-0.00263
		654	0	0.000366	0.000129	-0.00049	0.000941	0.000741	0.00105	0.000787	0.00035	0.00135	0.000645	0.000785	0.000285	0.00102	-0.000546	0.000572	0.000193	-3.19e-05	0.000251	0.000509	-0.000103	-7.08e-05	0.000216	0.000579	0.00102	0.000318	0.000725	0.000583	-0.00033	0.00161	0.00116	0.000315	0.00106	0.000449	3.47e-05	0.000431	0.000114	0.00035	0.00059	-0.000213	0.000868	0.00111	0.000421	-5.04e-05	0.000727	4.58e-05	-0.0029
		655	0	-0.000349	-7.68e-05	-0.000697	-0.000346	-0.00159	-8.78e-05	-0.000205	-0.000508	-0.000625	-0.00101	-0.000626	-0.000635	0.000175	-0.00056	-0.00113	-0.00188	-0.00121	-0.000419	-0.000592	-0.000889	-0.00086	-0.000809	-0.00115	0.000394	-0.000259	-8.75e-05	-0.000663	-0.00126	-0.000408	-0.000649	-0.000411	-0.000604	-0.000238	-0.00158	-0.000658	-0.000817	-0.000364	-0.000916	-0.000444	-0.000146	-0.000164	0.00018	-0.000641	8.17e-05	-0.00067	-0.00423
		656	0	0.000616	0.000254	0.000908	-0.000107	-0.000648	0.000822	0.000439	0.000499	0.000485	0.000495	0.000323	-0.000488	0.000585	-0.000192	-0.000257	-0.000802	-0.000606	-0.000133	-0.000187	0.000452	-0.000713	-0.000117	0.000498	0.00109	0.000304	-9.17e-05	-0.00028	-0.000582	0.00037	0.000588	-8.61e-05	-0.000173	-4.62e-05	-0.000466	-0.000827	-0.000192	-0.00044	0.000784	0.000596	-0.000262	-1.78e-05	-0.0001	-0.000235	0.00027	0.000388	-0.00295
		657	0	-0.000264	0.000504	-0.000868	-0.000383	-0.00112	-0.000401	-0.000855	-2.73e-05	-0.000273	0.000928	0.000611	-0.000105	-0.000276	-0.0015	-0.000393	-9.91e-05	-0.00162	-0.000418	-0.000534	0.000583	-0.000216	-0.000504	-0.000193	0.000879	0.000737	-0.000518	0.000372	1.04e-05	-6.21e-05	-0.000119	0.000226	0.00071	0.000476	0.000232	0.000344	-0.000407	-0.00115	-0.000545	-0.000468	-0.000277	0.0001	-8.17e-05	-0.00107	0.000201	-0.000515	-0.00408
		659	0	-0.000141	0.000445	-0.00109	-0.000296	-0.000611	-4.65e-07	-7.61e-05	0.000445	0.000434	-0.000933	-0.000331	-0.000102	-0.000586	-0.000582	-0.000532	-0.000738	-0.000951	-0.00122	-0.000767	-0.000113	-0.000567	0.000449	-0.000411	0.000829	-0.00046	0.000218	-0.000721	-0.000785	-0.000338	0.000434	-0.000723	-0.000157	0.000141	0.000729	-0.000784	-0.000205	0.000351	-0.000177	-0.000262	-0.000368	-0.000388	0.000317	-0.000494	0.000662	-0.000252	-0.00319
		660	0	-0.00066	-0.000962	-0.000333	-9.28e-05	-0.000359	-0.000315	0.000148	5.22e-05	-0.00069	-5.48e-05	-0.000271	-0.00135	-0.00159	-0.000361	-0.000708	-0.0011	-0.000763	-0.000367	-0.000212	-0.000753	-0.0016	-0.000757	6.39e-06	-0.000529	-0.00113	-0.000817	-0.000914	-0.000713	0.000117	-0.000587	-0.000887	-7.73e-05	2.14e-05	-0.000516	-0.000226	-0.000875	-0.000535	-0.000897	-0.000215	-0.00044	-0.000161	-0.000488	-0.0013	-0.000686	2.1e-05	-0.00297
		661	0	0.000694	-0.000121	0.000612	0.000772	0.000222	0.000469	0.000644	0.00126	-0.000304	0.00167	0.000319	-0.000619	6.06e-05	-0.000175	0.000725	-0.000914	0.000464	0.000797	0.00135	0.000212	4.38e-05	0.000271	1.74e-05	0.000285	0.000128	0.00112	-0.000396	0.000174	0.000807	-0.000206	-0.000365	-1.41e-05	0.000833	0.000545	0.000889	-0.000388	0.00065	0.00018	0.00105	0.000408	1.02e-05	6.2e-05	-0.000404	0.000452	0.000715	-0.00243
		662	0	-8.7e-05	0.000846	0.000797	0.00168	-1.92e-05	0.00027	0.000603	0.000885	0.00055	0.00129	0.000788	0.00139	0.000558	0.00109	0.0017	0.000275	-0.000536	0.000603	0.000718	-0.000157	0.00115	0.00077	-6.34e-05	0.000727	0.000467	0.000876	0.00081	0.000422	0.00122	0.000403	0.000183	0.00104	0.00104	0.00165	0.000341	0.000506	-0.000684	0.000766	0.00124	0.002	0.000382	-7.2e-05	-0.000585	0.000645	0.00141	-0.000874
		663	0	-6.56e-05	0.000584	0.000639	0.00131	0.000242	0.0015	0.000843	0.00129	0.00053	0.00135	0.0012	0.00113	0.00054	-7.03e-06	0.000196	0.000564	-0.000429	0.0012	0.00154	0.000656	0.000523	0.000455	7.77e-05	0.00199	0.00143	0.000525	0.00014	0.000979	0.0013	6.35e-05	0.00138	0.000826	0.00114	0.000294	0.000652	0.00119	0.000194	0.000398	0.00127	0.00129	0.000353	0.00051	0.000706	0.001	0.00134	-0.00122
		665	0	0.000452	-0.000685	-0.000185	-6.66e-05	0.000103	0.00136	0.000358	0.000584	0.00124	0.000992	-0.000111	-0.000124	-0.000893	0.000392	0.000718	-0.000665	0.000279	-0.000413	0.000214	0.000746	-0.000154	0.00013	0.000253	0.00174	0.000705	0.000626	0.000454	0.00085	0.00124	-0.000351	-0.000124	0.00041	0.00101	-6.89e-05	0.000402	0.000108	0.000698	0.000362	0.000216	0.000989	0.000299	0.000496	0.000153	0.00135	0.000424	-0.0023
		666	0	-7.58e-05	-0.000362	-8.54e-05	-8.92e-05	-0.00116	-0.000647	-1.07e-05	0.000626	9.04e-05	-8.12e-05	-0.000524	0.000586	-0.00169	-0.000889	-0.000593	-0.000652	-0.000827	-0.00162	0.000226	-0.000693	0.000112	-0.000613	0.00053	0.00037	-0.000796	-0.000421	-0.000878	-7.23e-05	-0.000366	0.000217	-0.00064	-0.000472	0.000438	-0.000365	-1.89e-07	-0.000281	0.000352	-0.00021	0.000165	-0.000495	-0.000783	-0.00067	-0.00224	-6.79e-05	-0.000736	-0.00153
		667	0	0.000111	-0.000753	0.001	-0.000177	-0.000261	0.00055	-0.000283	0.000856	-5.69e-05	0.000119	0.00151	-4.6e-05	0.000336	-0.000372	1.27e-05	0.00095	-0.000817	0.000424	0.00149	-4.68e-05	-7.12e-05	5.54e-05	0.00102	-0.000626	0.00093	0.000508	-7.08e-05	0.000922	-0.000208	-0.00066	0.000108	0.000261	0.000478	-0.000137	0.000427	0.000209	-0.000594	0.000126	0.000229	0.000105	0.000505	0.000553	-0.000178	0.000641	0.000777	-0.00137
		668	0	0.00037	-0.00145	0.000336	0.000713	0.0005	0.000772	0.00106	0.000896	0.00116	0.000362	0.000488	0.000233	0.000705	-4.72e-05	4.21e-05	0.000354	-0.000279	0.000572	0.00147	0.00177	-2.29e-05	0.0011	-0.000696	0.00101	0.00083	-0.000595	0.000343	0.000921	0.00179	0.000691	0.000476	0.000333	0.0011	0.000128	0.00127	-0.000303	0.000174	-0.000252	-0.000125	0.000602	0.000623	0.00126	-0.000135	0.00107	0.00026	-0.00205
		669	0	0.000461	0.0012	0.00137	0.00113	0.00066	0.00162	0.00231	0.00146	0.00187	0.00168	0.00029	0.0019	0.00114	0.000777	0.00133	0.00158	0.00103	0.00207	0.00195	0.00153	0.000329	0.00208	0.000859	0.00167	0.000874	0.00118	0.000851	0.000612	0.00179	0.00111	0.000199	0.00177	0.000332	0.00131	0.00107	0.00106	0.0015	0.00157	0.000747	0.00114	0.00152	0.000719	0.000374	0.00224	0.00123	-0.000799
		671	0	-1.78e-05	0.000582	0.000808	0.00157	0.000268	0.00153	0.000919	0.000404	0.0011	0.000795	0.000352	0.00148	0.000565	-0.00139	0.00142	0.000755	0.000178	0.000313	0.000835	0.000215	-0.000705	0.00125	0.00117	0.000845	0.000993	0.000514	0.000169	0.000866	0.00122	0.000834	-0.000718	0.00133	-0.00045	0.000813	0.000836	0.00058	0.000687	0.000385	0.000327	0.00076	0.000428	-0.000265	-0.00123	0.00145	0.000266	-0.000655
		672	0	-0.000943	0.00025	-0.00103	-0.000425	-0.000975	0.00039	-0.000665	-0.00114	-0.00029	-0.000848	-0.00121	-0.00105	-0.00126	-0.000732	-0.000268	-0.00179	-0.000247	-0.000829	-0.000256	0.000272	-0.00127	-7.53e-05	-0.00129	-0.000372	-0.000924	-4.56e-05	-0.00106	-0.000612	-0.000954	-0.00116	-0.00158	-0.00145	-0.00108	-0.00148	-0.00118	-0.000738	-0.000815	-0.00118	-0.00095	-0.00079	-0.000585	-0.00141	-0.00182	-0.000475	-0.00112	-0.00177
		673	0	0.000189	0.000956	0.000388	0.000822	7.99e-05	0.00189	0.00151	0.00102	-4.22e-05	0.00108	-0.000446	-0.000113	-0.000458	0.000261	0.00065	0.000702	-4.78e-05	0.000808	0.00216	-0.00014	0.000557	-0.000539	0.000171	0.00197	0.000727	0.000644	-0.000175	0.000401	0.000435	0.000105	-0.000499	6.36e-05	0.000939	-0.00103	-0.000109	-0.000468	0.0005	0.000147	0.000175	-0.000328	0.000722	0.000672	-0.000687	0.000577	0.000723	-0.000117
		674	0	-0.00134	-0.000975	-0.000773	-0.000706	-0.00107	-0.000806	-0.000783	-0.00157	-0.000948	-0.000625	-0.000642	-0.00164	-0.00181	-0.0023	-0.00127	-0.00135	-0.00155	-0.000286	-0.000483	-0.000566	-0.00185	-0.00065	-0.00221	-0.00147	-0.00127	-0.00101	-0.00272	-0.00125	-0.00093	-0.00151	-0.00179	-0.00103	-0.00119	-0.00113	3.62e-05	-0.00267	-0.00146	-0.000781	-0.0012	-0.00115	-0.002	-0.00131	-0.00142	-0.000873	-0.00214	-0.00192
		675	0	-0.00131	-0.00129	-5.69e-05	-0.00147	-0.00151	-0.000804	0.000119	0.00035	-0.000386	-0.00156	-0.00109	-0.000962	-0.002	-0.00227	-0.00112	-0.000369	-0.00151	-0.00104	-0.00109	0.000223	-0.00152	-0.00113	-0.000581	-0.00043	-0.0011	-0.000601	-0.00131	-0.000689	4.81e-05	-0.0004	-0.00128	-0.000701	-0.000662	-0.000138	-0.000961	-0.00147	-0.000732	0.00013	-0.00199	-0.0012	-0.001	-0.00149	-0.00169	-0.00145	-0.00137	-0.00223
		677	0	-6.75e-05	0.0011	0.000751	0.00128	0.00128	-0.000257	0.000986	0.000603	0.000939	0.000323	0.00076	0.000184	-0.000503	-0.000654	0.000968	0.00082	0.00125	0.00179	0.002	0.00144	0.000458	0.00154	0.000814	0.000582	0.000573	0.000206	0.000323	0.000972	0.00184	0.000816	0.000825	-0.000961	0.000485	0.000719	0.00154	-0.000926	0.000712	0.000232	-0.000867	-0.000432	0.000614	0.000236	4.73e-05	0.000847	0.00184	-0.00127
		678	0	-0.000914	-0.000653	-0.002	-0.000276	-0.000824	-0.00038	0.000533	-0.00154	-0.00102	-0.00269	-0.00121	-0.00106	-0.00178	-0.00152	-0.000872	0.000342	-0.00116	-0.000603	-4.96e-05	-0.000582	-0.00126	-0.000445	-0.00192	-0.00112	-0.000895	-0.00133	-0.000767	-0.00153	0.000615	-0.00166	-0.000992	-0.000451	-0.000581	-9.07e-05	2.09e-05	-0.00134	-0.000583	-0.00129	-8.33e-05	-0.000678	-0.000584	-0.000317	-0.00133	-0.000634	-0.000509	-0.00138
		679	0	-0.000169	0.000298	-0.00118	0.000571	-1.87e-05	-4.68e-06	-0.000423	-0.000183	0.000579	0.000257	0.00064	-1.88e-06	-0.000806	-0.00122	0.0005	-0.000105	-0.000648	0.000925	0.00202	0.000404	0.000272	0.000199	0.000293	0.000722	0.000501	0.000214	0.000119	0.00081	0.00129	0.000261	0.00101	0.000203	0.000735	0.000486	0.000295	0.000337	0.000836	0.000502	0.00111	-0.000332	0.000868	0.000646	0.000804	-4.38e-05	0.000456	-0.00134
		680	0	-0.000203	-0.000578	-0.000261	0.000136	7.57e-05	-0.000565	-0.00103	-0.00132	0.0011	8.41e-05	-0.000406	-0.000137	-0.000943	0.00031	-0.000379	-0.000786	-0.000791	0.000349	0.00068	0.000672	0.000359	-0.000474	-0.000411	-0.000513	-0.000481	-0.000541	-0.000147	0.000237	0.000347	0.000275	-0.00133	-0.000661	-0.00163	-0.00116	-0.000576	-0.00101	-3.57e-05	0.000568	-0.000171	-0.000433	0.00114	0.000272	8.46e-05	0.000817	-0.000794	-0.00143
		681	0	0.000364	-0.000619	6.11e-05	-1.55e-05	-0.000803	0.000119	-0.000198	0.000167	-5.67e-05	-8.06e-05	-0.00176	-0.00113	-0.00077	-0.000176	-0.000243	-0.000257	-0.00047	-0.00111	0.000587	-0.000161	0.000346	-0.000767	-0.000192	-0.000673	-0.000915	-0.00089	-0.0006	-0.000919	-0.00104	0.000515	9.26e-05	0.000357	-0.000427	-0.00158	0.00165	0.000686	0.000232	0.000515	-0.00011	-0.000219	0.000807	0.000117	-0.00157	-0.000346	-0.000771	-0.00102
		682	0	-0.00177	-0.000771	-0.000456	6.23e-05	-0.00163	-0.000779	-0.00119	-0.00117	-0.000541	-0.000993	-0.00141	-0.00221	-0.00177	-0.000967	-0.000566	-9.08e-06	-0.00191	-0.000164	0.000705	-0.000624	0.000271	-0.0014	-0.000876	-0.000566	-0.000621	-0.000846	-0.000114	-0.000925	-0.000888	-0.00249	-0.00171	-0.00178	-0.000418	-0.000832	-0.000333	-0.00123	-0.000782	-0.000582	-0.00107	-0.00189	-0.000918	-0.000785	-0.00152	-0.00113	-0.000901	-0.00263
		684	0	5.37e-05	-0.000586	0.000336	-0.000258	-0.0013	-0.000499	0.000416	-0.00162	0.000434	0.000911	0.000801	-0.00103	-0.00119	0.00024	0.000278	0.000376	-0.000814	-0.0008	0.00103	0.000524	0.000346	0.000537	-0.000506	-0.000348	-0.000235	0.000624	0.0011	-0.000676	-8.99e-05	-0.000237	-0.0009	-0.000439	-4.07e-05	0.000232	-0.000436	-0.000172	-0.000729	-0.000332	0.000851	-0.00091	-0.000347	0.000978	-0.00144	0.000237	2.58e-05	-0.000553
		685	0	5.04e-05	0.001	0.0023	0.00156	0.000147	0.000932	0.00198	0.00197	0.000496	0.00122	0.00152	0.000377	0.000837	0.000463	0.00304	-0.000646	-0.000458	0.000821	0.00145	0.00196	-0.000138	0.00129	0.00135	0.000905	0.00105	1.68e-05	0.00136	-0.000538	0.0011	0.000255	0.000813	0.000817	0.000819	0.000696	0.00127	0.000315	0.000709	0.000482	0.00057	0.00103	0.00163	0.00126	0.000109	0.000266	-0.000379	0.00106
		686	0	-0.00032	-0.000637	-0.000157	-0.000574	-0.000697	-0.000171	-6.62e-05	-0.00118	-0.00105	-0.000802	0.000145	-0.00199	-0.00191	0.000138	0.000177	-0.00198	-0.00159	-0.00137	-0.000218	4.25e-05	2.17e-05	-0.00207	-0.000463	-0.0004	-0.000306	4.25e-05	-0.00113	-8.98e-05	-0.00017	-0.000639	-0.000702	-0.000284	-0.000628	-0.00101	-0.000892	-0.00207	-0.000196	-0.00176	-0.000751	-0.00109	-0.00122	-0.000194	-0.000203	8.62e-05	-0.00157	-0.00145
		687	0	-0.000182	-0.000571	-0.00092	0.000439	-0.00142	-0.00121	-0.00123	-0.00271	4.62e-06	-0.000878	-0.00126	-0.000636	-0.00176	0.000335	-0.000294	-0.00035	-0.000351	-0.000292	-0.000136	-0.000907	0.000447	-0.00133	-0.00103	0.000592	-0.000356	-0.000723	-0.000666	-0.000224	0.000507	-0.00142	0.000274	-0.00101	8.61e-05	-0.000445	-0.000512	-0.00174	-0.000319	-0.00075	-0.000866	-0.00116	-0.000839	-8.4e-06	-0.000921	-0.0002	-0.00205	-0.00202
		688	0	0.000263	0.000226	0.0012	0.00151	0.00141	-0.000187	0.000415	-0.000684	0.0007	0.0002	0.00113	0.000407	-0.00103	-0.0016	0.000494	2.52e-05	0.000493	0.00171	0.00205	0.000801	0.00152	0.000178	-7.46e-05	0.00193	0.000229	0.00082	0.000482	-0.000115	0.000307	-0.000175	-0.000181	0.000672	-0.000518	0.00119	0.000803	-0.00117	0.00208	0.000119	0.000199	-5.22e-05	0.000176	-0.000402	-0.000319	0.00118	0.00032	-0.00232
		690	0	0.000838	-0.000999	0.000612	0.00056	-0.00051	-0.00121	-0.00117	-0.000903	-2.24e-05	-0.000334	0.000445	-0.00148	-0.000533	-0.00164	-0.000356	-0.00161	-0.00175	-0.000306	0.000406	-0.000326	0.000399	-0.00146	-0.000405	-0.000786	-0.000548	-0.00159	-0.000268	6.36e-05	0.000643	-0.0016	-0.000835	-0.000525	-0.000969	-0.000797	-0.000127	-0.00129	-0.000237	-0.00116	0.000494	-0.000178	-0.000167	-0.00114	-0.000747	0.00037	7.19e-05	-0.00142
		691	0	0.000218	-0.000854	8.56e-05	-0.000702	-0.00159	0.000705	0.000182	-0.00112	0.000329	0.000535	-0.000139	-0.00149	-0.00108	-0.000818	0.000205	-0.000857	-0.000337	-0.000361	0.000845	-0.000246	0.000287	-0.000199	-0.00139	-0.000436	-0.000628	-0.000645	-0.000495	-0.00035	-0.000205	1.61e-05	0.000551	0.000183	-0.000983	-0.000423	-0.000475	-0.00124	-0.00082	-0.00121	-0.000474	-0.000863	-0.000418	-0.00078	-0.000375	-0.00062	-0.0016	-0.00159
		692	0	0.000359	0.000225	0.00124	-7.08e-05	-0.000233	-0.000396	0.000649	-0.000799	0.00106	-0.000465	-0.000263	3.32e-05	4.62e-05	-0.000442	0.000718	-0.000687	0.000839	0.000544	0.00128	0.000137	8.63e-05	-0.000309	2.93e-05	0.00143	0.000818	0.00055	-0.000812	-0.00111	-4.89e-05	-0.000343	0.000224	-0.000135	-7.23e-05	-0.000414	0.00109	-0.00114	0.00069	-0.000429	-0.000796	-0.00029	0.000361	-0.000897	-0.000333	0.000676	0.000299	-0.000532
		693	0	-0.00214	-0.0013	-0.00124	-0.000365	-0.0033	-0.000857	9.22e-06	-0.00111	-0.000428	-0.000198	-0.00108	-0.0011	-0.00234	-0.000443	-0.00113	-0.000446	-0.00131	-0.00217	9.56e-06	-0.0012	-0.000144	-0.00124	-0.00175	-0.00121	-0.000749	-0.00114	-0.00118	-0.00217	-0.000748	-0.00188	-0.00156	-0.00118	-0.00165	-0.00165	-0.00123	-0.00278	-0.000686	-0.00101	-0.000933	-0.000369	-0.00091	-0.0011	-0.00133	-0.00174	-0.00111	-0.00217
		694	0	-0.000789	-3.52e-05	0.000416	-0.000297	-0.000509	0.000251	-0.000465	-0.000108	0.000515	0.000298	-0.00114	-0.000891	-0.00117	-0.000505	-0.000554	0.000484	-0.00153	-0.000542	0.00101	-0.000978	-0.000351	-0.000161	-0.000173	0.000443	-0.000126	-0.000554	-0.000869	0.000534	-0.00107	-0.00105	-8.2e-05	-0.000299	-0.000571	-0.000406	-0.000348	-0.00149	-0.000498	-0.000753	-0.000404	-0.0013	0.000413	-3.86e-05	-0.000609	-0.000834	-0.0013	-0.000935
		696	0	-0.000183	-2.48e-06	-0.00036	0.000158	-0.00103	-0.00113	-0.00159	-0.000184	-8.1e-05	-0.000394	-0.000623	-0.000989	-0.00055	0.00091	-0.000325	0.000246	-0.000833	-0.00137	-0.000179	-0.000524	-0.00101	-0.000188	-0.000276	-0.000296	-0.000567	-0.00142	6.23e-05	-0.00144	-0.000109	-0.000895	-0.000413	-0.000631	-0.000502	-0.00107	-0.000107	-0.00145	-0.000347	-0.000188	-1.95e-05	-0.000102	-3.77e-05	0.000646	-0.000763	-0.000331	-0.001	-0.00199
		697	0	-0.000126	0.000202	0.000924	0.000235	-0.00129	0.000304	0.000635	-0.000549	0.00014	0.000997	-0.00015	-2.18e-05	-0.000696	0.00079	0.000344	-0.00133	0.000268	-0.000713	0.000272	0.000974	-0.000545	-0.000633	0.000639	0.000842	0.000985	-0.000609	0.00111	-0.000215	0.000669	0.000534	-0.000419	-0.0004	0.000452	-0.000107	0.0005	-5.75e-05	1.29e-05	9.85e-05	-0.000696	4.55e-05	-0.000122	0.000245	-4.05e-05	0.000919	8.83e-05	-0.00177
		698	0	-0.000152	0.000572	0.000596	0.000805	-0.000203	0.000103	-0.000309	-0.000537	0.000953	0.000707	0.000141	-0.000762	0.000202	0.00034	0.00029	7.99e-05	3.75e-05	0.000311	0.000514	0.000264	-0.00102	0.000543	-0.000366	0.00124	9.4e-05	-0.00118	0.000662	-0.00121	-0.000558	0.000192	-0.000344	-0.000755	-0.000603	-0.000688	0.000344	-0.000276	0.000346	-0.000133	-0.000383	-0.000199	-0.000598	-0.000246	-0.00115	-0.000696	0.00042	-0.00145
		699	0	-0.00022	0.00118	0.000498	-7.76e-06	2.16e-05	0.000756	0.000937	-0.000358	0.000461	-0.000137	-0.000208	-0.000955	-0.000566	-0.000373	0.000426	-0.000607	-0.000877	0.000509	0.000803	0.000276	0.000836	-8.64e-06	0.000478	0.000482	0.000313	0.000872	0.000339	0.000746	0.000146	0.000233	-2.48e-05	7.43e-05	-1.17e-05	-0.00151	0.00069	-7.55e-05	0.000869	0.00106	0.000408	-0.000294	-5.92e-05	0.000795	-5.83e-05	0.00128	0.000314	-0.000556
		700	0	-0.000874	-0.000618	0.000332	-0.000855	-0.00179	-0.000431	-0.000434	-0.00112	-0.00128	-0.000973	-0.00127	-0.000642	-0.000925	-0.000816	-0.000717	-0.000611	-0.00151	0.000329	-0.000585	-0.00114	-0.000754	-0.000792	-0.000736	-0.00126	-0.00083	2.96e-05	-7.06e-05	-0.000995	-0.000239	-0.000644	-0.00163	-0.00101	-0.00168	-0.00065	-0.000567	-0.00148	4.89e-05	-0.000599	-0.000676	0.000582	-7.85e-05	6.49e-05	-0.000899	0.000154	-0.00155	-0.00146
		702	0	-0.000916	0.000136	0.000735	-0.000151	-0.00113	-0.000264	-0.000882	-0.00195	-0.000479	-5.78e-05	3.47e-05	-0.000676	-0.000899	-0.00124	0.00062	-0.000952	-0.00143	0.000414	0.000499	-0.000857	-0.00185	-0.00068	-0.00114	-0.000894	0.00089	-2.98e-05	0.000274	0.000169	-1.57e-05	-0.00159	-0.00073	-0.000586	-0.00051	-1.03e-05	-4.63e-05	-0.000924	4.61e-05	-0.000861	-0.000904	-0.00101	-0.00102	-1.16e-05	-0.000943	0.000175	-0.000172	-0.000835
		703	0	-0.000165	0.00131	0.00187	-9.28e-05	-0.000389	0.00125	0.000726	-0.000411	0.000983	-5.01e-05	0.000806	-0.000149	0.000985	-0.000462	0.000656	0.000345	-0.00102	0.00155	0.000934	-8.65e-05	0.000465	-0.000451	-0.000409	0.00143	0.00091	0.00163	0.000927	7.25e-05	-0.000557	0.000837	-0.00015	0.000717	0.000636	0.000574	0.00113	-0.000292	0.00085	0.000266	0.00109	0.000697	0.000123	0.000845	-0.00107	0.00049	-0.00104	-8.31e-05
		704	0	-0.00112	-5.22e-05	-0.000407	-0.000697	0.000402	0.000164	-8.76e-06	-7.96e-05	7.07e-05	-0.00141	-0.00101	-0.0008	-0.000146	-2.69e-05	0.000273	-0.000805	-6.49e-06	0.000572	0.00192	-0.000547	-0.000181	-0.00112	-0.000673	-0.000192	5.6e-05	-0.000175	-0.000198	-0.000283	0.000373	-0.000666	-0.000593	-0.000737	-0.00118	-0.00114	-0.0011	-0.000971	0.00104	-0.000516	-0.000516	-0.00052	-7.28e-07	0.000553	-0.000241	7.55e-06	-0.000597	-0.000536
		705	0	-0.000388	-0.000214	0.000135	0.000189	-0.00122	-0.000372	4.51e-05	-0.000973	0.00058	-0.000242	-0.000127	0.000412	-0.000876	-0.000634	-0.000599	-0.00115	-0.00092	0.000422	-0.000218	0.000164	-0.000974	0.000657	0.000288	0.000182	0.000601	-0.000119	-0.000651	-0.00182	-0.000395	-0.000719	-1.43e-05	-0.000734	-0.0011	-0.000402	-0.000376	-0.000231	-0.000893	-0.000289	-0.000692	-4.41e-05	-0.00078	0.000426	-8e-05	-0.000596	0.000367	-0.00117
		706	0	1.06e-05	0.000671	0.000729	0.000989	-0.000591	0.000319	0.000295	-0.000215	1.03e-05	-0.000949	-3.93e-05	8.01e-05	-0.000653	-0.000319	0.000648	0.000269	-0.00106	0.00111	0.000207	0.000138	0.000232	0.000293	1.99e-05	0.000209	0.000179	-0.000727	-0.000809	-4.13e-05	-0.00029	-0.00134	-0.000418	9.97e-05	0.000296	-0.000688	-2.63e-05	0.000649	-0.000256	-3.24e-05	0.000395	-0.000135	0.000231	0.000292	-0.000805	-0.000345	0.000697	-0.000376
		707	0	-2.84e-05	-0.000801	1.3e-05	-2.62e-05	-0.000364	-0.000751	-0.000666	-0.000311	-0.000803	-0.000574	-0.000587	-3.31e-05	-0.00142	2.1e-06	0.000377	-0.00051	-0.000278	-0.000911	0.000623	-0.000273	-0.000196	-0.000194	-0.00118	-0.000327	-0.000134	-0.000583	-0.00195	-0.000975	-0.000705	-0.000515	-0.000683	-0.000559	0.000671	4.01e-05	4.38e-05	-0.001	0.000586	-0.000373	4.24e-05	0.000549	-0.000178	0.000501	-0.000556	0.000285	-0.000862	-0.000743
		709	0	-0.000724	-0.000898	-0.00122	3.49e-05	-0.000612	-0.00159	-0.00093	-0.00208	-0.00137	-0.000361	-0.00147	-0.000614	-0.00158	-0.000821	-0.00176	-0.00103	-0.00173	-0.000151	0.000608	-0.000631	-0.000727	-0.00181	-0.00157	-0.000153	0.000314	-0.000429	-0.00214	-0.000882	-0.00106	-0.00163	-0.0021	-0.00127	-0.00134	-0.000553	-0.000296	-0.00251	-0.000738	-0.000878	-0.000714	-0.000413	-0.00112	-0.00139	-0.00219	-0.00131	-0.000672	-0.00163
		710	0	0.0001	0.000814	0.000587	0.0017	0.000423	2.21e-05	0.00043	-0.000549	0.000685	0.000657	7.39e-05	-0.000416	-0.000286	2.71e-05	0.0013	0.000966	0.00073	0.00142	0.00206	0.000889	0.000202	0.000635	0.00148	0.00153	0.000782	0.000985	0.00107	-0.000377	-0.000448	0.000731	0.000505	0.000228	0.000329	3.59e-05	0.00132	-0.000366	0.000813	1.15e-05	0.0011	0.000311	0.00134	0.000203	-0.000356	0.000914	0.000451	0.000175
		711	0	0.000836	0.000895	0.00161	0.00223	0.00032	0.000578	0.000603	0.00126	0.00202	0.000831	0.00167	0.000528	0.00127	0.00173	0.00132	0.00218	0.00132	0.00162	0.00131	0.002	0.00186	0.00124	0.000779	0.00191	0.0024	0.00191	0.00128	0.000525	0.00165	0.00048	0.000938	0.00155	0.00265	0.000997	0.00178	0.0013	0.00167	0.000984	0.00183	0.000518	0.0012	0.0014	0.00138	0.00231	0.00131	0.00196
		712	0	0.00162	-0.000724	0.00178	0.000109	-0.00103	0.000191	-3.6e-05	0.000101	0.000405	-0.000234	0.000857	0.000506	-0.000123	0.000711	-8.13e-05	0.000757	0.000134	0.000963	0.0015	0.00104	0.000583	0.00129	0.000972	0.000601	0.00176	0.000916	-0.000834	0.00108	0.0013	-0.000955	0.000662	-0.000224	0.00109	-0.000162	0.000205	-0.000515	5.35e-05	-2.92e-05	0.000246	0.000622	0.00101	0.000115	-0.000848	0.00023	0.000583	-0.000651
		713	0	0.000577	0.00215	0.00141	0.00111	0.000432	0.00129	0.00103	0.00031	-3.55e-05	0.000696	0.00165	0.00229	0.000984	0.000875	0.0025	0.00163	0.000375	0.00183	0.00289	0.000744	0.00151	0.0011	0.000636	0.00195	0.00104	0.00142	0.000688	0.0019	0.00135	0.0013	-0.000825	0.000776	0.000389	0.000607	0.00177	0.000734	0.00113	-0.000389	0.00119	0.00146	0.000938	0.00141	0.000122	0.000751	0.00168	0.000545
		715	0	3.66e-05	0.000603	0.000794	-0.000216	0.000272	-0.000671	0.000679	-0.000185	6.08e-05	-3.56e-05	0.0013	-8.85e-05	-0.000899	-0.000893	0.000684	0.000409	0.000823	0.00155	0.00311	-0.00103	-0.000769	0.000449	-0.000754	0.000706	0.000414	2.48e-05	-0.000267	0.000624	0.000753	0.000705	-0.00105	-0.000407	-0.000112	-0.000268	0.000538	-0.000933	-2.36e-05	-0.000773	-0.00132	-0.000134	0.000564	0.000478	6.48e-05	0.000293	0.000494	-0.00168
		716	0	-0.001	0.000791	0.000149	0.00022	-0.000123	-0.000923	0.00104	0.0003	-0.000604	-0.000528	-0.00106	-0.000861	-0.000346	0.000566	-0.000335	0.000484	-0.000255	0.000834	0.000941	-0.000158	-0.000395	0.000364	-0.000436	0.000521	-0.000492	0.00052	-0.000131	-0.00015	6.8e-05	-0.000514	-0.000334	0.000244	2.78e-05	-0.00139	0.000267	-0.00077	-0.000637	6.26e-05	-0.000761	0.000622	-0.000886	0.000361	-0.000129	-2.76e-05	3.37e-05	-0.00103
		717	0	-0.00088	0.00112	0.000821	-0.000966	-0.000768	-0.00063	-0.000812	0.000511	-0.000385	0.000582	-0.000444	-0.00101	-0.000646	-0.000267	-0.000783	0.000982	0.000528	0.00136	-5.92e-05	-5.13e-05	-0.000579	0.000689	-0.000844	0.000787	0.000687	-3.21e-05	-5.25e-05	-0.000865	0.000647	0.000777	-0.00164	3.94e-05	0.000464	-0.00126	-0.000337	-0.000166	-0.000276	-0.000529	-0.000539	-0.00103	-0.000414	-9.46e-06	-0.000592	0.000468	0.000229	-0.000176
		718	0	-0.00167	0.000388	-0.00113	-0.000565	-0.00117	-0.00133	7e-05	-0.000172	-0.00114	0.00102	0.000857	0.000715	-0.000804	-7.79e-05	-0.000266	-9.51e-06	-0.000692	6.33e-05	0.00137	0.000901	8.15e-05	0.000679	-0.000547	0.000465	0.00019	6.17e-05	0.000324	-0.000998	0.000123	-0.000108	-0.00081	0.000365	-0.000465	-0.000641	0.00089	0.000345	-0.000128	-0.000796	0.000585	-0.000379	0.000321	2.76e-05	-0.00085	-6.87e-05	0.000644	-0.000382
		719	0	-0.000493	0.00154	0.000911	0.000843	-0.000192	0.000149	0.00101	0.000348	0.000773	0.000316	-0.000296	-0.000318	-0.000112	-3.16e-05	0.000761	0.00134	-1.6e-06	0.000627	0.00162	-0.00053	0.000679	0.000206	-0.000558	0.000696	0.00145	-0.000759	-0.000392	0.000545	0.000209	0.000288	0.000228	0.000281	-5.72e-05	1.27e-05	0.000947	-0.00083	-0.00102	-0.000381	-0.000697	-0.000378	0.000444	0.000941	-0.000583	0.00116	0.000456	0.000336
		721	0	0.000103	-0.00116	-0.000626	0.000474	-0.000865	-0.0018	-0.000847	-0.000476	5.67e-05	-0.00043	-0.00038	-0.000151	-0.000636	-0.00167	-0.000857	-0.000942	-0.000341	-0.00101	-0.000865	-0.001	0.000446	-0.000391	-0.000497	-5.14e-05	0.000211	-0.000421	-0.000744	0.000616	-0.00155	-0.000983	-0.00113	-0.000469	-0.00155	0.000855	-0.00169	-0.000576	-0.000371	0.000491	-0.000877	-0.000291	-0.0008	4.67e-05	-0.000357	0.000341	-0.000773	-0.00127
		722	0	-0.000624	-0.000791	-3.88e-05	-0.000423	-0.00149	-0.000583	-0.000207	-0.000398	-0.000642	-0.00147	0.000125	0.000211	-0.000814	-0.00256	0.000511	4.49e-05	-0.00156	-0.000698	0.000107	-4.42e-05	-0.000224	-0.000431	-0.000514	1.72e-05	-0.00121	-5.87e-05	-0.000279	-2.04e-05	-0.000739	0.000353	-0.000418	-0.000926	-0.00275	0.000661	-0.00132	-0.000835	0.000435	0.000402	-0.00103	-0.000648	-6.61e-05	-0.000644	-0.000683	-0.000191	0.000152	-0.000881
		723	0	-0.00329	-0.00106	-0.00149	-0.00112	-0.00177	-0.00168	-0.00191	-0.00151	-0.000899	-0.0012	-0.00136	-0.00305	-0.00401	-0.00296	-0.00202	-0.00236	-0.00121	-0.00259	-0.00133	-0.00185	-0.00254	-0.00216	-0.00304	-0.00264	-0.00318	-0.00205	-0.00241	-0.00194	-0.00209	-0.00177	-0.00256	-0.00188	-0.00265	-0.00142	-0.000958	-0.00216	-0.000965	-0.00156	-0.00197	-0.00207	-0.000897	-0.00217	-0.00151	-0.00125	-0.0012	-0.00204
		724	0	0.000633	0.000609	0.000736	-0.000155	0.00135	0.000965	0.00124	-0.000988	0.000167	-0.000459	0.00201	5.74e-05	-0.000797	0.000223	0.00169	-0.00118	-0.000767	-0.000251	0.00123	0.00133	-0.0011	0.00102	0.000615	1.7e-05	0.000208	0.000177	-0.000162	-0.000377	0.000238	-0.00025	-0.00127	7.6e-05	-0.000258	-0.000433	0.00158	-7.51e-05	0.000231	0.000301	0.000879	0.00063	0.00177	0.00112	-0.00217	0.000903	0.000652	8.8e-05
		725	0	-0.00159	-0.00241	-0.0015	-0.00184	-0.00311	-0.00162	-0.000631	-0.00287	-0.000396	-0.00237	-0.000498	-0.00246	-0.00285	-0.00146	-0.00102	-0.00213	-0.000949	-0.00294	-0.000326	-0.00185	-0.00371	-0.000397	-0.00283	-0.00122	-0.00196	-0.00196	-0.00262	-0.00124	-0.00271	-0.00149	-0.00258	-0.00226	-0.00187	-0.00221	-5.89e-05	-0.0017	-0.0019	-0.00232	-0.00146	-0.00308	-0.000524	-0.000869	-0.00326	-0.00187	-0.000615	-0.000864
		727	0	0.000238	0.0011	0.000624	-0.000445	0.00084	0.000329	-0.00088	0.000708	0.0012	0.000263	0.00105	0.00119	-0.000739	0.000267	0.00155	0.000876	0.00207	0.00154	0.000233	0.00209	-0.000233	-0.000466	0.000292	0.000719	7.51e-05	-0.000427	-0.00146	0.000285	0.000159	-0.000827	0.000143	-0.000556	0.000377	-0.00106	0.00245	0.000624	0.000273	0.000506	-0.000876	0.000193	3.2e-05	0.000488	0.000827	3.23e-05	0.00131	-0.000535
		728	0	-0.00193	-0.000613	-0.000329	-0.00167	-0.00185	0.000532	-0.00204	-0.00168	0.000247	-0.000443	-0.00313	-0.00139	-0.00248	-0.00148	0.000645	-0.00112	-0.00076	-0.00129	-0.000915	0.000118	-0.00252	-0.00102	-0.00156	-0.000584	-0.0015	-8.78e-05	-0.00133	-0.00121	-0.00113	-0.00136	-0.000268	-0.00227	-0.00112	-0.00059	-8.86e-05	-0.00204	-0.000208	-0.000933	-0.00183	-0.00267	-0.00012	-0.00117	-0.000494	-0.0019	-0.00175	-0.000754
		729	0	-0.00267	-0.00044	0.000795	-0.000758	-0.00107	-0.000821	-0.000501	-0.00124	0.000263	-0.000365	-0.000221	-0.000164	-0.000583	0.00043	-0.00021	0.000415	-0.000315	-0.00112	0.00161	0.00023	-0.00141	0.000101	-0.00153	-0.000127	-0.000683	0.000257	-0.00113	-0.00175	0.000518	-0.000158	-0.00209	-0.00144	-0.00129	-0.000695	0.000995	-0.00134	0.000555	-0.0012	-0.00147	-0.00175	0.000496	-0.00111	-0.00204	-0.000829	-0.000188	-0.00126
		730	0	0.000476	-6.85e-05	0.000435	0.000416	-0.000789	-0.00114	-0.00113	0.000333	0.000591	0.000617	0.000907	0.000298	-0.00045	0.000252	9.28e-05	0.000674	0.00097	0.000578	0.00257	0.00116	0.000368	0.000793	0.00121	0.0015	0.000476	0.00108	-0.000711	-0.00112	-7.35e-05	0.00144	-0.00275	-0.000762	-0.00172	-0.00013	0.0011	-0.00244	0.000202	-0.000827	-0.00186	-0.000604	0.00135	0.000589	-0.00095	0.00101	-0.000769	-0.00188
		731	0	-0.000546	-0.000622	0.000189	0.000813	0.000545	0.000325	0.00211	0.00206	0.00127	-0.000416	-0.000626	-0.000218	-0.000444	0.000325	0.000411	0.000411	-0.000293	0.00111	0.00211	0.000737	-1.06e-05	0.000147	8.69e-05	0.000949	0.00225	0.00115	0.000145	-0.000221	0.00135	0.00105	-0.0017	4.46e-05	-0.00124	0.000358	0.000473	0.000209	-0.000632	0.000116	-0.00102	-0.000505	-0.000226	0.000502	8.49e-05	0.000354	0.00184	-0.000337
		733	0	0.00028	-0.000454	0.00118	4.83e-05	-0.000457	-0.00106	0.000309	0.00093	0.00124	2.57e-05	0.000418	0.000137	-0.00159	0.000725	0.000182	-0.000881	0.000734	0.000431	0.00145	0.0016	0.000248	7.12e-05	0.00113	0.000547	0.00114	0.00153	-0.000206	0.00188	0.000677	0.000534	0.00134	5.93e-05	-0.000888	0.000281	-6.49e-06	0.000716	0.00191	0.00102	-0.000999	0.000315	1.86e-05	-0.000343	0.000582	-0.000163	0.00193	-0.000338
		734	0	-0.00172	-0.000805	-0.00162	-0.000286	-0.000501	0.00123	0.000225	-0.00143	0.00113	-0.000109	0.000567	0.000479	0.000367	-2.41e-05	-0.000109	0.000569	0.00062	-0.000868	0.000375	4.4e-05	-0.00179	0.000284	-0.000312	-0.000223	-0.00075	-0.00172	-0.00192	0.000523	-0.000967	-0.00146	-0.000805	-0.000809	-0.000367	-0.00151	7.91e-06	-0.00131	0.00146	-0.00133	-0.00115	-7.96e-05	-0.00117	-0.00151	-0.000825	-0.00191	-0.00123	-0.00142
		735	0	-0.00103	-0.00216	0.000597	-0.00016	-0.00287	0.000463	0.000459	-0.00273	0.000112	-0.000573	-0.00092	-0.00144	-0.000157	-0.00223	0.000101	0.00012	0.000354	-0.00155	0.00182	-0.00113	-0.00124	-0.000972	-0.00172	-0.00038	-0.00214	-0.00142	-0.00112	0.000324	-0.000259	-0.00135	-0.00128	-0.00245	-0.00205	-0.000631	-5.61e-06	-0.000555	-0.00172	-0.000808	-0.000387	-0.000102	-0.00126	-0.00018	-0.000688	-0.000932	-0.00111	0.000421
		736	0	0.000125	-0.000811	-0.000925	0.000544	4.76e-05	2.89e-05	0.000525	-0.000309	-0.00118	-0.000663	-0.00136	-0.00202	6.18e-05	-0.00173	-0.000119	-0.000572	0.000367	-0.000555	0.00271	-1.85e-05	-0.000962	0.000825	-0.000802	0.00148	-0.000331	-0.00153	1.01e-05	0.00107	0.00126	0.000777	0.00156	-0.00102	-0.000199	-0.00201	0.00111	0.000135	5.63e-05	0.000129	-0.000394	0.000632	-0.000693	-0.000147	0.000996	0.000417	0.00195	-0.000183
		737	0	0.000205	-8.27e-05	0.00188	0.00189	-0.000475	0.000317	0.00133	0.000884	0.000893	0.000378	-0.000434	3.8e-05	0.00137	0.00147	0.000866	0.000479	0.000661	0.000944	0.00198	0.00222	0.000612	-0.000225	-0.000182	0.00193	0.00157	-0.000533	0.00236	0.00194	0.000818	0.000507	0.0011	0.000375	0.0013	-0.000774	0.00155	0.00228	0.00166	0.00108	0.00178	-0.000358	0.000302	0.000815	-0.000435	0.000753	0.00275	0.00274
		739	0	-0.00102	-0.000921	0.0016	0.000253	-0.000507	0.00158	0.000167	0.00117	0.0011	-0.000404	-0.00015	-0.000937	-0.000182	-0.00015	0.00218	0.000567	0.000947	0.000656	-0.000103	-4.72e-06	0.000216	0.000246	0.00058	0.00239	0.000773	4.61e-05	7.04e-05	0.000314	0.000346	5.28e-05	-0.00029	-0.000988	-0.000363	-0.000323	-0.000191	-0.000732	0.000581	-0.00104	0.000686	-4.58e-05	0.000769	0.000745	-0.000831	0.000312	0.00148	-2.14e-05
		740	0	0.000284	0.000686	0.000713	0.00176	-0.000312	0.000727	0.00126	0.00153	-0.00015	0.00055	-0.00145	-0.00031	-0.00164	-0.000267	0.000793	0.000781	-0.000425	0.000148	0.000216	0.000789	-0.000207	-0.000161	0.000966	0.00058	0.000226	-0.00212	0.00113	-0.000485	-0.00111	0.000738	-0.00154	0.000224	-0.00167	-0.00121	0.000663	-0.000576	0.000705	-0.000443	0.000974	-3.98e-05	0.000233	0.000638	-0.000429	0.000321	-0.00156	-0.000961
		741	0	0.00078	0.000146	-7.43e-05	0.000433	-0.00133	1.06e-05	0.00115	0.00133	0.00155	0.000417	0.0011	-0.000343	-0.000976	-0.000542	-0.000136	-0.000581	8.18e-07	-0.000198	0.00187	-0.00141	0.000361	-0.000535	-0.000573	0.00114	0.000944	-0.000634	0.000596	0.00062	0.00131	0.000869	-0.00144	-0.00144	0.000555	-0.000425	0.00121	0.00117	-0.000324	-0.000146	-0.000603	0.000356	0.000604	0.00203	-0.00224	-0.000107	0.000564	0.00015
		742	0	-0.000354	0.000934	0.00218	-0.000148	-0.000105	0.00204	0.00142	-0.001	0.00104	0.00075	-0.000839	-0.0006	-0.000332	-0.000389	0.000423	-0.000694	1.56e-05	0.000388	0.00135	0.00162	0.000987	-0.000413	-0.00038	0.000671	0.00109	0.000638	-8.08e-05	0.0015	0.00186	0.00019	-0.000985	8.07e-05	0.000164	-0.000156	0.00124	0.00155	-0.00109	0.00145	-0.00151	0.000977	0.000719	0.000644	0.00143	0.000324	0.00118	0.000194
		743	0	-0.00168	2.78e-05	-0.000973	-0.00113	-0.000751	0.000624	-0.00217	-0.00193	-0.0014	-0.000262	-0.00259	0.000147	-0.00195	-0.00263	-0.00215	-0.000716	-0.00121	-0.00165	0.000788	-0.0017	-0.00241	-0.000666	-0.00165	-0.000998	-0.00246	-0.00113	-0.00175	-0.00134	-0.000862	-0.00246	-0.00106	-0.00077	-0.00204	-0.00136	-0.000414	-0.0017	-8.65e-05	-0.00105	-0.00114	-0.00289	-0.00186	-0.00118	-0.00098	-0.000974	-0.00146	-0.000874
		745	0	-0.000959	-0.00165	-0.000759	0.00113	-0.00222	-0.000227	-0.00012	0.000606	-0.00195	-6.03e-05	-0.000508	-0.00303	-0.00143	-1.42e-05	-0.000177	-2.56e-06	-0.000453	-0.00131	-0.00102	0.00031	-0.00133	0.00152	0.00074	0.00127	-0.000373	0.000246	-0.00238	-0.00162	0.000337	-0.0009	0.000328	-0.000513	-0.0022	-0.00111	-0.000485	0.000689	-0.00096	0.000924	-0.000621	7.64e-05	-0.00058	0.000949	-0.000374	-0.000466	0.000765	-0.00103
		746	0	-0.000275	0.000856	0.000973	0.000342	-0.00114	-0.000763	0.00027	-0.000583	0.00116	-0.00075	-0.00148	-0.00209	-0.0011	-3.44e-05	0.00156	0.000387	-7.69e-05	-0.00105	-0.000171	0.000676	0.000974	-0.000504	1.01e-05	-0.000363	-0.000445	0.000231	-0.000879	-0.000211	0.000312	-0.000419	-0.000605	-0.00055	-0.00129	0.000767	-0.00114	-0.000154	0.000425	-0.000448	-0.00118	-0.00115	-0.00109	0.000768	0.000308	0.000605	-0.00229	0.000369
		747	0	-9.06e-06	0.000636	0.00133	-0.000229	-0.00315	0.000206	0.00134	0.00157	0.000304	-0.00199	-0.000792	-0.00134	-0.000375	-0.000782	0.000699	0.00184	-0.00128	-0.000137	0.000451	-0.000202	0.00108	0.000368	-0.000302	-3.57e-05	-0.00104	-0.00161	-0.000566	0.000891	0.000962	-0.00167	-0.00301	0.000469	-5.56e-05	0.00175	-0.00118	-0.00111	0.0019	9.92e-05	6.09e-06	0.00107	-0.0002	0.000913	-0.00262	0.000628	-0.000494	-0.000393
		748	0	-0.00138	0.000199	-0.000388	-0.00056	-0.00128	-0.000508	-0.00132	-0.00171	-8.66e-05	-0.00137	-0.00146	-0.00175	-0.0018	-0.00165	0.000767	-0.00191	-0.00292	-0.000853	0.00183	0.00111	-0.00228	-0.000814	-0.000152	0.00133	-0.000918	-0.000246	-0.00211	0.000348	0.00154	-0.000639	-0.00239	-0.00254	-0.000593	-0.000868	-0.00146	0.000121	-0.00169	-0.00143	-0.000267	-0.00232	-0.00123	-0.000308	-0.00133	-0.000366	-0.000484	-0.000433
		749	0	0.000841	0.00102	0.000639	0.0016	0.000589	0.00212	0.00146	-0.00167	0.000886	0.000801	0.000648	0.00125	-0.000793	0.000854	0.000645	2.02e-05	0.00152	-0.000269	0.0023	0.00143	-0.000535	-0.000387	-0.00202	0.00126	0.00224	0.000804	0.000651	0.00153	0.00191	-0.000617	0.00109	-0.000653	0.000689	0.000609	-0.000949	0.00132	0.000724	0.00135	-0.000945	0.000321	0.000945	0.00145	0.000328	0.000362	0.000282	-0.000723
		751	0	-7.47e-05	-0.000262	0.000574	-0.00141	0.00032	-0.000982	0.00208	-0.00247	-0.000318	0.00214	0.00121	-0.00138	-0.000907	-0.0012	0.00209	0.000221	0.00113	0.000836	0.000302	0.00016	-1.54e-05	-0.000868	-3.95e-05	0.000975	0.000617	-0.00104	0.000321	-0.000352	-1.02e-05	-0.000205	0.000973	-0.000645	-0.00068	0.00131	-0.000808	-0.00043	0.000438	0.000359	-0.00188	-0.000123	-0.00125	-2.99e-05	0.000357	-0.000285	3.67e-05	-0.00185
		752	0	-3.39e-05	1.8e-05	0.000915	-0.000927	-0.000443	-0.000681	0.000733	-0.00155	0.00126	0.000722	0.00085	9.62e-05	0.000332	-2.28e-05	0.00209	0.0021	0.000855	0.000864	0.00163	0.00135	-0.000621	-0.000705	0.00203	-0.00014	0.00115	0.000623	0.00123	0.00114	0.000708	-0.00033	-0.000968	0.000728	-0.000998	0.000329	0.000607	0.000102	0.00163	0.000138	0.000417	-0.000801	6.74e-05	6.04e-05	-0.00182	0.00169	0.00171	-0.000252
		753	0	-0.00194	-0.00115	0.00101	-0.000642	-0.000864	-0.00138	0.000402	-0.000588	-0.00082	-0.00085	0.000835	0.00032	-0.000532	-0.000284	0.000383	0.00111	-0.000119	0.000111	0.00169	0.00188	-0.000858	0.00103	-0.000249	0.000841	0.000149	0.000459	-0.00132	0.000126	0.000233	0.00115	-0.00204	0.000596	0.000949	-0.000306	-3.77e-05	0.000706	-0.000487	-0.00172	-0.00144	-0.000422	0.00131	0.000543	-0.000547	0.0018	0.000108	3.69e-05
		754	0	-0.000905	-0.00206	0.000987	1.12e-05	-0.00211	-0.00105	-0.00175	-9.66e-06	-0.00117	-0.00107	0.000141	-0.00283	0.000522	-0.0014	-0.000446	-0.00133	-0.000629	-0.000942	-0.000336	-0.000866	-0.000953	-0.000602	0.000325	-0.000834	0.000597	0.000899	-0.00122	-0.000879	0.00113	0.000364	-0.000432	0.000738	-0.00108	-0.00135	-0.00111	0.000166	0.000653	-0.000266	-0.00152	-0.000991	-0.000605	-0.000239	0.000665	0.00182	-0.000257	-0.000878
		755	0	-9.06e-05	-0.000428	-0.000875	-0.000326	-0.00117	0.00049	-0.00103	-0.000354	0.000193	-0.000797	-0.000251	5.66e-05	-0.000314	-0.000892	0.000998	-0.000844	-0.000239	-0.000237	-0.000188	0.000241	-0.00205	0.000337	0.000194	0.000958	-0.000278	0.000773	-0.000499	-9.46e-05	0.000149	-0.000448	-0.00164	0.00122	0.000174	-0.00104	0.000825	0.000615	0.00064	0.000904	-0.00147	0.000578	-0.000929	-0.000815	-0.000772	0.00246	7.87e-05	-0.00265
		757	0	-0.000113	-0.00111	-0.000809	-0.000567	0.000186	-0.00212	-0.00143	-0.00268	0.000393	-0.000324	0.000251	-0.00134	-0.000713	0.00018	-0.00165	-0.000731	-0.001	-0.000697	-0.00119	-0.0012	-9.25e-05	-0.00114	-0.000312	0.00103	-0.000638	0.0011	-0.000511	0.00104	0.00149	-0.000564	-0.000371	-0.00088	-0.00072	-0.00135	0.000237	-0.000553	0.0016	-0.000388	-0.00103	-0.00162	-0.00214	0.000467	-0.000624	0.000463	0.000173	-0.00217
		758	0	-0.000298	0.00059	-0.000282	0.000897	-1.79e-05	-8.2e-05	-0.000794	0.00114	0.00106	0.000109	0.000426	-0.000513	0.000246	0.000342	0.00241	0.000203	-0.00115	0.000812	0.00153	0.000357	-0.00227	0.00167	-0.000888	0.00165	0.000537	0.00281	0.000405	0.000489	-0.000427	0.00183	-0.00023	0.00142	-9.86e-06	-0.000944	0.000122	0.000346	0.000637	0.000264	0.000285	0.000438	0.00189	-0.000281	-0.000743	0.00126	0.000449	-0.000511
		759	0	-0.000277	0.000708	0.000841	0.00162	0.000683	0.00112	0.00155	0.00186	0.00111	0.00125	0.000381	-4.54e-05	0.000202	0.00184	-0.000607	0.00115	0.000231	0.00198	0.0018	0.00147	0.000253	0.00153	0.00213	0.00138	0.00112	0.00146	0.00145	0.00199	0.00127	0.00201	0.00125	0.000615	0.000469	0.00103	0.00151	0.000697	0.00149	0.00156	6e-05	0.00066	0.00145	0.000926	0.00114	0.00171	-1.62e-05	-0.000348
		760	0	-0.00215	-0.000515	-0.000735	0.000482	-0.00194	-0.000533	-0.000988	-0.000614	-0.000967	-0.000176	-0.00112	-0.000468	-0.00174	-0.00208	-0.000279	-0.00132	-0.00206	-0.000666	-0.000611	-0.000918	-0.00133	-0.00143	-0.000233	-0.00062	-0.000499	-0.00135	-0.000265	-0.000474	-0.00139	-0.000532	-0.00121	-0.00195	-0.00204	-0.0022	0.00021	-0.00174	-0.000612	-0.00176	-0.000256	-0.00144	-0.000914	0.000188	-0.0024	-0.0017	-0.00123	-0.000266
		761	0	-0.00103	-0.000737	-0.000109	-0.00105	-0.00199	-0.000488	-0.000352	-0.00117	-0.000363	0.000579	-0.000389	-0.00108	-0.00233	-0.00143	-0.000738	-0.000603	-0.00153	-0.00193	0.000297	-0.00172	-0.00186	-0.00159	-0.000156	-0.000214	-0.00164	-0.00108	-0.00185	-0.000927	-0.00131	-0.000876	0.000107	-0.00163	-0.00182	-0.000976	0.000778	-0.000379	-0.00125	-0.00108	-0.00262	-0.000751	-0.000483	-0.000129	-0.0024	-0.0012	-0.00144	-0.00114
		763	0	-3.31e-05	0.000284	0.000362	-0.000475	5.13e-05	0.000609	0.00185	0.000166	0.00014	-9.81e-06	-0.000673	-0.000238	-0.000754	-0.00155	0.000463	0.000121	-0.000493	-0.000527	0.000243	0.000447	-0.000583	-0.000127	0.000426	0.000742	9.61e-05	0.000324	-0.000266	-0.000159	0.000564	0.000175	0.000165	8.44e-05	-3.81e-05	-0.00051	0.000127	-0.000844	-0.000275	-0.000665	9.66e-06	4.53e-05	-0.000287	-0.000106	2.31e-05	1.07e-06	0.00014	-0.00119
		764	0	-0.000214	0.000531	-0.000319	0.000269	-0.000571	-4.18e-05	0.000516	0.00099	0.000591	-0.00063	-0.00107	0.000141	-0.00097	-0.000251	0.000482	-3.68e-05	-0.000708	0.000256	0.000443	0.00011	-0.000159	-0.000144	0.00033	0.000514	0.000746	0.000646	-0.000185	-0.00105	-1.27e-05	9.42e-05	-0.000809	-0.000156	0.00037	0.000131	0.00018	-5.93e-05	2.54e-05	-0.00014	-0.000176	-0.00109	-0.000386	7.55e-06	0.000212	0.000243	-2.59e-07	-0.000936
		765	0	-0.00073	-0.000692	-0.000493	-0.00129	-0.000656	0.000135	4.33e-05	-0.000954	-2.73e-05	-0.000821	-3.11e-05	-0.000315	-0.00142	-0.000761	0.000657	-0.00036	-0.000807	0.000547	0.000506	-0.000177	-0.000554	-0.000559	-0.00038	0.000265	-0.000168	-0.00033	-0.00073	-0.000759	3.42e-05	-0.000113	-0.00074	-0.00127	0.000143	-0.00142	-0.000136	-0.00136	5.5e-06	-0.00128	-0.00086	-0.000658	-0.000348	-0.000166	-0.000614	-0.00102	-0.000828	-0.00124
		766	0	-0.00206	-0.00183	-0.000459	-0.000394	-0.000662	-0.000714	-0.000715	-0.000178	-0.00112	-9.69e-05	-0.00131	-0.000183	-0.000602	-0.000355	-0.000234	-0.000993	-0.00112	0.000142	0.000472	-0.00058	-0.000979	-0.000265	-0.000795	-3.96e-05	0.000212	-0.0002	-0.000412	-0.000274	0.0002	0.000139	4.7e-05	-0.00126	-0.00116	-0.000665	0.000138	-0.00141	-0.000119	-0.00075	-0.00151	-0.000537	-0.00116	-0.000251	-0.000635	-0.001	-0.000959	-0.00106
		767	0	0.000527	-0.000436	0.000401	-0.000654	0.000151	-0.000757	6.42e-05	0.000484	0.00113	0.000609	-0.000744	0.000164	-0.00119	-0.00113	0.000315	-0.000846	-0.000496	-0.00019	0.000794	-0.000454	-0.000984	0.000414	-0.000616	-0.000106	0.000151	0.00042	-9.41e-05	-0.000108	-0.000137	-4.13e-05	0.000365	-0.0011	-0.00153	-0.000384	-6.67e-05	-0.000823	-8.19e-05	-0.000547	-0.00119	-0.000331	-0.000944	-0.000489	-0.00134	-0.000948	-0.000813	-0.000551
		769	0	-0.00101	-0.000727	-0.00023	-0.000456	-0.000761	-0.000253	0.000816	-0.000406	0.000432	1.66e-05	-0.00077	-7.6e-05	-0.000285	-0.000774	-0.000625	-0.000142	-0.000826	-6.96e-05	-0.000349	-0.000339	-0.000688	-6.7e-05	-0.000663	-0.000184	0.000279	8.13e-05	-0.000903	-0.00125	-0.000269	-0.000682	-0.000196	-0.000743	-0.00108	-0.000184	0.000227	-0.00105	-0.00015	-0.00131	-0.000244	-0.000851	-0.000489	-0.000898	-8.16e-05	0.000364	-0.000191	-0.000627
		770	0	0.000613	0.000788	0.000105	-0.000445	0.00017	0.000343	0.000907	0.000356	0.000702	0.00127	-0.000177	-9.84e-06	-0.000221	0.00083	0.000498	0.000346	0.000639	0.000844	0.000824	0.000635	0.000158	0.000888	0.000889	0.000643	0.00107	0.000411	-0.000148	0.00015	0.000797	0.000674	0.000715	-0.000447	-0.000338	-0.000222	0.00114	0.000625	0.00112	-0.00016	0.000507	0.000332	-8.35e-05	0.00055	0.000227	0.000137	0.000678	2.05e-05
		771	0	-0.00067	-0.000168	0.000748	0.000696	0.000239	0.000787	0.000485	-0.000738	0.000369	2.81e-05	-0.000182	8.89e-05	-0.000924	4.44e-05	0.000278	0.000558	-0.000179	-0.0006	0.000204	0.000323	-0.000485	0.000284	-0.000236	0.000695	-0.000369	-0.0009	-0.000915	0.000118	-0.00012	0.000801	-0.000547	-0.000606	0.000435	3.6e-05	-2.05e-05	-0.00013	0.000122	0.0002	-0.000337	-0.000938	-3.93e-05	-8.14e-06	-0.000681	5.94e-05	-0.00117	-0.000524
		772	0	-0.00124	-0.000979	-0.000791	-0.000975	-0.00104	-0.000289	-0.00098	-0.00144	0.000689	-0.000796	-0.00065	-0.000161	-0.000662	-0.000136	-0.00101	-0.00028	-9.1e-05	-0.00089	0.000427	-0.000614	-0.00202	-0.000111	-7.86e-05	-0.000137	-2.64e-05	-0.000651	-0.00107	-4.69e-05	-0.000411	-0.000833	-0.000714	-0.000404	-0.000936	8.57e-05	-0.000451	-0.000882	-0.000228	-0.00105	-0.00124	-0.000883	-0.000215	0.000528	-0.00172	1.22e-05	-0.000537	-0.000968
		773	0	-0.000761	-7.55e-05	4.13e-05	0.00142	0.000516	5.22e-05	5.74e-05	-0.0009	0.000835	0.000292	0.000403	-1.37e-05	0.000519	0.000417	0.000512	-9.71e-05	0.000159	0.000287	0.000605	0.000879	-0.000731	-0.00014	0.000531	-0.000111	0.000197	-0.000485	-0.000212	9.23e-05	0.000521	0.00117	0.000374	0.000257	-0.000597	-9.61e-05	0.000125	-9.75e-06	0.00117	0.000635	0.000184	-0.000455	0.000108	0.000124	-9.05e-05	0.000299	-0.000225	0.000271
		775	0	-0.00114	-0.000694	-0.000673	-0.000273	0.00106	-0.000831	-0.00103	-0.000865	0.000273	-0.000879	-0.000677	5.68e-05	-0.0014	-0.000762	-0.000626	-0.00034	-0.000446	-0.000434	0.00038	-0.000441	-0.00143	-0.000431	-0.000186	0.000504	0.00101	8.01e-05	-0.00141	-0.000101	-0.00138	-0.000662	-0.00127	-0.000424	-0.000178	-0.000624	3.59e-05	-0.000702	-0.000399	0.000519	-0.000256	-0.00104	-0.000241	-0.000597	-0.000847	-0.000384	-0.000671	0.000102
		776	0	-0.000436	-0.000158	-0.00154	-0.00054	-0.000427	-0.000512	0.000278	-0.000922	-0.000808	0.000889	0.000373	0.000429	-0.00108	-0.00108	-0.00107	-0.000291	-0.000159	-0.000577	0.00065	-0.000616	-0.00165	-0.000274	-0.000506	-0.000991	0.00116	-0.000745	-0.000856	0.000839	-0.000594	-0.000129	-0.000829	-0.000947	-0.000303	-0.000727	-0.000852	0.00014	-0.000235	0.000343	-0.00103	-0.000611	6.63e-05	0.000309	-0.000216	-6.3e-05	-0.00135	-0.000664
		777	0	-0.000783	-8.39e-05	0.000798	-0.000222	-0.000311	0.000486	-0.000823	-0.000438	-0.000712	-0.000348	0.000104	-0.000699	-0.000252	-0.00043	-2.31e-05	-0.00109	-0.000143	0.000169	0.00162	-0.00134	-0.000978	0.000554	-0.00105	0.000457	0.00101	0.000135	0.000775	0.000289	0.000465	2.59e-05	0.000375	0.00033	-0.00119	-0.000921	-0.00033	-0.000486	0.000556	0.000443	0.000323	-0.000158	-0.000684	0.000692	0.000451	-9.59e-06	0.000301	0.000861
		778	0	-0.000314	0.000118	1.28e-05	0.000914	1.86e-05	0.000253	0.000621	0.000524	0.000878	0.0015	0.00158	0.000807	-0.000531	-0.000323	-7.21e-05	0.000417	0.000133	0.00125	0.00225	0.000583	-0.000152	0.00151	0.00059	0.000542	0.000455	0.000145	0.00097	0.000786	0.000418	0.000915	0.00194	0.000263	0.00173	0.00176	0.000193	0.000215	0.000617	-0.000128	0.00146	0.000492	0.000209	0.00133	0.000382	0.000733	0.00101	0.00152
		779	0	0.000677	0.00019	-6.39e-05	-0.000377	-0.000779	0.0007	0.000185	0.000269	-0.000857	0.000797	-0.000506	0.000461	-0.000204	0.000588	0.000556	0.000491	0.000631	8.66e-05	0.000369	-0.000173	-0.00163	0.000507	0.000762	-0.00061	-0.000123	-0.000158	-0.00047	-0.000458	-0.00117	-0.000528	-0.00257	-3.88e-06	-0.00113	-0.00165	0.000329	-0.00114	-0.000488	-0.000139	0.000262	-0.00125	-0.000418	0.00141	-0.00174	0.00066	0.000195	-0.000343
		781	0	0.000402	0.000412	0.00105	0.000454	0.00106	0.000272	0.00166	0.00065	0.000262	0.000744	0.00131	0.000357	0.000198	0.000657	0.000868	0.000148	0.00172	0.000621	0.003	0.000446	-0.000553	0.00137	0.00101	0.000335	0.000344	-0.000346	0.000206	0.000305	0.00199	-4.93e-05	0.000984	0.000112	-0.00116	-0.000402	0.00158	0.00115	0.00074	0.000271	-0.000122	-0.00148	0.0013	0.000515	0.000345	0.00135	0.00115	0.00126
		782	0	-0.000204	0.000656	0.00117	0.000819	0.000831	0.000331	0.000462	0.000845	0.000331	-0.000174	-4.26e-05	0.000565	-0.000527	-0.000273	0.00137	0.000526	-0.000527	0.00039	0.00236	-9.97e-05	0.000143	0.00023	0.00047	0.00158	0.00111	-0.000229	-0.00034	4.8e-05	-0.000524	0.000615	0.000485	0.000386	0.000329	-0.00045	0.00101	-0.000137	0.000753	0.000686	-2.77e-05	-0.000225	-3.12e-05	0.000512	-0.000384	0.000628	5.41e-05	2.21e-05
		783	0	-0.00107	-0.000635	-0.000547	-0.00111	-0.00052	-0.00116	-0.000634	-0.00178	-0.00187	-0.00147	-0.000805	-0.00147	-0.00252	-0.00229	-9.73e-05	-0.000869	-0.000692	-0.00031	-0.000164	-0.00046	-0.00133	-0.00241	-0.00201	-0.00128	-0.000418	-0.00207	-0.00112	-0.000954	-0.00127	-0.0013	-0.00103	-0.00172	-0.00158	-0.00151	-0.00102	-0.000946	0.000478	-0.000742	-0.0013	-0.00155	-0.000901	-0.000638	-0.000854	-0.00129	0.000519	-0.00142
		784	0	-0.000151	-0.000592	-0.000389	-0.000281	-0.000301	-0.00202	-0.000753	-0.00088	-0.00106	-0.000781	0.000645	-0.00239	-0.00156	-0.000437	-0.000315	-0.00108	-0.00046	0.000515	-0.00112	-0.000506	-0.000455	-0.000802	-0.000403	-0.000401	-0.00139	-0.00132	-0.000862	0.00036	0.000116	-0.000436	-0.000501	-0.00203	-0.000654	-0.000137	-0.000306	-0.000156	-0.000657	-0.000113	-0.000172	-0.00047	-0.0011	-0.000201	-0.000988	-0.000661	-9.24e-05	-6.69e-06
		785	0	-0.00202	0.000257	-0.000759	-0.000472	-0.00108	0.000546	-0.00108	-0.000211	-6.08e-05	-0.000369	-0.000909	-0.00105	-0.000848	-0.000339	0.00105	-0.00036	-0.00119	-0.000665	-0.000484	-0.000681	0.000747	-0.000147	-9.78e-05	-0.000359	0.000148	0.000676	-0.000196	0.000487	-0.000628	-0.000179	0.000162	-0.000751	-0.000147	0.000272	-0.000951	0.000294	0.000113	-0.000269	-0.000706	0.000191	-0.000534	0.000535	-0.000579	-0.000698	0.000126	0.000564
		787	0	-0.00108	0.000205	0.00022	-0.000883	-7.08e-05	-0.000207	0.000669	-0.000517	0.000721	0.00104	-0.000501	0.000405	-0.000493	-0.000382	-0.000263	-0.00114	-0.000463	-0.000334	-0.000412	-0.00105	-0.000806	0.000692	-0.000195	-0.00182	0.000387	-0.000189	-0.000883	-0.000725	-0.0016	-0.00105	-0.000952	0.00046	0.000264	-0.000226	0.000805	0.000582	0.000985	-0.00153	-0.000943	-0.000235	-0.000439	0.000467	-0.000628	8.65e-05	-0.000696	-0.000371
		788	0	0.00076	0.000325	0.00176	0.000512	0.000712	-0.000584	0.000963	-0.00153	-0.000634	0.00134	-0.000183	0.000124	0.000949	0.000757	-6.7e-06	0.00111	-0.00111	0.000135	0.00135	-0.000665	-0.000726	0.000352	-0.000887	0.00152	0.00153	0.00013	0.000494	-0.000429	-0.000152	0.000768	0.000431	-7.48e-05	0.00121	0.000161	-0.000576	-2.02e-05	0.000938	-0.000189	0.000653	0.000739	0.000726	0.00127	0.000373	0.000123	0.00107	0.00012
		789	0	-0.00142	0.000402	0.000883	-0.000204	-0.000227	-0.00155	-9.12e-05	-0.0011	-0.00193	0.000373	-0.000671	0.000741	-0.00133	0.000318	-0.000362	0.000325	0.000856	-0.000567	5.6e-05	-0.000799	-0.000613	-0.000148	0.0015	0.00106	0.000805	0.0004	-8.61e-05	-0.000808	-0.000397	0.000542	-0.00046	-0.000552	-0.00107	-5.41e-05	0.000526	-0.000816	0.00182	-0.000155	-0.00118	-0.000466	0.00033	-9.89e-05	-0.00105	-0.000247	-0.00132	0.000593
		790	0	-0.00384	-0.00227	-0.00149	-0.00213	-0.00157	-0.00223	-0.00125	-0.00315	-0.00188	-0.00245	-0.000686	0.000626	-0.00391	-0.000531	-0.00248	-0.00176	-0.00281	-0.000806	-0.0008	-0.00196	-0.00356	-0.00238	0.000248	-0.00186	-0.000882	-0.00352	-0.00113	-0.00295	-0.00122	-0.000916	-0.0019	-0.00177	-0.00191	-0.00154	-0.0018	-0.00209	-0.00204	-0.00175	-0.00156	-0.00265	-0.00184	-0.00174	-0.0026	-0.00245	-0.00269	-0.00112
		791	0	-0.00104	0.000524	1.89e-06	-0.000779	-0.000492	9.04e-05	0.000707	-0.000836	0.00103	-0.000367	0.00159	0.00252	-0.00122	0.000297	0.000615	-0.000386	-0.000488	0.00115	0.00148	0.000578	-0.000535	-3.37e-05	-0.000968	0.000939	0.00138	-0.000769	0.00105	0.000302	0.000743	0.000821	-0.00116	0.000768	0.000691	0.00109	-0.000777	0.00189	0.00153	-4.69e-05	0.000734	-0.000219	0.00178	0.000276	-0.00109	5.23e-05	0.00165	0.0002
		793	0	9.52e-05	0.000571	0.000582	0.00129	-0.000519	0.00147	0.00152	0.00123	-0.000934	0.00316	0.00104	-0.000217	0.00141	-0.000351	0.00124	0.000745	0.000624	0.000705	0.00193	0.00126	-0.000837	0.000405	0.00178	-0.000445	0.00155	0.0015	0.00124	0.00105	0.00284	0.00127	0.00149	-0.000147	0.00106	0.00137	0.00115	0.000381	0.000986	-0.000397	0.000237	0.000117	0.00159	0.000364	0.000603	0.000225	0.00225	0.000534
		794	0	-0.000879	0.000528	0.000452	0.0012	-0.00127	-0.000259	0.000526	-0.000408	-0.00071	-1.29e-05	-0.000568	-0.000112	-2.43e-05	-0.000604	0.00096	0.00136	0.00146	0.000222	0.00119	0.000301	-0.000905	-0.000821	0.00133	0.000273	0.000523	0.00228	-0.00121	0.000485	6.18e-05	-0.000933	0.0009	-0.00177	1.81e-05	0.00106	-0.000304	-0.000835	-0.000607	0.0011	0.00113	-0.000292	-0.000668	-0.000792	-0.000813	-0.000304	-0.000831	-0.000238
		795	0	-0.00107	-0.00125	0.00153	-0.000119	-0.00143	-0.000552	-2.82e-05	-0.00117	-0.00166	-0.00108	-0.00106	0.000286	0.000171	0.000348	0.000125	0.000102	0.000133	0.000458	0.00148	-0.000269	-0.00101	-0.00021	-0.00158	0.000282	0.00273	-0.000202	-0.00072	-2.02e-05	0.000519	0.000128	0.0012	-0.00101	-0.000134	0.000752	0.000309	-0.000495	7.05e-05	0.00148	-0.000326	-0.000669	-0.000734	0.000313	-0.000949	-0.000366	0.000312	-8.63e-05
		796	0	-0.00132	-0.00107	0.000539	-0.000502	0.000609	-0.000378	0.000326	-0.00163	0.000371	0.000212	-0.00071	0.00119	-0.00102	0.000238	0.00235	-0.000518	-0.00014	-0.00116	0.00204	0.000424	-0.000768	-0.00135	-0.000985	-0.000889	0.000924	-0.00213	0.00039	9.89e-05	0.00154	0.000832	-0.000413	-0.000964	0.00074	0.000678	0.00229	-0.000715	0.00119	-0.000658	0.000724	-0.001	0.00089	0.00114	0.000386	0.00086	0.000724	-0.000767
		797	0	-0.00376	-0.00181	-0.00213	-0.00199	-0.00137	-0.00196	-0.00187	-0.00313	-0.0017	-0.000627	-0.00222	-0.000336	-0.00168	-0.00178	-0.000788	-0.00204	-0.00166	-0.00202	-0.000352	-0.00234	-0.00294	-0.00103	-0.00158	-0.00157	-0.00176	-0.00292	-0.00197	-0.00161	-0.000308	-4.27e-05	-0.000753	-0.00282	-0.00199	-0.000598	0.000348	-0.00112	-0.00151	-0.00223	-0.00176	-0.00153	0.000136	-0.00225	-0.00223	-0.00251	-0.00166	-0.00211
		799	0	-0.00104	0.000639	-0.00112	-0.000891	-0.000636	0.00196	0.00179	-0.000566	0.000291	-8.67e-05	-0.000688	0.00107	0.0002	8.28e-05	0.00211	-0.000472	-0.00063	-0.000423	0.00418	0.000226	0.00195	0.000156	3.88e-05	-0.000175	0.000519	-0.00262	0.000128	0.00172	-0.00027	0.00202	8.07e-05	-0.000366	-0.000159	0.000226	0.000637	0.00116	0.00225	0.000794	0.000389	-0.00168	0.00157	0.00175	-0.000114	-0.00179	-0.000348	0.00132
		800	0	-0.00162	-0.000197	-0.00198	-0.000608	-0.00088	-0.000959	0.00276	-0.000805	-0.00117	-0.000791	-0.00162	0.00092	-0.00384	-0.00218	0.000152	-0.00206	-0.00156	-0.000655	2.41e-05	-0.000657	-0.00177	-0.000237	-0.00165	-0.00147	-0.0013	-0.0035	-0.00212	-0.000891	-0.0023	-0.000623	-0.00162	-0.00197	-0.0014	-0.00105	-0.00153	-0.00222	0.000618	-0.00158	-0.00135	-0.00095	0.000261	-0.0007	-0.00286	-0.00264	0.00216	-0.000587
		801	0	-0.00156	0.000971	0.000438	-0.000185	2.29e-05	5.43e-05	-0.000106	-0.00108	-0.000259	-0.00162	-0.00231	-0.0013	-0.000921	-0.00142	-0.000741	-2.69e-05	-0.00194	-0.00196	0.00161	-0.00229	-0.000841	-0.0017	0.00153	-0.000872	0.00062	-0.00236	-0.00218	0.000318	-0.00113	-0.00127	-0.00114	-0.000358	-0.00237	0.000267	-0.000203	-0.00134	-3.19e-05	-0.00177	-0.00223	-0.00186	-0.000184	0.00159	-0.00277	-0.00246	-0.00238	-0.00189
		802	0	-0.00271	-0.00356	-0.00235	-0.00168	-0.00302	-0.00211	-0.00264	-0.000239	-0.00224	3.52e-05	-0.00243	-0.00264	-0.00468	-0.00263	-0.00126	-0.000833	-0.00314	0.00111	0.00094	-0.000315	-0.00178	-0.003	-0.000968	-0.000388	-0.000528	-0.00382	-0.0027	-0.00196	-0.00176	-0.00126	-0.00253	-0.00227	-0.000688	-0.00274	-0.000986	-0.0011	-0.002	-0.0023	-0.00232	-0.0028	-0.000491	-5.32e-05	-0.00128	-0.0014	-0.00127	-0.000443
		803	0	-0.000132	0.00085	0.000785	0.000504	0.000927	0.000212	0.00124	0.000202	-0.000375	0.00048	0.000883	0.000371	-0.000163	0.000629	0.00142	6.18e-05	-0.00172	0.00072	0.00252	0.000238	-0.000323	-0.000816	0.00189	-1.77e-05	2.06e-05	-2.15e-05	0.00097	0.00215	0.000689	0.000747	0.00167	0.00111	0.000719	0.000492	0.00185	0.000231	0.00159	-0.000613	-5.04e-05	0.000434	0.00101	0.00175	7.49e-05	0.000105	0.000278	0.000106
		805	0	-0.000477	-0.000704	0.00141	0.000452	-0.00012	-0.000193	0.00166	-0.000441	0.000896	0.000673	0.000898	-0.000346	-0.000319	-9.81e-06	0.0013	0.00148	-0.000356	-0.000687	-0.000667	-0.000207	0.00126	0.000362	0.00145	0.000137	0.000722	0.00055	-0.000975	-0.000252	-0.000798	-0.000218	-0.000384	-0.000547	0.00075	-2.2e-05	0.000653	-0.000442	0.00189	-0.000755	0.000878	-0.000559	0.000649	0.00105	-3.18e-05	0.00102	-0.000682	1.44e-05
		806	0	9.52e-05	0.0019	0.000983	-7.97e-05	-3.1e-05	0.000583	0.00091	0.00201	4.85e-05	0.000109	0.001	0.000734	-0.00127	0.000826	0.00177	0.000611	7.14e-05	-0.000316	0.00191	-0.000978	0.000598	0.000457	0.000261	0.000985	0.000236	-0.000288	0.000393	-0.000273	-0.000744	-0.000696	9.96e-05	4.56e-05	0.000407	0.00012	9.33e-07	2.53e-05	0.00172	0.00106	-0.00117	-0.000647	0.000804	0.000925	0.000154	0.0021	-0.000506	-0.000364
		807	0	0.00114	-0.00089	0.00148	-0.000521	-0.00116	0.000264	0.00134	0.00105	0.000443	-0.000335	0.000571	0.000539	-0.000233	-0.000302	-9.8e-05	0.000615	0.000291	-0.000468	0.00129	0.000481	-0.000427	-0.000632	-0.000108	0.00164	-0.000126	0.000648	-0.000466	0.000296	0.000159	-0.000449	0.000658	0.000287	0.000494	0.000898	0.000576	-0.000106	0.00111	0.000595	-5.17e-05	-0.00114	0.000283	7.45e-05	-0.000165	-0.000249	0.00329	-0.000276
		808	0	-0.000281	-0.000924	-0.000255	0.00205	-0.00059	-0.000421	0.000393	-0.000807	-0.000115	-0.000864	6.49e-05	-0.000977	0.00047	-0.00202	-0.000301	0.000699	-0.00179	-9.73e-05	0.00126	-0.00156	-0.00226	-0.00146	0.00218	0.000375	-0.00077	-0.000578	-0.00228	8.78e-05	-0.00135	-0.000147	-0.000111	0.000269	0.00141	3e-05	0.000831	0.000343	-0.00162	-0.000139	0.000196	-0.00325	-0.0018	-0.000986	0.000212	-0.00209	0.00131	-0.00119
		809	0	-0.0029	-0.00295	0.00205	0.00203	0.00215	-0.00238	0.00112	-0.0015	-0.000215	0.00185	-0.00294	0.00205	-0.00132	-0.00287	-0.00126	-0.00171	-0.00298	-0.000276	0.00249	-0.00141	-0.000606	-0.00129	0.000392	-0.00306	-0.00193	-0.00209	-0.000358	-8.94e-06	0.0022	-0.00246	3.94e-05	-0.00273	-0.00533	-0.000755	0.000852	-0.00221	-0.00299	0.000663	-0.00297	0.000361	-0.000177	0.00166	-0.00314	0.000309	-0.00252	-0.00139
		811	0	0.000804	0.00227	0.00351	0.00075	0.00138	0.00219	0.00241	5.43e-05	0.00105	0.00297	0.00154	0.00199	0.00184	0.000593	0.00174	0.000455	3.11e-05	0.00158	0.00455	0.00174	0.000588	0.00255	0.000276	0.00185	0.00268	0.00279	0.00138	-0.000282	0.00234	-2.48e-06	0.00209	-0.00126	0.00226	0.00273	0.000816	-0.000656	-0.00073	0.000829	0.0016	0.00147	0.00359	0.00343	0.000705	0.000686	0.00243	0.00476
		812	0	-0.00117	-0.000801	-0.000226	0.000976	0.00267	-0.00173	0.000327	-4.26e-05	0.000638	-0.0042	0.00204	-0.00429	0.00281	0.0011	0.000629	0.00337	-1.64e-05	0.00151	0.00707	0.003	-0.00383	0.00197	-0.00305	-0.000245	0.00235	-0.000822	-0.00196	0.0028	0.00252	-0.000118	-0.00166	-0.0028	0.00267	0.0014	-0.000497	0.000359	0.000186	-0.00033	-0.000267	-0.00377	0.000368	-0.00161	0.00393	0.00217	0.000529	0.000194
		813	0	0.00313	0.00218	0.00532	0.00329	0.000398	-0.00232	0.00681	0.0017	0.00305	0.00321	0.000746	0.00633	-0.00134	0.000287	-0.00106	0.00452	-0.000355	0.00382	0.00594	0.00179	0.00261	0.00514	-0.000714	0.00416	0.00372	0.00338	0.00336	0.00515	0.00106	0.00569	0.00488	-0.000902	0.00334	0.00233	0.00357	-0.000368	0.00706	0.0061	0.00601	0.00122	0.00331	0.00309	0.00334	0.00202	0.0031	-0.000815
		814	0	-0.00298	0.00102	-0.00099	0.000195	-0.000344	0.00158	0.00727	0.00051	-0.00331	-0.000697	-0.00159	0.00167	6.47e-05	-0.00269	-0.000589	0.00052	-0.00175	0.00197	0.00736	-0.00194	-0.00103	0.00191	-0.000929	0.005	-0.00216	0.00509	0.00195	-0.00169	0.00191	0.0005	0.00156	0.00198	-0.00224	-0.00246	-0.00257	-0.00267	0.000207	-0.00116	-0.00013	0.00158	-0.00178	-0.000266	-0.000242	0.00118	0.000723	-0.00177
		815	0	-0.00404	-0.000859	-0.000809	-0.00298	-0.00341	-0.000221	-0.0048	-0.00341	0.000129	-0.00158	0.003	-0.00145	-0.00261	0.000821	-0.00165	-9.14e-05	-0.00559	0.000299	-0.000348	-0.00342	-0.003	-0.00328	-0.00446	-0.000892	-0.00283	-0.00129	0.00113	4.94e-05	-0.00236	-0.00236	-0.00229	-0.00108	-0.0021	-0.0072	0.00344	-0.0034	0.00042	-0.00184	-0.000925	-0.00345	-0.00254	0.00124	-0.0049	0.000431	-0.0012	0.000575
		817	0	-0.00575	-0.00319	0.000428	-0.00057	-0.00898	-0.000313	-0.00538	-0.00734	-0.002	-0.000776	-0.00397	-0.00534	-0.00623	-0.00544	-0.00534	-0.00132	-0.0082	-0.00531	-0.00482	-0.00571	0.00156	-0.00173	-0.00321	0.00204	-0.00146	-0.00311	-0.0107	-0.0063	-0.00109	0.000215	-0.00122	-0.00758	-0.00297	-0.00502	-0.000789	-0.00204	-0.00113	-0.00201	-0.00752	-0.00636	-0.00464	0.000777	-0.00557	-0.000181	-0.00351	-0.00479
		818	0	-0.0122	-0.00463	-0.00589	-0.00557	-0.0076	-0.0109	-0.00739	-0.00808	-0.00716	-0.00324	-0.00469	-0.00679	-0.00481	-0.00945	-0.00903	-0.00487	-0.00331	-0.00855	-0.00346	-0.00539	-0.00558	-0.0077	-0.00726	-0.00442	-0.0079	-0.00514	-0.00519	-0.00693	-0.00653	-0.00407	-0.00645	-0.00578	-0.00607	-0.0132	-0.00483	-0.00566	-0.00942	-0.00654	-0.00918	-0.00682	-0.00445	-0.00339	-0.00511	-0.00362	-0.00666	-0.00724
		819	0	-0.00356	0.000496	-0.00354	-0.00219	-0.00167	-0.00114	-0.00139	-0.00405	-0.000768	-0.00015	-0.00155	-0.00187	-0.00191	-0.00675	-0.00056	-0.00222	0.00012	-0.000503	-0.00107	-0.000389	0.000307	-0.000891	0.00151	-0.00148	-0.00145	-0.00552	-0.00238	-0.00237	-0.00153	-1.94e-05	-0.000262	-0.000561	-0.00418	-0.00165	0.000391	-0.00182	-0.00015	-0.00481	-0.00254	-0.00246	-0.00257	0.000404	-0.00168	-0.000398	0.000193	0.00161
		820	0	0.00385	0.00187	0.00112	-0.00325	-0.0013	0.00428	0.00604	-0.00201	0.00209	0.00285	0.000431	-0.00118	0.00268	0.00147	0.00102	0.00135	-0.000701	0.00303	0.00504	0.00656	0.000386	0.00487	-0.0034	0.00771	0.000931	0.000221	-0.00205	0.0019	0.00148	0.00311	0.00134	0.00238	0.00275	0.000999	0.00313	0.00588	0.0036	0.00179	0.000302	-0.000196	-0.000814	0.00911	2.34e-05	0.00134	0.00566	0.00257
		821	0	0.0049	0.00202	-0.0011	0.00946	0.00614	0.00618	-0.000253	0.00512	0.00334	0.00157	0.00428	0.00121	0.00443	0.00226	0.00397	0.00299	-0.00117	0.000253	0.00397	0.00878	0.00235	0.00397	-0.00018	0.00384	0.0107	-0.00177	-0.00125	0.0014	-0.00139	0.00794	0.000781	-0.00503	0.00544	1.7e-05	0.00168	0.00857	0.00412	0.00455	0.00316	0.00565	0.0121	0.00692	0.00594	0.0079	0.00376	0.00106
		823	0	NaN	0.0144	0.00425	0.006	0.0166	0.0138	0.0163	0.00235	0.0183	0.00524	0.00579	NaN	0.0037	NaN	0.00759	NaN	NaN	0.019	0.014	0.0169	0.0138	0.0121	0.00795	0.0131	0.0252	NaN	0.0125	0.0194	0.00894	0.00701	0.0144	0.00831	0.0126	0.00693	0.0149	0.00844	NaN	0.0119	0.0111	0.0115	0.0134	0.0148	0.0147	0.0236	0.0186	0.00406
		824	NaN	NaN	NaN	NaN	NaN	NaN	NaN	NaN	NaN	NaN	NaN	NaN	NaN	NaN	NaN	NaN	NaN	NaN	NaN	NaN	NaN	NaN	NaN	NaN	NaN	NaN	NaN	NaN	NaN	NaN	NaN	NaN	NaN	NaN	NaN	NaN	NaN	NaN	NaN	NaN	NaN	NaN	NaN	NaN	NaN	NaN	NaN
		825	NaN	NaN	NaN	NaN	NaN	NaN	NaN	NaN	NaN	NaN	NaN	NaN	NaN	NaN	NaN	NaN	NaN	NaN	NaN	NaN	NaN	NaN	NaN	NaN	NaN	NaN	NaN	NaN	NaN	NaN	NaN	NaN	NaN	NaN	NaN	NaN	NaN	NaN	NaN	NaN	NaN	NaN	NaN	NaN	NaN	NaN	NaN
		826	NaN	NaN	NaN	NaN	NaN	NaN	NaN	NaN	NaN	NaN	NaN	NaN	NaN	NaN	NaN	NaN	NaN	NaN	NaN	NaN	NaN	NaN	NaN	NaN	NaN	NaN	NaN	NaN	NaN	NaN	NaN	NaN	NaN	NaN	NaN	NaN	NaN	NaN	NaN	NaN	NaN	NaN	NaN	NaN	NaN	NaN	NaN
		828	NaN	NaN	NaN	NaN	NaN	NaN	NaN	NaN	NaN	NaN	NaN	NaN	NaN	NaN	NaN	NaN	NaN	NaN	NaN	NaN	NaN	NaN	NaN	NaN	NaN	NaN	NaN	NaN	NaN	NaN	NaN	NaN	NaN	NaN	NaN	NaN	NaN	NaN	NaN	NaN	NaN	NaN	NaN	NaN	NaN	NaN	NaN
		829	NaN	NaN	NaN	NaN	NaN	NaN	NaN	NaN	NaN	NaN	NaN	NaN	NaN	NaN	NaN	NaN	NaN	NaN	NaN	NaN	NaN	NaN	NaN	NaN	NaN	NaN	NaN	NaN	NaN	NaN	NaN	NaN	NaN	NaN	NaN	NaN	NaN	NaN	NaN	NaN	NaN	NaN	NaN	NaN	NaN	NaN	NaN
		830	NaN	NaN	NaN	NaN	NaN	NaN	NaN	NaN	NaN	NaN	NaN	NaN	NaN	NaN	NaN	NaN	NaN	NaN	NaN	NaN	NaN	NaN	NaN	NaN	NaN	NaN	NaN	NaN	NaN	NaN	NaN	NaN	NaN	NaN	NaN	NaN	NaN	NaN	NaN	NaN	NaN	NaN	NaN	NaN	NaN	NaN	NaN
		831	NaN	NaN	NaN	NaN	NaN	NaN	NaN	NaN	NaN	NaN	NaN	NaN	NaN	NaN	NaN	NaN	NaN	NaN	NaN	NaN	NaN	NaN	NaN	NaN	NaN	NaN	NaN	NaN	NaN	NaN	NaN	NaN	NaN	NaN	NaN	NaN	NaN	NaN	NaN	NaN	NaN	NaN	NaN	NaN	NaN	NaN	NaN
		832	NaN	NaN	NaN	NaN	NaN	NaN	NaN	NaN	NaN	NaN	NaN	NaN	NaN	NaN	NaN	NaN	NaN	NaN	NaN	NaN	NaN	NaN	NaN	NaN	NaN	NaN	NaN	NaN	NaN	NaN	NaN	NaN	NaN	NaN	NaN	NaN	NaN	NaN	NaN	NaN	NaN	NaN	NaN	NaN	NaN	NaN	NaN
		834	NaN	NaN	NaN	NaN	NaN	NaN	NaN	NaN	NaN	NaN	NaN	NaN	NaN	NaN	NaN	NaN	NaN	NaN	NaN	NaN	NaN	NaN	NaN	NaN	NaN	NaN	NaN	NaN	NaN	NaN	NaN	NaN	NaN	NaN	NaN	NaN	NaN	NaN	NaN	NaN	NaN	NaN	NaN	NaN	NaN	NaN	NaN
		835	NaN	NaN	NaN	NaN	NaN	NaN	NaN	NaN	NaN	NaN	NaN	NaN	NaN	NaN	NaN	NaN	NaN	NaN	NaN	NaN	NaN	NaN	NaN	NaN	NaN	NaN	NaN	NaN	NaN	NaN	NaN	NaN	NaN	NaN	NaN	NaN	NaN	NaN	NaN	NaN	NaN	NaN	NaN	NaN	NaN	NaN	NaN
		836	NaN	NaN	NaN	NaN	NaN	NaN	NaN	NaN	NaN	NaN	NaN	NaN	NaN	NaN	NaN	NaN	NaN	NaN	NaN	NaN	NaN	NaN	NaN	NaN	NaN	NaN	NaN	NaN	NaN	NaN	NaN	NaN	NaN	NaN	NaN	NaN	NaN	NaN	NaN	NaN	NaN	NaN	NaN	NaN	NaN	NaN	NaN
		837	NaN	NaN	NaN	NaN	NaN	NaN	NaN	NaN	NaN	NaN	NaN	NaN	NaN	NaN	NaN	NaN	NaN	NaN	NaN	NaN	NaN	NaN	NaN	NaN	NaN	NaN	NaN	NaN	NaN	NaN	NaN	NaN	NaN	NaN	NaN	NaN	NaN	NaN	NaN	NaN	NaN	NaN	NaN	NaN	NaN	NaN	NaN
		838	NaN	NaN	NaN	NaN	NaN	NaN	NaN	NaN	NaN	NaN	NaN	NaN	NaN	NaN	NaN	NaN	NaN	NaN	NaN	NaN	NaN	NaN	NaN	NaN	NaN	NaN	NaN	NaN	NaN	NaN	NaN	NaN	NaN	NaN	NaN	NaN	NaN	NaN	NaN	NaN	NaN	NaN	NaN	NaN	NaN	NaN	NaN
		840	NaN	NaN	NaN	NaN	NaN	NaN	NaN	NaN	NaN	NaN	NaN	NaN	NaN	NaN	NaN	NaN	NaN	NaN	NaN	NaN	NaN	NaN	NaN	NaN	NaN	NaN	NaN	NaN	NaN	NaN	NaN	NaN	NaN	NaN	NaN	NaN	NaN	NaN	NaN	NaN	NaN	NaN	NaN	NaN	NaN	NaN	NaN
		841	NaN	NaN	NaN	NaN	NaN	NaN	NaN	NaN	NaN	NaN	NaN	NaN	NaN	NaN	NaN	NaN	NaN	NaN	NaN	NaN	NaN	NaN	NaN	NaN	NaN	NaN	NaN	NaN	NaN	NaN	NaN	NaN	NaN	NaN	NaN	NaN	NaN	NaN	NaN	NaN	NaN	NaN	NaN	NaN	NaN	NaN	NaN
		842	NaN	NaN	NaN	NaN	NaN	NaN	NaN	NaN	NaN	NaN	NaN	NaN	NaN	NaN	NaN	NaN	NaN	NaN	NaN	NaN	NaN	NaN	NaN	NaN	NaN	NaN	NaN	NaN	NaN	NaN	NaN	NaN	NaN	NaN	NaN	NaN	NaN	NaN	NaN	NaN	NaN	NaN	NaN	NaN	NaN	NaN	NaN
		843	NaN	NaN	NaN	NaN	NaN	NaN	NaN	NaN	NaN	NaN	NaN	NaN	NaN	NaN	NaN	NaN	NaN	NaN	NaN	NaN	NaN	NaN	NaN	NaN	NaN	NaN	NaN	NaN	NaN	NaN	NaN	NaN	NaN	NaN	NaN	NaN	NaN	NaN	NaN	NaN	NaN	NaN	NaN	NaN	NaN	NaN	NaN
		844	NaN	NaN	NaN	NaN	NaN	NaN	NaN	NaN	NaN	NaN	NaN	NaN	NaN	NaN	NaN	NaN	NaN	NaN	NaN	NaN	NaN	NaN	NaN	NaN	NaN	NaN	NaN	NaN	NaN	NaN	NaN	NaN	NaN	NaN	NaN	NaN	NaN	NaN	NaN	NaN	NaN	NaN	NaN	NaN	NaN	NaN	NaN
		846	NaN	NaN	NaN	NaN	NaN	NaN	NaN	NaN	NaN	NaN	NaN	NaN	NaN	NaN	NaN	NaN	NaN	NaN	NaN	NaN	NaN	NaN	NaN	NaN	NaN	NaN	NaN	NaN	NaN	NaN	NaN	NaN	NaN	NaN	NaN	NaN	NaN	NaN	NaN	NaN	NaN	NaN	NaN	NaN	NaN	NaN	NaN
		847	NaN	NaN	NaN	NaN	NaN	NaN	NaN	NaN	NaN	NaN	NaN	NaN	NaN	NaN	NaN	NaN	NaN	NaN	NaN	NaN	NaN	NaN	NaN	NaN	NaN	NaN	NaN	NaN	NaN	NaN	NaN	NaN	NaN	NaN	NaN	NaN	NaN	NaN	NaN	NaN	NaN	NaN	NaN	NaN	NaN	NaN	NaN
		848	NaN	NaN	NaN	NaN	NaN	NaN	NaN	NaN	NaN	NaN	NaN	NaN	NaN	NaN	NaN	NaN	NaN	NaN	NaN	NaN	NaN	NaN	NaN	NaN	NaN	NaN	NaN	NaN	NaN	NaN	NaN	NaN	NaN	NaN	NaN	NaN	NaN	NaN	NaN	NaN	NaN	NaN	NaN	NaN	NaN	NaN	NaN
		849	NaN	NaN	NaN	NaN	NaN	NaN	NaN	NaN	NaN	NaN	NaN	NaN	NaN	NaN	NaN	NaN	NaN	NaN	NaN	NaN	NaN	NaN	NaN	NaN	NaN	NaN	NaN	NaN	NaN	NaN	NaN	NaN	NaN	NaN	NaN	NaN	NaN	NaN	NaN	NaN	NaN	NaN	NaN	NaN	NaN	NaN	NaN
		850	NaN	NaN	NaN	NaN	NaN	NaN	NaN	NaN	NaN	NaN	NaN	NaN	NaN	NaN	NaN	NaN	NaN	NaN	NaN	NaN	NaN	NaN	NaN	NaN	NaN	NaN	NaN	NaN	NaN	NaN	NaN	NaN	NaN	NaN	NaN	NaN	NaN	NaN	NaN	NaN	NaN	NaN	NaN	NaN	NaN	NaN	NaN
		852	NaN	NaN	NaN	NaN	NaN	NaN	NaN	NaN	NaN	NaN	NaN	NaN	NaN	NaN	NaN	NaN	NaN	NaN	NaN	NaN	NaN	NaN	NaN	NaN	NaN	NaN	NaN	NaN	NaN	NaN	NaN	NaN	NaN	NaN	NaN	NaN	NaN	NaN	NaN	NaN	NaN	NaN	NaN	NaN	NaN	NaN	NaN
		853	NaN	NaN	NaN	NaN	NaN	NaN	NaN	NaN	NaN	NaN	NaN	NaN	NaN	NaN	NaN	NaN	NaN	NaN	NaN	NaN	NaN	NaN	NaN	NaN	NaN	NaN	NaN	NaN	NaN	NaN	NaN	NaN	NaN	NaN	NaN	NaN	NaN	NaN	NaN	NaN	NaN	NaN	NaN	NaN	NaN	NaN	NaN
		854	NaN	NaN	NaN	NaN	NaN	NaN	NaN	NaN	NaN	NaN	NaN	NaN	NaN	NaN	NaN	NaN	NaN	NaN	NaN	NaN	NaN	NaN	NaN	NaN	NaN	NaN	NaN	NaN	NaN	NaN	NaN	NaN	NaN	NaN	NaN	NaN	NaN	NaN	NaN	NaN	NaN	NaN	NaN	NaN	NaN	NaN	NaN
		855	NaN	NaN	NaN	NaN	NaN	NaN	NaN	NaN	NaN	NaN	NaN	NaN	NaN	NaN	NaN	NaN	NaN	NaN	NaN	NaN	NaN	NaN	NaN	NaN	NaN	NaN	NaN	NaN	NaN	NaN	NaN	NaN	NaN	NaN	NaN	NaN	NaN	NaN	NaN	NaN	NaN	NaN	NaN	NaN	NaN	NaN	NaN
		857	NaN	NaN	NaN	NaN	NaN	NaN	NaN	NaN	NaN	NaN	NaN	NaN	NaN	NaN	NaN	NaN	NaN	NaN	NaN	NaN	NaN	NaN	NaN	NaN	NaN	NaN	NaN	NaN	NaN	NaN	NaN	NaN	NaN	NaN	NaN	NaN	NaN	NaN	NaN	NaN	NaN	NaN	NaN	NaN	NaN	NaN	NaN
		858	NaN	NaN	NaN	NaN	NaN	NaN	NaN	NaN	NaN	NaN	NaN	NaN	NaN	NaN	NaN	NaN	NaN	NaN	NaN	NaN	NaN	NaN	NaN	NaN	NaN	NaN	NaN	NaN	NaN	NaN	NaN	NaN	NaN	NaN	NaN	NaN	NaN	NaN	NaN	NaN	NaN	NaN	NaN	NaN	NaN	NaN	NaN
		859	NaN	NaN	NaN	NaN	NaN	NaN	NaN	NaN	NaN	NaN	NaN	NaN	NaN	NaN	NaN	NaN	NaN	NaN	NaN	NaN	NaN	NaN	NaN	NaN	NaN	NaN	NaN	NaN	NaN	NaN	NaN	NaN	NaN	NaN	NaN	NaN	NaN	NaN	NaN	NaN	NaN	NaN	NaN	NaN	NaN	NaN	NaN
		860	NaN	NaN	NaN	NaN	NaN	NaN	NaN	NaN	NaN	NaN	NaN	NaN	NaN	NaN	NaN	NaN	NaN	NaN	NaN	NaN	NaN	NaN	NaN	NaN	NaN	NaN	NaN	NaN	NaN	NaN	NaN	NaN	NaN	NaN	NaN	NaN	NaN	NaN	NaN	NaN	NaN	NaN	NaN	NaN	NaN	NaN	NaN
		861	NaN	NaN	NaN	NaN	NaN	NaN	NaN	NaN	NaN	NaN	NaN	NaN	NaN	NaN	NaN	NaN	NaN	NaN	NaN	NaN	NaN	NaN	NaN	NaN	NaN	NaN	NaN	NaN	NaN	NaN	NaN	NaN	NaN	NaN	NaN	NaN	NaN	NaN	NaN	NaN	NaN	NaN	NaN	NaN	NaN	NaN	NaN
		863	NaN	NaN	NaN	NaN	NaN	NaN	NaN	NaN	NaN	NaN	NaN	NaN	NaN	NaN	NaN	NaN	NaN	NaN	NaN	NaN	NaN	NaN	NaN	NaN	NaN	NaN	NaN	NaN	NaN	NaN	NaN	NaN	NaN	NaN	NaN	NaN	NaN	NaN	NaN	NaN	NaN	NaN	NaN	NaN	NaN	NaN	NaN
		864	NaN	NaN	NaN	NaN	NaN	NaN	NaN	NaN	NaN	NaN	NaN	NaN	NaN	NaN	NaN	NaN	NaN	NaN	NaN	NaN	NaN	NaN	NaN	NaN	NaN	NaN	NaN	NaN	NaN	NaN	NaN	NaN	NaN	NaN	NaN	NaN	NaN	NaN	NaN	NaN	NaN	NaN	NaN	NaN	NaN	NaN	NaN
		865	NaN	NaN	NaN	NaN	NaN	NaN	NaN	NaN	NaN	NaN	NaN	NaN	NaN	NaN	NaN	NaN	NaN	NaN	NaN	NaN	NaN	NaN	NaN	NaN	NaN	NaN	NaN	NaN	NaN	NaN	NaN	NaN	NaN	NaN	NaN	NaN	NaN	NaN	NaN	NaN	NaN	NaN	NaN	NaN	NaN	NaN	NaN
		866	NaN	NaN	NaN	NaN	NaN	NaN	NaN	NaN	NaN	NaN	NaN	NaN	NaN	NaN	NaN	NaN	NaN	NaN	NaN	NaN	NaN	NaN	NaN	NaN	NaN	NaN	NaN	NaN	NaN	NaN	NaN	NaN	NaN	NaN	NaN	NaN	NaN	NaN	NaN	NaN	NaN	NaN	NaN	NaN	NaN	NaN	NaN
		867	NaN	NaN	NaN	NaN	NaN	NaN	NaN	NaN	NaN	NaN	NaN	NaN	NaN	NaN	NaN	NaN	NaN	NaN	NaN	NaN	NaN	NaN	NaN	NaN	NaN	NaN	NaN	NaN	NaN	NaN	NaN	NaN	NaN	NaN	NaN	NaN	NaN	NaN	NaN	NaN	NaN	NaN	NaN	NaN	NaN	NaN	NaN
		869	NaN	NaN	NaN	NaN	NaN	NaN	NaN	NaN	NaN	NaN	NaN	NaN	NaN	NaN	NaN	NaN	NaN	NaN	NaN	NaN	NaN	NaN	NaN	NaN	NaN	NaN	NaN	NaN	NaN	NaN	NaN	NaN	NaN	NaN	NaN	NaN	NaN	NaN	NaN	NaN	NaN	NaN	NaN	NaN	NaN	NaN	NaN
		870	NaN	NaN	NaN	NaN	NaN	NaN	NaN	NaN	NaN	NaN	NaN	NaN	NaN	NaN	NaN	NaN	NaN	NaN	NaN	NaN	NaN	NaN	NaN	NaN	NaN	NaN	NaN	NaN	NaN	NaN	NaN	NaN	NaN	NaN	NaN	NaN	NaN	NaN	NaN	NaN	NaN	NaN	NaN	NaN	NaN	NaN	NaN
		871	NaN	NaN	NaN	NaN	NaN	NaN	NaN	NaN	NaN	NaN	NaN	NaN	NaN	NaN	NaN	NaN	NaN	NaN	NaN	NaN	NaN	NaN	NaN	NaN	NaN	NaN	NaN	NaN	NaN	NaN	NaN	NaN	NaN	NaN	NaN	NaN	NaN	NaN	NaN	NaN	NaN	NaN	NaN	NaN	NaN	NaN	NaN
		872	NaN	NaN	NaN	NaN	NaN	NaN	NaN	NaN	NaN	NaN	NaN	NaN	NaN	NaN	NaN	NaN	NaN	NaN	NaN	NaN	NaN	NaN	NaN	NaN	NaN	NaN	NaN	NaN	NaN	NaN	NaN	NaN	NaN	NaN	NaN	NaN	NaN	NaN	NaN	NaN	NaN	NaN	NaN	NaN	NaN	NaN	NaN
		874	NaN	NaN	NaN	NaN	NaN	NaN	NaN	NaN	NaN	NaN	NaN	NaN	NaN	NaN	NaN	NaN	NaN	NaN	NaN	NaN	NaN	NaN	NaN	NaN	NaN	NaN	NaN	NaN	NaN	NaN	NaN	NaN	NaN	NaN	NaN	NaN	NaN	NaN	NaN	NaN	NaN	NaN	NaN	NaN	NaN	NaN	NaN
		875	NaN	NaN	NaN	NaN	NaN	NaN	NaN	NaN	NaN	NaN	NaN	NaN	NaN	NaN	NaN	NaN	NaN	NaN	NaN	NaN	NaN	NaN	NaN	NaN	NaN	NaN	NaN	NaN	NaN	NaN	NaN	NaN	NaN	NaN	NaN	NaN	NaN	NaN	NaN	NaN	NaN	NaN	NaN	NaN	NaN	NaN	NaN
		876	NaN	NaN	NaN	NaN	NaN	NaN	NaN	NaN	NaN	NaN	NaN	NaN	NaN	NaN	NaN	NaN	NaN	NaN	NaN	NaN	NaN	NaN	NaN	NaN	NaN	NaN	NaN	NaN	NaN	NaN	NaN	NaN	NaN	NaN	NaN	NaN	NaN	NaN	NaN	NaN	NaN	NaN	NaN	NaN	NaN	NaN	NaN
		877	NaN	NaN	NaN	NaN	NaN	NaN	NaN	NaN	NaN	NaN	NaN	NaN	NaN	NaN	NaN	NaN	NaN	NaN	NaN	NaN	NaN	NaN	NaN	NaN	NaN	NaN	NaN	NaN	NaN	NaN	NaN	NaN	NaN	NaN	NaN	NaN	NaN	NaN	NaN	NaN	NaN	NaN	NaN	NaN	NaN	NaN	NaN
		878	NaN	NaN	NaN	NaN	NaN	NaN	NaN	NaN	NaN	NaN	NaN	NaN	NaN	NaN	NaN	NaN	NaN	NaN	NaN	NaN	NaN	NaN	NaN	NaN	NaN	NaN	NaN	NaN	NaN	NaN	NaN	NaN	NaN	NaN	NaN	NaN	NaN	NaN	NaN	NaN	NaN	NaN	NaN	NaN	NaN	NaN	NaN
		880	NaN	NaN	NaN	NaN	NaN	NaN	NaN	NaN	NaN	NaN	NaN	NaN	NaN	NaN	NaN	NaN	NaN	NaN	NaN	NaN	NaN	NaN	NaN	NaN	NaN	NaN	NaN	NaN	NaN	NaN	NaN	NaN	NaN	NaN	NaN	NaN	NaN	NaN	NaN	NaN	NaN	NaN	NaN	NaN	NaN	NaN	NaN
		881	NaN	NaN	NaN	NaN	NaN	NaN	NaN	NaN	NaN	NaN	NaN	NaN	NaN	NaN	NaN	NaN	NaN	NaN	NaN	NaN	NaN	NaN	NaN	NaN	NaN	NaN	NaN	NaN	NaN	NaN	NaN	NaN	NaN	NaN	NaN	NaN	NaN	NaN	NaN	NaN	NaN	NaN	NaN	NaN	NaN	NaN	NaN
		882	NaN	NaN	NaN	NaN	NaN	NaN	NaN	NaN	NaN	NaN	NaN	NaN	NaN	NaN	NaN	NaN	NaN	NaN	NaN	NaN	NaN	NaN	NaN	NaN	NaN	NaN	NaN	NaN	NaN	NaN	NaN	NaN	NaN	NaN	NaN	NaN	NaN	NaN	NaN	NaN	NaN	NaN	NaN	NaN	NaN	NaN	NaN
		883	NaN	NaN	NaN	NaN	NaN	NaN	NaN	NaN	NaN	NaN	NaN	NaN	NaN	NaN	NaN	NaN	NaN	NaN	NaN	NaN	NaN	NaN	NaN	NaN	NaN	NaN	NaN	NaN	NaN	NaN	NaN	NaN	NaN	NaN	NaN	NaN	NaN	NaN	NaN	NaN	NaN	NaN	NaN	NaN	NaN	NaN	NaN
		884	NaN	NaN	NaN	NaN	NaN	NaN	NaN	NaN	NaN	NaN	NaN	NaN	NaN	NaN	NaN	NaN	NaN	NaN	NaN	NaN	NaN	NaN	NaN	NaN	NaN	NaN	NaN	NaN	NaN	NaN	NaN	NaN	NaN	NaN	NaN	NaN	NaN	NaN	NaN	NaN	NaN	NaN	NaN	NaN	NaN	NaN	NaN
		886	NaN	NaN	NaN	NaN	NaN	NaN	NaN	NaN	NaN	NaN	NaN	NaN	NaN	NaN	NaN	NaN	NaN	NaN	NaN	NaN	NaN	NaN	NaN	NaN	NaN	NaN	NaN	NaN	NaN	NaN	NaN	NaN	NaN	NaN	NaN	NaN	NaN	NaN	NaN	NaN	NaN	NaN	NaN	NaN	NaN	NaN	NaN
		887	NaN	NaN	NaN	NaN	NaN	NaN	NaN	NaN	NaN	NaN	NaN	NaN	NaN	NaN	NaN	NaN	NaN	NaN	NaN	NaN	NaN	NaN	NaN	NaN	NaN	NaN	NaN	NaN	NaN	NaN	NaN	NaN	NaN	NaN	NaN	NaN	NaN	NaN	NaN	NaN	NaN	NaN	NaN	NaN	NaN	NaN	NaN
		888	NaN	NaN	NaN	NaN	NaN	NaN	NaN	NaN	NaN	NaN	NaN	NaN	NaN	NaN	NaN	NaN	NaN	NaN	NaN	NaN	NaN	NaN	NaN	NaN	NaN	NaN	NaN	NaN	NaN	NaN	NaN	NaN	NaN	NaN	NaN	NaN	NaN	NaN	NaN	NaN	NaN	NaN	NaN	NaN	NaN	NaN	NaN
		889	NaN	NaN	NaN	NaN	NaN	NaN	NaN	NaN	NaN	NaN	NaN	NaN	NaN	NaN	NaN	NaN	NaN	NaN	NaN	NaN	NaN	NaN	NaN	NaN	NaN	NaN	NaN	NaN	NaN	NaN	NaN	NaN	NaN	NaN	NaN	NaN	NaN	NaN	NaN	NaN	NaN	NaN	NaN	NaN	NaN	NaN	NaN
		890	NaN	NaN	NaN	NaN	NaN	NaN	NaN	NaN	NaN	NaN	NaN	NaN	NaN	NaN	NaN	NaN	NaN	NaN	NaN	NaN	NaN	NaN	NaN	NaN	NaN	NaN	NaN	NaN	NaN	NaN	NaN	NaN	NaN	NaN	NaN	NaN	NaN	NaN	NaN	NaN	NaN	NaN	NaN	NaN	NaN	NaN	NaN
		892	NaN	NaN	NaN	NaN	NaN	NaN	NaN	NaN	NaN	NaN	NaN	NaN	NaN	NaN	NaN	NaN	NaN	NaN	NaN	NaN	NaN	NaN	NaN	NaN	NaN	NaN	NaN	NaN	NaN	NaN	NaN	NaN	NaN	NaN	NaN	NaN	NaN	NaN	NaN	NaN	NaN	NaN	NaN	NaN	NaN	NaN	NaN
		893	NaN	NaN	NaN	NaN	NaN	NaN	NaN	NaN	NaN	NaN	NaN	NaN	NaN	NaN	NaN	NaN	NaN	NaN	NaN	NaN	NaN	NaN	NaN	NaN	NaN	NaN	NaN	NaN	NaN	NaN	NaN	NaN	NaN	NaN	NaN	NaN	NaN	NaN	NaN	NaN	NaN	NaN	NaN	NaN	NaN	NaN	NaN
		894	NaN	NaN	NaN	NaN	NaN	NaN	NaN	NaN	NaN	NaN	NaN	NaN	NaN	NaN	NaN	NaN	NaN	NaN	NaN	NaN	NaN	NaN	NaN	NaN	NaN	NaN	NaN	NaN	NaN	NaN	NaN	NaN	NaN	NaN	NaN	NaN	NaN	NaN	NaN	NaN	NaN	NaN	NaN	NaN	NaN	NaN	NaN
		895	NaN	NaN	NaN	NaN	NaN	NaN	NaN	NaN	NaN	NaN	NaN	NaN	NaN	NaN	NaN	NaN	NaN	NaN	NaN	NaN	NaN	NaN	NaN	NaN	NaN	NaN	NaN	NaN	NaN	NaN	NaN	NaN	NaN	NaN	NaN	NaN	NaN	NaN	NaN	NaN	NaN	NaN	NaN	NaN	NaN	NaN	NaN
		897	NaN	NaN	NaN	NaN	NaN	NaN	NaN	NaN	NaN	NaN	NaN	NaN	NaN	NaN	NaN	NaN	NaN	NaN	NaN	NaN	NaN	NaN	NaN	NaN	NaN	NaN	NaN	NaN	NaN	NaN	NaN	NaN	NaN	NaN	NaN	NaN	NaN	NaN	NaN	NaN	NaN	NaN	NaN	NaN	NaN	NaN	NaN
		898	NaN	NaN	NaN	NaN	NaN	NaN	NaN	NaN	NaN	NaN	NaN	NaN	NaN	NaN	NaN	NaN	NaN	NaN	NaN	NaN	NaN	NaN	NaN	NaN	NaN	NaN	NaN	NaN	NaN	NaN	NaN	NaN	NaN	NaN	NaN	NaN	NaN	NaN	NaN	NaN	NaN	NaN	NaN	NaN	NaN	NaN	NaN
		899	NaN	NaN	NaN	NaN	NaN	NaN	NaN	NaN	NaN	NaN	NaN	NaN	NaN	NaN	NaN	NaN	NaN	NaN	NaN	NaN	NaN	NaN	NaN	NaN	NaN	NaN	NaN	NaN	NaN	NaN	NaN	NaN	NaN	NaN	NaN	NaN	NaN	NaN	NaN	NaN	NaN	NaN	NaN	NaN	NaN	NaN	NaN
		900	NaN	NaN	NaN	NaN	NaN	NaN	NaN	NaN	NaN	NaN	NaN	NaN	NaN	NaN	NaN	NaN	NaN	NaN	NaN	NaN	NaN	NaN	NaN	NaN	NaN	NaN	NaN	NaN	NaN	NaN	NaN	NaN	NaN	NaN	NaN	NaN	NaN	NaN	NaN	NaN	NaN	NaN	NaN	NaN	NaN	NaN	NaN
		901	NaN	NaN	NaN	NaN	NaN	NaN	NaN	NaN	NaN	NaN	NaN	NaN	NaN	NaN	NaN	NaN	NaN	NaN	NaN	NaN	NaN	NaN	NaN	NaN	NaN	NaN	NaN	NaN	NaN	NaN	NaN	NaN	NaN	NaN	NaN	NaN	NaN	NaN	NaN	NaN	NaN	NaN	NaN	NaN	NaN	NaN	NaN
		903	NaN	NaN	NaN	NaN	NaN	NaN	NaN	NaN	NaN	NaN	NaN	NaN	NaN	NaN	NaN	NaN	NaN	NaN	NaN	NaN	NaN	NaN	NaN	NaN	NaN	NaN	NaN	NaN	NaN	NaN	NaN	NaN	NaN	NaN	NaN	NaN	NaN	NaN	NaN	NaN	NaN	NaN	NaN	NaN	NaN	NaN	NaN
		904	NaN	NaN	NaN	NaN	NaN	NaN	NaN	NaN	NaN	NaN	NaN	NaN	NaN	NaN	NaN	NaN	NaN	NaN	NaN	NaN	NaN	NaN	NaN	NaN	NaN	NaN	NaN	NaN	NaN	NaN	NaN	NaN	NaN	NaN	NaN	NaN	NaN	NaN	NaN	NaN	NaN	NaN	NaN	NaN	NaN	NaN	NaN
		905	NaN	NaN	NaN	NaN	NaN	NaN	NaN	NaN	NaN	NaN	NaN	NaN	NaN	NaN	NaN	NaN	NaN	NaN	NaN	NaN	NaN	NaN	NaN	NaN	NaN	NaN	NaN	NaN	NaN	NaN	NaN	NaN	NaN	NaN	NaN	NaN	NaN	NaN	NaN	NaN	NaN	NaN	NaN	NaN	NaN	NaN	NaN
		906	NaN	NaN	NaN	NaN	NaN	NaN	NaN	NaN	NaN	NaN	NaN	NaN	NaN	NaN	NaN	NaN	NaN	NaN	NaN	NaN	NaN	NaN	NaN	NaN	NaN	NaN	NaN	NaN	NaN	NaN	NaN	NaN	NaN	NaN	NaN	NaN	NaN	NaN	NaN	NaN	NaN	NaN	NaN	NaN	NaN	NaN	NaN
		908	NaN	NaN	NaN	NaN	NaN	NaN	NaN	NaN	NaN	NaN	NaN	NaN	NaN	NaN	NaN	NaN	NaN	NaN	NaN	NaN	NaN	NaN	NaN	NaN	NaN	NaN	NaN	NaN	NaN	NaN	NaN	NaN	NaN	NaN	NaN	NaN	NaN	NaN	NaN	NaN	NaN	NaN	NaN	NaN	NaN	NaN	NaN
		909	NaN	NaN	NaN	NaN	NaN	NaN	NaN	NaN	NaN	NaN	NaN	NaN	NaN	NaN	NaN	NaN	NaN	NaN	NaN	NaN	NaN	NaN	NaN	NaN	NaN	NaN	NaN	NaN	NaN	NaN	NaN	NaN	NaN	NaN	NaN	NaN	NaN	NaN	NaN	NaN	NaN	NaN	NaN	NaN	NaN	NaN	NaN
		910	NaN	NaN	NaN	NaN	NaN	NaN	NaN	NaN	NaN	NaN	NaN	NaN	NaN	NaN	NaN	NaN	NaN	NaN	NaN	NaN	NaN	NaN	NaN	NaN	NaN	NaN	NaN	NaN	NaN	NaN	NaN	NaN	NaN	NaN	NaN	NaN	NaN	NaN	NaN	NaN	NaN	NaN	NaN	NaN	NaN	NaN	NaN
		911	NaN	NaN	NaN	NaN	NaN	NaN	NaN	NaN	NaN	NaN	NaN	NaN	NaN	NaN	NaN	NaN	NaN	NaN	NaN	NaN	NaN	NaN	NaN	NaN	NaN	NaN	NaN	NaN	NaN	NaN	NaN	NaN	NaN	NaN	NaN	NaN	NaN	NaN	NaN	NaN	NaN	NaN	NaN	NaN	NaN	NaN	NaN
[truncated: 153 more columns]

## Sheet: Figure 2b
Figure 2b
	Sample:TAPT-TPA-2F COFs
	Axis	X:Wavelength / nm	Y:Delay time / ps	Y:Delay time / ps	Y:Delay time / ps	Y:Delay time / ps	Y:Delay time / ps	Y:Delay time / ps	Y:Delay time / ps	Y:Delay time / ps	Y:Delay time / ps	Y:Delay time / ps	Y:Delay time / ps	Y:Delay time / ps	Y:Delay time / ps	Y:Delay time / ps	Y:Delay time / ps	Y:Delay time / ps	Y:Delay time / ps	Y:Delay time / ps	Y:Delay time / ps	Y:Delay time / ps	Y:Delay time / ps	Y:Delay time / ps	Y:Delay time / ps	Y:Delay time / ps	Y:Delay time / ps	Y:Delay time / ps	Y:Delay time / ps	Y:Delay time / ps	Y:Delay time / ps	Y:Delay time / ps	Y:Delay time / ps	Y:Delay time / ps	Y:Delay time / ps	Y:Delay time / ps	Y:Delay time / ps	Y:Delay time / ps	Y:Delay time / ps	Y:Delay time / ps	Y:Delay time / ps	Y:Delay time / ps	Y:Delay time / ps	Y:Delay time / ps	Y:Delay time / ps	Y:Delay time / ps	Y:Delay time / ps	Y:Delay time / ps	Y:Delay time / ps
		399.433	0	0.00185	0.00198	0.000495586	4.32668e-05	0.0012	0.00133	0.00139	-0.000661563	0.000580571	0.00236	0.00123	0.000856064	-0.00114	0.000142233	0.00092345	0.000547471	7.04693e-05	-0.000616885	-0.00102	0.000197659	0.00154	-0.000207408	0.000615295	6.3314e-05	0.000526776	0.000216716	0.000522762	0.000587098	0.000386046	-0.000509787	0.00103	5.5115e-06	0.00109	0.000262587	0.000284767	-0.00196	-0.00266	-0.00128	0.000110743	0.00397	0.01029	0.01371	0.01453	0.01259	0.01358	0.01122
		400.591	0	-0.000530281	-0.000671917	0.000164586	0.000710474	0.000648553	-0.00127	-0.00148	-0.000591282	-0.000434609	-0.000206531	0.00022781	-0.00128	-0.00176	-0.000769754	-0.000157512	-0.0001299	-0.000693938	-0.00116	-0.000721616	0.000682635	-0.00105	-0.00119	-0.00103	-0.000551201	-0.000375523	-0.000634701	-0.00039446	-0.000663296	-0.00138	-0.00165	-0.00145	-0.00237	-0.0019	-0.00203	-0.000903839	-0.00288	-0.00342	-0.00396	-0.00361	0.00248	0.01128	0.01393	0.0144	0.0123	0.0124	0.01054
		401.749	0	0.000682927	-0.00103	-0.00038968	-0.000510412	0.000351308	-0.00132	-0.000109671	-0.000679816	-0.00105	-0.00071233	-0.000162097	-0.000715005	0.000585772	-0.000675436	0.000211555	-0.000184009	-0.00142	-0.000338476	-0.000727228	-0.000364177	-0.00064769	-0.000274345	-0.00081616	-0.000486268	-0.00125	-0.0016	-0.000963023	-0.000652051	-0.000749421	-0.000976717	-0.00061854	-0.000692608	-0.000542988	-0.00085614	-0.000850238	-0.00142	-0.00466	-0.00398	-0.00293	0.00244	0.01222	0.01503	0.01451	0.01311	0.01292	0.01221
		402.907	0	0.0011	0.000183838	0.000639263	-0.000421461	0.000505981	0.000481571	0.000215015	0.000764979	-0.000718546	0.00124	0.000203893	-0.000566126	0.000711998	-0.00105	0.00126	0.000162177	-3.81177e-06	9.23037e-05	-0.000856398	0.000363496	-7.44977e-05	0.000120702	-1.89297e-05	0.000219883	-0.000355825	-0.000623267	-0.000701587	-0.000433002	-0.000115935	3.46757e-05	-0.000920575	-0.000287203	-0.000410388	-0.000542438	-0.000749138	-0.00177	-0.00326	-0.00305	-0.00186	0.00242	0.01123	0.01548	0.01584	0.01404	0.01374	0.01327
		404.066	0	0.000852498	-4.1726e-06	-0.000460008	-0.000472108	0.000120996	-0.000554133	-0.000734851	-0.000553591	-0.000545032	0.00010671	-0.00083183	-0.0013	-0.0011	-0.00191	-0.00059273	0.000263276	-2.37701e-05	-0.00148	-0.00249	-0.000622655	-0.000248014	-0.00133	-0.00119	-0.00107	-7.75823e-05	-0.000806688	4.09693e-05	-0.0014	-0.00221	-0.000489087	-0.00122	-0.00138	-0.000540339	-0.00202	-0.000723064	-0.00207	-0.00395	-0.00424	-0.00344	0.000410082	0.00835	0.01516	0.01537	0.01303	0.0127	0.01171
		405.224	0	1.28899e-05	-0.000271243	-0.00104	-0.00134	-0.000308062	-0.001	-0.0011	-0.00167	-0.0025	-0.00105	-0.00164	-0.00228	-0.00194	-0.00175	-3.41159e-06	-0.00129	-0.00167	-0.00104	-0.0026	-0.00181	-0.00157	-0.00138	-0.000101975	-0.00167	-0.00191	-0.00146	-0.00145	-0.00201	-0.00212	-0.000968113	-0.00149	-0.00192	-0.00187	-0.00153	-0.00188	-0.00279	-0.00399	-0.00539	-0.00467	0.000649527	0.00785	0.01349	0.01382	0.01208	0.01226	0.01046
		406.383	0	0.00102	0.00166	0.000282798	0.000640429	0.00129	0.000805804	0.000551461	-0.000492156	4.07785e-05	0.00109	0.000915565	-0.000514173	-0.000207927	-0.00021239	0.000846104	0.000960958	9.34984e-05	-0.00092813	-0.000905841	0.000145737	-1.17739e-05	-0.000126196	0.000846666	3.13457e-05	5.90635e-06	0.000208193	2.16926e-05	0.000487562	-0.000364163	0.000129184	0.000380494	-0.000291444	0.000422636	0.00122	0.000197814	-0.00114	-0.00249	-0.00391	-0.00313	0.00128	0.00807	0.01443	0.01571	0.01297	0.01386	0.01223
		407.542	0	0.00225	0.00207	0.00212	0.0012	0.00171	0.00115	0.00116	0.000933109	0.000610658	0.00171	0.00205	-0.000107298	0.00167	0.00198	0.00144	0.00154	0.00174	0.00113	0.000503361	0.00134	0.00172	0.00163	0.00117	0.00111	0.00128	0.00113	0.00159	0.00119	0.000596261	0.00098128	-0.000527433	0.00114	0.00146	0.000862158	0.00151	-1.94334e-05	-0.00223	-0.00337	-0.00228	0.00079275	0.00766	0.01378	0.0158	0.01301	0.01366	0.01231
		408.701	0	-0.000704719	-0.000516969	-0.000409387	-0.000711948	-0.000211956	-0.000866608	-0.000660353	-0.000188346	-0.000677011	-9.20967e-05	-0.000614527	-0.000837686	-0.000426288	-0.000959334	-0.000166725	-3.35196e-05	-0.000772603	2.60721e-05	-0.000700833	-8.02088e-05	-0.000742566	-0.000748396	-4.75289e-05	-0.000301457	-0.00101	-0.000823215	-0.00028987	-0.000546298	-0.00041559	-0.000752242	-0.00132	-0.00102	-0.000502528	-0.0015	-0.000579874	-0.00206	-0.00218	-0.0049	-0.00368	-0.000461344	0.00496	0.01091	0.0124	0.01105	0.01163	0.00962
		409.86	0	0.000902889	0.000150793	0.000835915	0.000480045	0.000783329	-0.000172133	0.000323635	0.000404459	-0.000832487	0.00107	0.000302458	-0.00123	-0.000118821	-0.000307894	-0.000167631	0.000301432	0.000327098	-0.000545086	-0.000737813	0.000606104	0.000434608	-5.72103e-05	-0.000639989	-0.000754655	-0.000615298	-0.000240217	0.000200978	-0.000121303	-0.000281323	-0.00122	-0.000613555	-0.00043679	-0.000310253	-0.00035985	-0.000906716	-0.00131	-0.0024	-0.00429	-0.00349	-0.000108563	0.00395	0.01056	0.01273	0.01054	0.01158	0.00995
		411.019	0	0.00149	0.000789274	0.00149	0.00152	0.00138	0.000710548	0.000523776	0.00069376	0.000240523	0.00137	6.62548e-05	0.000566397	0.000706422	0.000672064	0.00116	0.000424177	0.00164	-0.00057599	7.89015e-05	0.000706582	0.000902215	0.000615298	0.000908683	0.000376507	0.000569329	0.000403201	0.000133994	0.000793218	0.000449432	1.75323e-05	-0.000238486	-0.00043989	0.000801876	0.000367517	0.000162097	0.000646456	-0.00107	-0.00353	-0.00347	-8.03209e-05	0.0038	0.01013	0.01234	0.0103	0.01108	0.00978
		412.178	0	0.000359545	-0.000147026	-0.000741797	-0.000246323	-0.000774591	0.000114828	-0.000490364	-0.000507868	-0.000451125	0.00065869	-0.000253011	-0.00162	-0.000886166	0.000288176	-0.000143155	-0.00012069	-0.000166656	-0.00125	-0.00103	-0.000114594	-0.000423422	0.000136043	-0.000523769	-0.000473111	-0.000257269	-0.00113	-0.00123	-0.000708013	-0.000574247	-0.00124	-0.000932073	-0.000283656	-0.000253368	-0.000918372	-0.000339885	-0.000439175	-0.00222	-0.0044	-0.00509	-0.000239519	0.00185	0.00766	0.01032	0.008	0.00842	0.00805
		413.338	0	0.000885903	0.000986075	0.00137	0.000861855	0.0016	0.00137	0.000499888	0.00106	-1.74276e-05	0.000932944	0.000968595	0.000139844	0.000358867	0.00115	0.000796534	0.000794183	0.00123	0.000375036	-2.06766e-05	0.00032461	0.00147	-7.23632e-05	0.00112	0.00118	0.000558867	0.000363363	0.000767644	0.000509283	-0.000168108	0.00079558	0.000684119	5.14685e-05	0.000682777	0.000352146	0.00036728	0.000446967	-0.000107043	-0.00304	-0.0038	0.000304084	0.00254	0.00801	0.01049	0.00852	0.00966	0.00923
		414.498	0	-0.000779866	0.000217106	-0.000287046	-0.000913604	0.00078493	0.000343168	4.28892e-05	-0.000145318	0.000104162	-0.000477674	0.000409533	-0.000489294	-0.000357168	-0.000818679	5.70638e-05	-0.00033437	-5.58662e-06	-0.000473349	-0.000620051	-0.000650867	0.000246347	-0.000442466	-0.000161239	-0.000194524	4.41469e-05	-0.000318183	-3.51975e-05	-0.000473611	-0.000457779	-0.000641406	-6.0075e-05	-0.000146381	0.00052296	-0.000354471	-0.000349341	-0.000232476	-0.000873805	-0.00391	-0.00458	-0.000906364	0.000399471	0.00583	0.00879	0.00689	0.00714	0.00696
		415.658	0	-0.000777978	-0.00036876	-0.000385012	-0.000769836	-0.000295588	0.000142511	-0.00015176	-0.000801048	-0.00027967	2.96168e-05	-0.00105	-0.0001872	-0.000526673	-0.0011	-0.00021558	-0.000756012	-0.000124312	-0.000233074	-0.000439693	-0.000598743	-0.000378363	-0.00148	-0.000658371	-0.000682706	-0.000334224	-0.00134	-0.000355955	-0.000830636	-0.00134	-0.00107	-0.0014	-0.00088781	-0.000104896	-0.00122	-0.000639297	-0.000632945	-0.000948962	-0.00456	-0.00533	-0.000925694	-0.000262209	0.00508	0.00789	0.00584	0.00593	0.00547
		416.817	0	8.64816e-05	0.000333331	9.50223e-05	-9.61633e-05	-4.1732e-05	0.000336146	7.42317e-05	0.000212272	0.000649954	8.44207e-05	0.000647941	0.000541465	-0.000206361	0.000309869	-0.000390815	0.000405071	-0.000450944	-0.000115486	-0.000423196	0.000489461	-9.38903e-05	-0.00101	0.000555519	-0.000252405	0.000662395	-0.000732503	0.00105	0.00012667	-0.00131	-3.11755e-05	0.000210436	-0.000105982	-0.000365324	-0.000568055	0.000451798	0.000145101	-0.00145	-0.00327	-0.00534	-0.000349471	1.62588e-05	0.00423	0.00759	0.00535	0.00515	0.00553
		417.978	0	-0.000482124	-0.000935619	-0.000776234	-0.00109	0.000174748	-0.000429673	-6.98945e-05	-5.36374e-05	0.000299048	-2.06066e-05	0.000362653	-0.000267733	-7.93779e-06	0.000214776	-0.000475726	-0.000119365	0.000213717	-0.000794996	-0.00088274	0.000148742	0.000186108	-0.00118	-7.98169e-05	7.53507e-07	-0.000519276	-0.000733686	-0.00037863	0.000235262	-0.00138	-4.79548e-05	-0.000483079	-0.000966991	-2.54826e-05	-0.000379333	0.000171689	-0.000322558	-0.000806032	-0.00283	-0.00459	0.000255095	-4.2546e-05	0.00298	0.00663	0.00516	0.00555	0.00394
		419.138	0	8.74477e-05	-5.96602e-06	7.19364e-05	-0.000126478	-9.21492e-05	0.00041431	-0.000460391	0.000510954	0.000936788	5.90393e-05	0.000341459	-0.000783285	-0.000190819	0.00073477	-0.000148425	0.000644998	0.00019713	0.000151143	-9.96714e-05	-0.00036534	-0.000206361	-0.000251974	5.37053e-05	-0.000324902	-0.000447086	-0.000194457	-0.000267394	-0.000136566	-0.000145118	1.78088e-05	-0.000178832	0.000614158	-6.87853e-05	-0.000437413	-0.000489606	0.00012193	-0.000716055	-0.00162	-0.00449	-0.00024621	0.000108387	0.00224	0.00638	0.00489	0.00418	0.00387
		420.298	0	0.000207661	0.000616375	0.000410108	-0.000160398	-0.000102959	0.000182025	-7.5511e-05	-0.000445002	-0.000596115	-0.00020808	0.00083111	-0.000284318	-0.000496525	0.000594232	0.000221311	-0.000370877	-0.000477589	0.000181991	7.62106e-05	-0.00057903	-0.000170946	-0.000324781	0.000226933	-0.000222947	-0.000235258	0.000267373	-0.000346631	0.00014429	-0.00121	0.000427427	-0.00101	-0.000703798	0.000638415	-0.000140313	-0.00085777	-0.000319763	-0.00138	-0.00214	-0.00461	-0.000637405	-0.00073358	0.00222	0.00548	0.00338	0.00378	0.00288
		421.459	0	-3.05402e-05	-0.000163265	-0.000387827	-0.000853255	-0.000167245	-0.000750405	-0.000680449	-0.00124	-0.000453451	0.0011	-5.14793e-06	3.43509e-05	-0.000546678	0.000576689	0.000324337	-0.000792002	-0.000359363	-0.000964696	-0.000871856	-0.000479642	0.000390312	-0.00111	-0.000958328	-0.000792869	-0.000688173	-5.42098e-05	-0.000364569	-0.00142	-0.00059078	-0.000139206	-0.000692791	-0.000801274	0.00022023	-0.000317837	-0.000933834	-0.000191082	-0.00122	-0.00198	-0.00547	-0.00142	-8.99801e-05	0.00143	0.00458	0.00269	0.00222	0.00281
		422.619	0	-2.46701e-05	-0.000380864	-0.000410433	0.000384461	-0.000209311	-0.00104	-0.00022631	0.000509073	-0.000337266	9.5938e-05	-1.81914e-05	-0.000144493	0.000198524	-0.000195856	0.000359347	-0.000380977	-0.00103	-0.00106	-0.000980827	-4.23942e-05	8.29445e-05	-0.000909141	-0.000254678	-0.000219786	-0.000834299	-0.000564972	-0.000653339	-0.000231176	-0.000993026	-0.000158008	-0.000682256	-4.74168e-05	-0.000546359	-0.000507986	-6.64964e-05	-0.00114	-0.000911669	-0.00236	-0.00475	-0.000910765	-0.000325971	0.000734773	0.00358	0.00253	0.00252	0.00192
		423.78	0	-0.000248703	-0.00074874	7.37186e-06	-0.000274301	-0.000580276	0.000607843	-0.000500724	-0.000370695	-0.000625918	-6.16223e-05	-5.95766e-05	0.000500156	0.000761849	0.000484546	-0.000262445	5.42538e-05	0.000108541	-0.00061097	-6.83209e-06	-0.000512357	0.00135	-0.00073346	-0.000384333	-0.000988764	-0.000762072	-0.000115162	-8.37964e-05	-0.000962606	-0.00158	3.79557e-05	-0.00011164	-0.000401534	-1.00255e-05	-0.000882305	-0.000377201	-0.000253454	-0.00131	-0.0016	-0.00465	-0.00251	-0.00068991	0.000392202	0.00361	0.00173	0.00152	0.000749227
		424.941	0	0.000147179	-2.72024e-05	0.000461136	0.000156752	-0.000874241	0.000795817	9.3017e-05	-0.000130498	-0.000274274	3.68824e-06	-0.000652093	-0.000260085	-0.000163135	-0.000610958	-0.000152715	-0.000848482	9.79617e-05	-0.000646568	-0.000864314	0.000189544	-0.000413935	-0.000822428	-0.000217541	7.40409e-05	-5.84094e-05	-0.000245621	-0.000361429	-0.000676963	-0.000984513	-0.000232559	-0.000819702	-0.00117	-0.000239637	-5.19888e-05	-0.000871575	-0.000530889	-0.00127	-0.00132	-0.00456	-0.0019	-0.000378768	-0.000274263	0.00254	0.00148	0.000614826	0.000381592
		426.102	0	-0.000223205	-0.000416562	0.000307725	-0.000358301	-0.000542371	-0.00028185	-0.000165435	-0.000359256	0.000392879	0.000241228	-0.000148202	0.000104762	-0.000629718	-0.000409142	0.000520324	-0.000326284	1.26681e-05	3.72226e-05	-0.000807229	-0.000281931	-0.000264944	-0.000800211	-6.86676e-05	-0.000737474	7.28991e-05	-0.00134	-0.000115657	-0.00117	-0.000972487	-0.000254324	-0.000300986	-0.0003493	0.000615478	-0.000361129	-0.000155202	-8.59394e-05	-0.000761578	-0.00188	-0.00422	-0.00166	-0.000743046	-0.000767838	0.0023	0.000942528	-0.000509655	-0.000322519
		427.263	0	0.000217106	-0.000176431	0.000239223	-0.000247021	-0.000267184	-5.35392e-05	-0.000385886	-0.000392551	-0.000506232	-0.000352092	0.000638006	-0.000423017	-0.000691277	-0.000346741	0.0011	-0.00025661	0.000180157	-0.000236336	0.000232013	-0.000990178	-0.000235977	-0.000912703	-0.000877617	-0.000469024	-6.43413e-05	-0.00103	0.00029958	-0.000780078	-0.00103	-0.000811563	-0.00053153	7.62008e-05	0.000498753	-0.000162189	-5.67374e-05	-4.68719e-05	-0.000275099	-0.00127	-0.00281	-0.00175	-0.000785181	-0.00221	0.000910063	-0.000369233	-0.000162529	-0.00159
		428.424	0	0.000363065	0.000503858	8.30088e-05	0.000547901	9.00831e-05	0.000538217	0.000209252	-0.000161338	0.000805777	0.000715868	0.000434513	-0.00049049	0.000120622	0.000136197	0.000104168	0.000228335	0.000149091	0.00031554	-0.000676633	0.000429463	0.00115	-0.000552318	-0.000519969	9.75645e-05	0.000139332	-0.000237764	0.00032683	1.34379e-05	-0.000538993	0.000302032	-0.00178	-0.000413718	0.000806844	0.000516287	0.000395997	0.000185407	-0.000351092	-0.000313712	-0.00359	-0.00227	-7.72968e-05	-0.00148	0.00107	-0.000225683	-0.000679648	-0.00179
		429.586	0	-0.000292901	-0.000677576	0.000798061	-0.000166574	-0.000466046	3.5623e-05	0.000162876	-0.000355899	0.000286241	0.000171726	0.000346878	-0.000499733	0.000521315	-0.000406002	-9.74824e-05	-0.000265191	-0.000410307	-0.000936589	-0.000793932	0.000173093	3.40113e-06	-0.000481843	-0.000408737	-3.25129e-05	-0.000306153	-0.000379644	0.000257736	0.000393897	-0.00113	-0.000389986	-0.000770574	7.88637e-05	0.000278768	-0.000784364	-0.000814659	-0.00103	0.000825707	-0.001	-0.00334	-0.00211	-0.000239498	-0.000932661	0.00036157	-0.000890783	-0.00152	-0.00235
		430.747	0	-0.000682256	0.00045357	-0.000199716	-0.000894769	-0.000396507	-8.03537e-05	-0.000515098	-0.000369179	-2.02534e-05	-9.72283e-05	0.000481608	-7.93088e-05	-0.000284789	-0.000880349	0.000366779	-0.000198539	-0.000140007	-0.000671119	-0.0016	-0.00068973	-0.000608479	-0.000390279	-0.000745151	-0.000531997	-0.000804224	-0.000464356	-0.000677373	-0.000475001	-0.000660081	-0.000430143	-0.00175	-0.000335508	-0.000454135	-0.000147041	-0.000898619	-0.000525705	-0.000522279	-0.00102	-0.00286	-0.00237	-0.000206336	-0.00187	-0.000441224	-0.00107	-0.00173	-0.00278
		431.909	0	0.000418319	-2.83987e-05	6.76216e-05	-0.000193552	0.000494045	-0.000734849	0.000114092	0.000287518	-0.00021264	-7.64548e-05	6.93765e-05	-0.00048122	0.00017967	-0.000912419	0.000194664	0.000147345	2.57024e-05	-0.000294184	-0.00063054	-0.000472831	0.000317993	-0.000911086	-0.000262527	-0.000517339	-0.00056087	-0.00036726	0.000132655	-0.000262376	-0.00137	0.000291113	5.8801e-05	0.000161856	0.000901047	0.000702071	-0.000463617	-0.000621132	-0.000597876	-0.000596914	-0.00168	-0.00311	-0.0005986	-0.00197	-0.000368808	-0.0016	-0.00216	-0.00312
		433.071	0	0.000328622	0.000250547	-1.95405e-05	-0.000124442	-0.000335308	-0.000229211	-0.000623107	-0.000226275	-0.000519601	2.89902e-05	0.000135768	-0.000876586	0.000388736	-8.97972e-05	-0.000282049	-0.000304155	9.45522e-05	-0.000684351	-0.000554274	0.000421013	-0.000155716	-0.000480927	-0.000663723	-0.00121	0.000443206	-0.000175276	-0.000261297	-0.000294659	-0.00082127	-0.000286706	-0.000430111	-0.000692636	0.000522073	-0.000422574	-0.000492839	-0.000458905	0.000225018	-0.0011	-0.00221	-0.00344	2.28059e-05	-0.00245	-0.0013	-0.00237	-0.00304	-0.00335
		434.233	0	2.27382e-05	-0.000512219	0.000225526	0.000162991	-0.000277043	-0.000257578	6.92334e-07	-0.000718793	0.000370207	0.000234817	-3.24278e-05	-0.000674012	-0.000219864	-0.00063302	0.000499855	-0.0011	3.32297e-05	-0.000685097	-0.00022994	0.000121609	-0.000375818	-0.000944432	-0.000779246	-0.00121	-0.000858098	-0.00127	-0.000477072	-7.59849e-05	-0.00129	-0.000419232	-0.00117	-6.03521e-05	0.00056514	-0.00102	-0.00079097	-0.000231403	-0.000911548	-0.000901797	-0.00151	-0.00294	-0.000631179	-0.00197	-0.00184	-0.00299	-0.00372	-0.00397
		435.395	0	-0.000387988	0.000520622	8.21355e-05	0.000239163	-8.89007e-05	0.000518885	0.00059401	-0.000682819	0.000564907	0.000327571	0.000422069	7.10456e-06	0.000284596	-3.22575e-05	0.000571647	-0.000273733	0.000305696	0.000988841	-0.000524882	0.000182253	0.000970839	-0.00039115	-0.000554158	0.000127867	-0.000508233	-0.000415978	-0.000255617	-1.38226e-05	3.12084e-05	0.00013042	-0.000768064	-4.28221e-05	0.000537272	-0.000130048	-0.000541568	-0.00050435	-0.000617445	-0.000366258	-0.00107	-0.00332	2.48417e-05	-0.00107	-0.00164	-0.00306	-0.00327	-0.00396
		436.557	0	0.000231889	0.000308608	0.000290537	0.000639305	-8.84153e-05	0.000710522	0.000153678	0.00035748	0.00111	0.000214437	-0.00042919	0.00011439	-0.000114359	-0.000187099	-0.000291888	-0.000694766	-1.718e-06	0.000986414	-0.0009435	0.00115	0.000149403	0.000192775	-0.000329505	-0.000327551	-0.000297651	-4.43285e-05	-0.000184667	-0.000397242	-0.000582483	0.000685707	7.83437e-05	-0.00056504	0.000252666	0.000147523	-0.000835663	-0.000794967	4.61502e-05	-0.000478603	-0.0011	-0.00377	-0.000774431	-0.00121	-0.00117	-0.00309	-0.00387	-0.00503
		437.72	0	0.000885495	-0.000649829	0.000211568	-0.000385671	0.000306639	-0.000341272	-0.000503398	-0.000660861	0.000655734	-0.000513814	0.000633672	-0.000295716	-0.000733096	0.000106203	-0.00057645	0.000384902	-0.000289399	0.000154019	-0.000582315	0.000210186	-0.000646726	-0.000401681	-0.000789865	-0.000977337	-0.000897615	-0.000703099	0.000444861	1.33158e-06	-0.00134	-0.000459636	-4.21604e-06	4.42986e-06	0.00102	-0.000721118	0.000124864	-0.000550229	0.000818951	-0.000645347	-0.00147	-0.00429	-0.000437256	-0.00157	-0.00153	-0.00278	-0.00404	-0.00547
		438.882	0	0.000333622	0.000137207	-0.000183157	0.00024227	-0.000221878	0.000510485	-0.000813031	-3.74147e-05	0.000619137	0.000867595	5.5844e-05	-0.000336064	0.00028583	-0.00069129	0.000716897	-0.000340865	-0.000431729	-0.00051769	-0.000897452	0.000664455	-0.00089329	-0.000140302	-2.05583e-05	-0.000673293	-0.000641925	-2.57063e-05	-0.00011662	-0.000889949	-0.000783688	-0.000450451	-7.95849e-05	-0.000710686	0.000665282	-0.00021837	-6.41796e-05	-2.51087e-05	-0.000667545	-0.000321857	-0.000980139	-0.00342	-0.000748416	-0.000963556	-0.00125	-0.00278	-0.00548	-0.00561
		440.045	0	0.000474463	0.00074069	0.000813567	0.000103467	0.000627661	0.000450067	0.000567674	-5.45223e-07	0.000812279	0.00128	0.00107	-0.00037568	0.00091709	0.00011855	0.00109	-2.16552e-05	0.00076898	-0.000390238	9.01574e-05	0.00102	0.000767423	0.000260084	0.000855864	0.000488133	-0.000232089	0.000201017	0.000600746	0.000385827	-0.000400934	0.000517034	8.78242e-05	0.000219351	6.56188e-05	0.000640862	0.000391215	0.000657943	0.000155446	0.000749108	-0.000184723	-0.00235	-0.000356226	-0.00127	-0.0013	-0.00301	-0.0039	-0.00493
		441.208	0	-0.000353725	-5.55431e-05	-0.000283798	-0.000226947	-6.76228e-05	0.000608481	0.000222723	0.000101355	-0.000154498	0.000351891	0.000114072	0.000809063	8.42078e-05	0.000175125	0.000587902	-0.000792044	0.000533479	-0.000948489	7.37782e-05	-0.000472144	0.00104	-0.000731662	-0.000520999	-1.92557e-05	0.000213495	0.00022619	6.80356e-06	0.000255167	-0.00113	-0.000342231	-7.81765e-05	0.000351745	0.000155151	0.000181814	-0.000337666	0.000378512	-5.98669e-06	-0.000622189	-0.00135	-0.00354	-0.00113	-0.00102	-0.000758848	-0.00271	-0.00433	-0.00528
		442.371	0	0.000736108	0.00077921	0.00101	0.000583921	0.00128	0.00215	0.000402665	0.00121	0.000971238	0.00109	0.000628531	0.000980756	0.000628641	0.000618501	0.00102	0.000989619	0.00145	6.61305e-05	0.000382585	0.00161	0.000781821	0.000328284	0.00112	9.36018e-05	0.000242241	0.000954368	0.000818921	0.000942136	-0.000166157	-0.000129803	0.00036889	0.000748261	0.000703888	0.00127	0.00118	0.00107	0.000142491	0.000653754	0.0001968	-0.0015	-0.00031396	0.000555557	-0.000802881	-0.00185	-0.00337	-0.00535
		443.534	0	-1.12159e-05	0.001	0.000152971	0.00015435	0.000708008	0.00078082	0.00069667	-0.000413497	0.000718458	0.000157779	0.00095191	0.000774953	7.25402e-05	-0.000589112	-0.000117515	-0.000487888	0.000384447	6.76151e-05	0.000135638	-6.98224e-05	0.000930256	-0.000273223	0.000776897	0.000363835	-0.000409192	0.00050889	-1.79452e-05	-0.000559667	0.000339202	-0.000495325	-0.000117058	-9.26791e-05	0.000506034	0.000323647	-0.000266409	-0.000671783	-9.28044e-05	0.000906139	0.000532591	-0.00246	-0.00166	-0.00177	-0.00235	-0.00328	-0.00495	-0.00527
		444.697	0	-2.46919e-05	0.000527607	0.000116069	0.00063019	9.99408e-05	0.000462488	-0.00011259	-0.000924249	-0.000177422	-0.000646958	0.000103853	-0.000463953	-0.000600367	-0.00137	-3.25456e-05	-0.0013	-5.67303e-05	-0.000406052	0.000285029	0.000275636	0.000741191	-1.82657e-05	7.0301e-05	-0.000212666	-0.000108028	-0.000515467	-0.00181	-0.000667758	-3.05572e-05	-0.00013768	0.000445139	-0.000378648	0.00085381	-0.000725852	-0.000164254	-0.000632746	0.000313455	0.000389725	-0.000719367	-0.00201	-0.00162	-0.000778802	-0.00306	-0.00433	-0.00538	-0.00552
		445.86	0	0.000151173	0.00135	0.000176561	0.000885575	0.000598863	0.000736278	0.000637607	-6.99537e-06	0.00086923	0.000542516	0.000935333	0.000773501	0.000639758	0.000471041	9.26378e-05	0.000282119	0.000378317	3.7704e-06	-0.000111712	0.000224135	0.00139	7.47595e-05	0.000548649	4.75017e-05	-0.000119504	0.000850283	0.000766286	0.000296172	-0.00079443	3.04419e-05	0.000243279	-0.000289219	0.00015384	0.000328881	-0.000282797	8.59079e-05	0.000475849	-0.0003101	-0.000604342	-0.00164	-0.00137	-0.000808924	-0.00142	-0.00272	-0.00388	-0.0054
		447.024	0	0.000497057	0.000276568	0.000421119	0.000180988	4.15146e-05	0.000356251	-0.000295907	-0.000740684	0.000486667	0.000217635	0.000774123	0.000499635	0.000584978	0.00016175	0.000349614	0.000918866	-0.000236862	0.0003945	-0.000378014	0.000378408	0.00107	-0.000924913	-0.000389365	-0.000501875	0.000446812	0.000512675	-0.000110563	6.67814e-05	-0.000853908	-5.06229e-05	-0.000259164	-0.000178422	0.000567742	0.000824318	0.000474341	-0.000387108	-0.000139317	-0.000663144	-7.50829e-05	-0.00173	-0.00218	0.000268988	-0.000738676	-0.0028	-0.00419	-0.0048
		448.187	0	0.000897657	0.000881615	0.0001525	6.08394e-05	0.000391461	0.000191267	-0.000230091	7.36897e-05	-0.000132203	0.000613821	-0.000668776	0.000425965	0.000580998	-0.00045463	4.94758e-05	-0.000443419	-0.000349638	-0.000158836	-0.000687665	0.000248446	0.000567022	-0.00115	-0.000779571	5.68431e-05	0.000476225	-0.000418227	0.000287134	0.00118	-0.000651105	0.000930395	-0.000425317	-0.00106	0.000518832	0.000921762	0.000751135	0.000588236	0.000693108	6.8977e-05	6.18654e-05	-0.00168	-0.00244	-0.00161	-0.00237	-0.00375	-0.00456	-0.00543
		449.351	0	0.00157	-0.000366105	0.000512224	0.000668707	-0.000159917	0.00128	2.08137e-05	-0.000823634	0.000290929	0.000559632	0.000126099	0.000781982	0.00031888	0.00108	0.00091755	0.000560597	2.25568e-05	0.000804987	-0.000243572	-0.000195944	0.000492914	-0.000392012	0.000180457	0.00101	-0.000356562	-0.000885052	9.31847e-05	0.000496339	0.000273737	0.000950744	0.000264012	-0.000743715	0.000634907	0.00123	0.000438619	-0.000419619	0.00171	0.000856218	4.48372e-05	-0.00186	-0.00176	0.000404317	-0.00202	-0.00404	-0.00427	-0.00525
		450.515	0	5.1075e-05	-0.00108	-0.000673597	-0.00137	-0.000311739	-0.000605496	-0.000746405	-0.00139	4.8934e-05	-0.000774173	-0.000996483	-0.00101	-0.0014	-0.00064688	-0.000390935	-0.000564096	-0.00133	-0.00144	-6.44445e-05	-0.00112	9.50392e-05	-0.000697964	-0.0004215	-0.000997545	-0.00187	-0.00102	-0.00124	-0.00203	-0.00135	-0.00143	-0.00118	-0.00105	-0.000636592	-0.00203	-0.000719035	-0.00084085	-0.00127	-0.000873101	-0.000756135	-0.00191	-0.00328	-0.000625052	-0.00331	-0.00423	-0.00469	-0.0065
		451.679	0	-1.43643e-05	-0.000471974	0.000458709	0.000549703	-0.000475403	-0.0003333	0.000260308	-0.000788224	0.000303597	0.000225395	-6.39603e-05	5.21059e-05	-0.000420615	0.00162	0.00080497	-0.000930225	0.00102	-0.0002103	-0.000969754	0.000446459	0.000849237	-0.000348189	0.000348147	0.00024347	0.000707917	0.000346475	-0.000225117	-0.000175212	-0.000551815	-0.000215032	-7.90741e-05	-0.000876332	0.000559442	-0.000798393	-9.92353e-05	-0.00137	0.000219443	0.000336542	-7.61915e-05	-0.000747549	-0.00249	-0.000168252	-0.00226	-0.00338	-0.00472	-0.00537
		452.843	0	0.000734605	-0.000274668	0.000849864	0.000205855	0.000413545	-0.000262634	8.90739e-05	-0.0003826	0.000286233	0.000203166	0.00102	0.00013692	-6.33753e-05	0.000996111	5.18166e-05	0.000682684	-0.000226005	0.000262103	-0.000562005	0.000514214	0.000765914	-0.000181071	-0.000180236	0.000999129	0.000200151	4.59212e-05	0.000368755	-0.000309628	-0.000851298	-0.000805133	-0.000682615	-0.000616765	0.000205964	0.000560137	3.77718e-05	0.000493325	0.00076278	0.000300233	-0.000223722	-0.00199	-0.00245	-0.000367386	-0.00161	-0.00339	-0.00365	-0.00589
		454.007	0	-0.000504767	7.49907e-05	5.86952e-05	0.000398678	0.00027348	-0.000240219	0.00034782	-0.000974232	3.11379e-05	-0.000500159	-0.000346337	0.000116527	-0.000927956	-0.000609091	0.000412539	0.00026187	-0.000340875	-0.000480724	-0.000624969	-0.000265519	0.000625357	-0.000622817	-0.000884733	-0.00137	-0.000206356	-0.000635975	-0.000844056	-0.000628	-0.000626639	-0.000422668	2.45413e-05	-0.000567107	0.000449056	-0.000287677	-0.000271378	-0.000905366	-0.00124	-0.000115711	-0.000240073	-0.00181	-0.00412	-0.000366567	-0.00298	-0.00427	-0.00441	-0.00599
		455.172	0	-0.0013	-0.00107	-0.000664168	-0.00134	-0.00134	-0.00149	-0.000797887	-0.00184	-0.000896338	-0.00124	-0.00121	-0.000447578	-0.000863469	-0.00199	-0.000253877	-0.000774652	-0.000995079	-0.00211	-0.0013	-0.000785547	-0.000843933	-0.00186	-0.00136	-0.00139	-0.00138	-0.00207	-0.00138	-0.00163	-0.00252	-0.000589367	-0.00198	-0.00143	-0.0017	-0.00135	-0.00165	-0.000759507	-0.00054791	-0.000320731	-0.00123	-0.000355066	-0.00328	-0.000862498	-0.0027	-0.0049	-0.00457	-0.00608
		456.336	0	0.00042714	0.000637553	0.000298198	-0.00015374	-3.19006e-05	0.000976111	0.000654713	0.000130451	0.00101	0.000808341	0.000849622	0.000202278	0.000245997	0.000731727	0.000220359	-9.65866e-05	0.000484742	0.000243824	5.36899e-05	0.000155808	0.00157	-0.000298835	4.77421e-06	0.000433139	0.000380981	0.000759248	-0.000477989	0.000495585	0.000161615	-0.000629436	-0.00124	-0.000476352	0.000723652	-0.000267053	0.000429929	0.00101	-0.000296267	0.000257229	-0.000924997	-0.000396345	-0.00186	0.000289924	-0.00162	-0.00309	-0.00313	-0.00478
		457.501	0	-0.000108259	-0.000158694	-0.00125	-0.00191	-0.00227	-0.000342441	-0.000955254	-0.00163	-0.000934572	-0.00121	-0.000853115	-0.000733144	-0.000964016	-0.00157	-0.000933037	-0.00111	-0.000591358	-0.00121	-0.0016	-0.000810863	-0.00224	-0.0016	-0.00099903	-0.0011	-0.002	-0.00127	-0.00152	-0.00162	-0.00121	-0.00209	-0.00159	-0.00215	-0.000976848	-0.000845883	-0.00149	-0.00111	-0.00192	-0.001	-0.00108	-0.00152	-0.00387	-0.00195	-0.00318	-0.00393	-0.00373	-0.00618
		458.666	0	-0.000618509	-0.000995013	-0.00113	-4.80898e-05	-0.000103563	0.000269058	-0.00171	-0.00163	0.000450862	5.00046e-05	-0.000822054	-7.52692e-05	7.31278e-05	-0.000227584	-7.22033e-05	-0.00132	-0.000934139	-0.000777699	0.000330483	-0.000477436	-0.000176713	-7.57901e-05	0.000223114	-0.000450546	-0.0001496	-0.000654145	-0.000234447	-9.77437e-05	-0.000743131	-0.000972474	-0.000931401	-0.000953472	0.000273927	0.000420849	-0.000661983	-0.00123	-0.000346074	0.000643043	0.000276524	-0.00138	-0.00249	-0.00138	-0.00214	-0.00368	-0.00386	-0.00632
		459.831	0	6.97322e-05	0.000137238	0.000760683	0.000923481	0.000902906	0.000409619	-0.000302984	0.000359972	0.00168	0.000575382	0.000692898	-3.14284e-05	0.000367198	0.000932373	0.000548075	0.000134535	0.000151672	-0.000765363	-0.000959147	0.000476265	0.000282176	-0.000761915	0.000603688	-0.00012507	0.00062538	0.000128416	0.000498533	0.000910073	0.000203736	0.000563187	0.000292019	0.000185667	0.000686682	0.00080417	-0.000356245	-0.000769754	-0.000379871	-0.000389481	-0.00098478	-0.000678292	-0.00194	-5.23077e-05	-0.00164	-0.0043	-0.00256	-0.00616
		460.996	0	-0.000432233	-0.000951363	-0.000366739	-0.000518825	-0.000653129	-0.00101	-0.000832589	-0.000323537	-0.000529664	1.7721e-05	-0.000365475	-0.000871504	-0.00109	-0.00117	-0.000797933	-0.00077014	-0.000843531	-0.000761631	-0.00114	-0.000902628	1.88681e-05	-0.0031	-0.00177	-0.000377134	-0.00132	-0.00163	-0.00103	-0.00178	-0.00105	-0.00138	-0.00101	-0.00115	-0.000268528	-0.000169214	-0.00107	-0.000303959	-0.00187	-0.00138	-0.00137	-0.002	-0.00421	-0.00148	-0.00173	-0.00444	-0.0043	-0.00477
		462.161	0	-0.000366602	0.000517216	-0.00105	-0.000510761	-0.0012	0.000312513	-0.000107147	-0.000428396	0.000429517	-0.000166776	0.000547607	-0.000369531	3.05074e-06	0.00067763	-7.35294e-05	-0.000478861	0.000362797	-0.000630768	-0.000758798	-0.00073034	-0.00010663	-0.00134	-0.00104	-0.000580819	-0.000889949	-0.000194803	-0.000298988	-0.000211863	-0.00133	-0.000405499	-0.00077867	-4.55393e-05	-0.000416166	0.000173927	-0.00117	0.000231697	-0.000309252	0.000253784	-0.000548992	-9.03025e-05	-0.0035	-0.00122	-0.00213	-0.00475	-0.00336	-0.00542
		463.327	0	0.000658687	5.29698e-05	0.000556382	-0.000390583	-0.000606941	0.000633056	-2.92637e-05	0.000292134	0.000159332	0.000537264	0.000892715	0.000134328	-0.000258229	0.000852906	0.00177	0.000106987	0.000471622	-0.000633868	-0.000214568	-0.00011279	0.000231906	-0.000267892	-0.000286476	0.000187638	1.36996e-05	-0.000584535	0.000105702	4.47581e-05	0.000580541	0.000709556	-1.72696e-05	0.000437488	0.000998826	-0.000107736	-0.000224353	0.00109	0.000513306	-0.00104	0.000458356	0.000819361	-0.0019	-0.000766929	-0.00112	-0.00246	-0.00277	-0.00381
		464.492	0	0.000677706	0.000147455	0.000295715	-0.000308212	0.000857282	0.00179	9.53763e-05	0.000970638	0.000801261	0.00101	0.000515322	0.000371129	0.000744879	0.0012	0.000867185	-0.000489788	0.000357831	-0.000492626	0.00147	8.80812e-05	0.00166	0.00065567	-0.000406248	-0.000137663	0.000214759	0.000106577	-0.000327285	-0.000448826	0.00010716	0.00129	0.000375117	-0.000694563	0.000975688	-6.89817e-05	9.58171e-05	0.000118739	0.000470147	0.00015475	0.000689499	8.69201e-05	-0.00214	-0.000276263	-0.00224	-0.00373	-0.00262	-0.00471
		465.658	0	-0.00118	-0.000591051	-0.000332552	-0.000607184	-0.000888235	-0.000396274	-0.00116	-0.00118	-0.000708753	-0.000873814	-0.00053862	-0.00199	-0.000587379	-0.00036434	-0.000251512	-0.000880234	0.00031754	-0.00173	-0.00109	2.47741e-05	0.000367015	-0.00191	-0.000559202	-0.000402954	-0.000454523	-0.00179	-0.000337549	-0.000608575	-0.00121	-1.64095e-05	-0.00197	-0.000805173	0.00108	-0.00236	-0.00219	-0.00206	-0.00142	-0.00107	-0.00128	-0.000537449	-0.0034	-0.00154	-0.00196	-0.00485	-0.0035	-0.00596
		466.824	0	-0.00121	0.000492542	-0.000244041	-0.00144	-0.000846534	0.000331878	-0.00184	-0.00241	-0.000332488	0.000118135	-0.0012	-0.000849436	-0.0016	-0.00118	-0.000476016	-0.00166	-0.00125	-0.000899359	-0.000427701	-0.000410951	0.000784483	-0.000738005	-0.00036349	-0.00090091	-0.00118	-0.00108	-0.000530575	-0.000810605	-0.000702125	-0.001	-0.00205	-0.00129	8.22923e-05	-0.00134	-0.00207	-0.00232	-0.00173	-0.000162945	-0.00103	-0.00124	-0.0036	-0.00173	-0.00227	-0.00577	-0.00394	-0.00599
		467.99	0	0.000515889	-5.26526e-05	0.000356451	-0.000248359	0.000293946	0.000353528	-0.000632153	0.000644693	0.000156662	0.00113	0.000275994	-0.00113	0.000605712	0.00152	-0.000271629	3.03657e-05	0.000632307	-0.000435838	0.000208817	0.000847726	0.000728326	-0.00040407	0.000397316	0.000868039	-0.00112	0.000806206	0.000400125	-0.000569646	-0.0014	0.000385708	-0.000373028	6.21349e-05	0.00138	-0.000391845	4.58734e-05	0.000684052	0.000245297	0.000247105	-0.000513012	-6.25252e-05	-0.00157	-0.000592675	-0.00115	-0.00437	-0.00244	-0.00399
		469.156	0	8.20003e-05	-0.000236609	-0.000257631	-0.00106	0.000122744	-0.000118558	-0.00186	0.00054658	0.000517391	-0.000449385	-0.00011517	-0.00146	0.000219599	1.32547e-05	-0.000234331	0.000679844	0.000989706	-0.00101	-0.000898292	-6.1011e-05	-0.000331163	-0.00116	-0.000305702	-0.000195793	-0.00146	-0.00131	-0.000320417	-0.00135	-0.000346344	-0.00113	-0.00103	-0.00102	0.000157345	-0.000224342	0.000180478	-0.00082336	-0.000609652	-0.00058245	-0.000900973	-0.000407977	-0.00391	-0.0012	-0.00308	-0.0044	-0.00412	-0.00479
		470.322	0	-0.00228	-0.00122	-0.00161	-0.00257	-0.00204	-0.000370973	-0.00239	-0.00184	-0.00155	-0.00201	-0.00155	-0.002	-0.000538081	-0.00154	-0.0019	-0.000801296	-0.00103	-0.00242	-0.00291	-0.000883142	-0.000869848	-0.00248	-0.00184	-0.00149	-0.00214	-0.00105	-0.00181	-0.00263	-0.00277	-0.00221	-0.00216	-0.00204	-0.00196	-0.00322	-0.00307	-0.000939144	-0.00248	-0.00164	-0.000581254	-0.00196	-0.00417	-0.00381	-0.00381	-0.00544	-0.00441	-0.00682
		471.488	0	-0.0011	0.000115398	-0.000233369	-0.00102	-0.000753622	-6.01309e-05	-0.00113	-0.000291425	-0.000739734	-0.00013594	-0.000300353	-0.00134	0.000740284	-0.00015539	-0.00141	-0.00194	-0.000239193	-0.00112	-0.00144	-0.000897549	-0.000204386	-0.000979102	-0.000551068	-0.00116	-0.000220694	-0.00124	-0.00184	-0.000420391	-0.000942364	-0.000832039	3.49719e-05	-0.000516597	0.000212228	0.000234884	-0.00165	-0.000646058	-0.000362029	-0.000688264	-0.0011	-0.000160984	-0.00187	-0.00121	-0.000946957	-0.00427	-0.00369	-0.0051
		472.655	0	-7.63568e-05	6.93651e-05	0.000475321	-0.00112	-0.000817409	-0.000523911	-3.66167e-06	-0.00159	0.000863752	0.000925739	0.000547358	0.000897624	-0.000790943	-0.00058796	-0.000774636	-0.000321058	0.000503178	-0.00244	-0.00141	-0.000773083	0.00106	-0.00163	-0.000459194	-0.000270672	-0.000327163	-0.00123	0.00015241	-0.000352877	-0.000207147	0.000213563	-0.000904632	-0.00028355	0.000780497	-0.00139	-0.00134	-0.00136	0.000339225	-0.000959509	-0.00115	-0.0012	-0.00193	-0.000867417	-0.00221	-0.00423	-0.004	-0.00458
		473.821	0	-0.00244	-0.00117	-0.00235	-0.000858309	-0.00153	-0.00101	-0.00196	-0.0019	-0.00211	-0.00108	-0.00106	-0.00274	-0.00114	-0.00204	-0.00184	-0.00157	-0.000327183	-0.00221	-0.00298	-0.00197	-0.00119	-0.00304	-0.000597049	-0.00193	-0.00177	-0.00175	-0.00207	-0.00282	-0.00239	-0.000712347	-0.00251	-0.00198	-0.000578326	-0.00149	-0.00198	-0.00105	-0.00168	-0.00187	-0.00197	-0.00202	-0.00291	-0.00229	-0.00345	-0.00583	-0.00609	-0.0064
		474.988	0	-0.0031	-0.0019	-0.00226	-0.00147	-0.00221	-0.00256	-0.00243	-0.00373	-0.00188	-0.0024	-0.00169	-0.0036	-0.00163	-0.00215	-0.00271	-0.00286	-0.00154	-0.00245	-0.00296	-0.00247	-0.00258	-0.00305	-0.00152	-0.00262	-0.00279	-0.00164	-0.00307	-0.00213	-0.00277	-0.00191	-0.00253	-0.00203	-0.00226	-0.00173	-0.00338	-0.00299	-0.00323	-0.00152	-0.0026	-0.00268	-0.00329	-0.00457	-0.00287	-0.00646	-0.0051	-0.00708
		476.155	0	-0.00149	-0.000232164	-0.000771871	-0.000953729	-0.000900278	-3.98627e-06	-0.000572231	-0.000832539	0.000858862	-0.00157	-0.000658754	-0.00151	0.000107654	0.00142	-6.19501e-05	-0.000963467	-0.000265987	-0.00108	-0.000876465	-0.000530725	-0.000345148	-0.00195	-0.00115	-0.001	-0.00031573	-0.000561951	-0.00124	-0.000477655	-0.00158	5.98874e-05	-0.0012	-9.36095e-05	2.63615e-05	0.000543862	-0.00166	-0.000602571	-0.000853435	-0.000691792	-0.00222	-0.000902976	-0.00101	-0.00363	-0.00238	-0.005	-0.00583	-0.00522
		477.322	0	-0.000976992	0.000809149	-0.00127	-0.00141	-0.000827727	0.000138754	-0.000478382	-0.00116	-0.00135	-0.000662531	-0.00062764	-0.000106899	-0.00167	-0.000287255	-0.000246853	-0.00153	-0.00154	-0.000241365	-0.00228	-0.000272056	-0.00115	-0.00202	-0.000172697	-0.00069386	-0.000437215	-0.000867664	-0.000939289	-0.000622431	-0.00301	-0.000701149	-0.00176	-0.000885571	-8.52872e-05	-0.00125	-0.00176	-0.00017079	-0.00183	-0.000523092	-0.0012	-0.000682495	-0.00219	-0.00279	-0.00206	-0.00495	-0.00611	-0.00582
		478.489	0	-0.000652397	0.000239883	-0.000743679	-2.63819e-05	-0.00106	-4.42804e-05	-6.50635e-05	-0.000847645	0.000249632	0.000447857	0.000831369	-0.000443008	-0.000756704	0.00157	-6.27899e-06	0.00015975	5.07577e-05	0.00111	-0.00104	-0.000638361	0.000466488	-0.000268415	-0.00022971	-0.0004116	-0.00235	-0.000489597	0.00114	0.00028944	-1.03748e-05	-0.00077095	-0.000451531	6.40695e-05	-0.000961294	-0.000167179	-0.000521462	-0.00138	4.52087e-05	-0.000389791	-0.00114	-7.22228e-05	-0.000478074	-0.00275	-0.00136	-0.00448	-0.00473	-0.00548
		479.656	0	-0.000722913	0.000748347	0.000159453	0.000513912	-0.000597463	0.00032831	9.08866e-05	-0.00118	0.00042988	0.000146558	0.00133	0.000338662	-0.000515463	0.000812163	1.99066e-05	6.94182e-05	0.000444401	-0.000593751	-0.00107	0.00062803	0.000304504	0.000670153	-0.000538822	0.00111	7.53501e-05	0.000249794	-0.00019501	0.000413392	-0.000492121	0.000217046	-0.000477218	0.000287002	0.000832802	0.000489998	-0.000447453	-0.00139	0.000532572	5.47294e-05	-0.00107	-0.000352262	-0.000845523	-0.00174	0.000176841	-0.00415	-0.00371	-0.00531
		480.824	0	-0.00118	-0.000563576	0.000103752	-0.000263895	-0.000903545	0.000318966	-0.000763145	-0.00161	-0.00066269	-0.00137	-0.00126	-0.000718401	0.000574432	0.000152283	-0.000883573	-0.000706127	-0.00195	-0.000678839	-0.00268	-0.000438251	-3.74273e-06	-0.00245	-0.000551632	-0.00083693	-0.00128	-0.000723267	-0.00164	-0.000436276	-0.00255	-8.74823e-05	-0.000286154	-0.000826595	9.56277e-05	-0.00155	-0.000545031	-0.000738106	-0.000718724	-0.00078766	-0.000861273	-0.000437742	-0.00192	-0.00179	-0.00174	-0.00415	-0.00408	-0.00503
		481.991	0	-0.000362077	0.000561884	-0.00175	0.00018267	-0.00163	0.000985057	-0.00128	-0.00069112	-0.00112	-0.000420002	-0.00218	-0.00246	-0.00158	-0.000948072	-0.000505849	3.50051e-05	0.000135266	-0.000589431	-0.00215	-0.000898443	-0.00135	-0.000770932	-0.00145	-0.000857611	-0.00158	-0.00145	-0.00106	-0.000376703	-0.000808228	-0.00213	-0.00196	-0.00080305	0.000145374	-0.000706932	-0.00195	-0.000568299	0.00027616	-0.00229	-0.00114	-0.000483636	-0.00216	-0.0037	-0.00103	-0.00567	-0.00555	-0.00589
		483.159	0	-0.00209	-0.000425855	-0.00193	-0.000657653	-0.00189	-0.00213	-0.00171	-0.00226	-0.00197	-0.00123	-0.00165	-0.00273	-0.0023	-0.000665857	-0.00108	-0.0009385	-0.0018	-0.00139	-0.00244	-0.000430267	-0.0012	-0.00148	-0.00127	-0.00166	-0.00278	-0.00333	-0.00235	-0.00181	-0.00193	-0.00176	-0.00217	-0.00167	-0.00177	-0.00157	-0.00184	-0.00266	-0.00221	-0.00174	-0.00122	-0.000747196	-0.00254	-0.00308	-0.00252	-0.0063	-0.00694	-0.00617
		484.327	0	-5.76271e-05	0.00234	0.00106	-0.000156385	0.000286732	0.000148254	-0.000143914	1.1587e-05	0.000171887	0.0017	0.000244483	-1.88049e-06	-0.000455532	0.00174	0.000854012	0.00030827	0.00227	1.52339e-05	0.000906385	0.000767272	0.000972837	-0.000507922	-0.00083146	-0.000830197	-0.000839383	0.000628953	-0.000494397	-0.00148	-0.0016	-0.000303682	-0.00103	0.000101912	0.000755005	0.000179511	0.000302828	-0.000985464	-0.00111	0.00096993	-0.001	0.00090593	0.000229726	-0.00144	-0.00141	-0.00469	-0.00501	-0.00383
		485.495	0	-0.00119	0.000587708	0.000126718	0.000751293	0.000589423	0.000592191	-0.00040827	0.00122	0.000695707	0.00147	0.000784425	0.000405552	-0.000457428	0.00164	0.000468361	0.00166	0.00171	-0.000139544	-0.000928355	0.000844762	0.00121	-0.00206	0.00175	0.000523367	0.000488628	-0.000218586	0.00114	0.000178442	-0.00104	0.000197847	-0.000237077	0.000193698	0.000414928	-0.00102	-0.000497818	0.00121	0.000348812	0.00107	-0.00106	0.00124	-0.000433665	-0.00221	-0.00227	-0.00336	-0.00295	-0.00359
		486.663	0	0.00109	0.0011	-0.000846012	0.00109	0.00144	0.000628981	0.000296566	-0.000129681	0.00122	0.00123	0.0022	0.000655277	0.000628003	0.00106	0.000627836	0.000267882	0.00125	-0.000280001	-0.000871655	0.00151	0.00314	5.69322e-05	0.00104	0.00067684	0.000382156	0.00121	0.00281	0.00257	-0.000629622	0.000504874	-0.000288823	0.000848163	0.00206	0.00126	0.000724533	-5.71717e-05	1.86578e-05	0.00052092	-0.000247862	0.00237	0.000374222	-0.00183	-0.000997147	-0.00279	-0.004	-0.00454
		487.831	0	0.000591402	-0.000366916	0.000356523	0.00233	-0.000122678	-0.000291221	0.00138	-0.000240038	-0.000215289	0.00192	0.00054537	-0.000151266	0.000195139	0.00148	0.00284	0.000116752	0.000157575	0.000974342	0.000234197	-0.000158919	0.0012	0.00012175	0.000871883	0.000300251	-0.000474777	0.000718903	0.00126	0.00057862	-0.000846335	0.00197	0.000452072	-0.000660584	0.000880242	-0.000638595	-6.56378e-05	-0.00116	0.000959384	-0.000476476	-0.000745872	0.00118	0.000396482	-0.00164	-0.00129	-0.00301	-0.00419	-0.00296
		489	0	-0.00134	-0.00223	-0.00159	-0.00115	-0.00163	-0.00139	-0.00136	-0.00159	-0.00136	-0.000870684	-0.000580877	-0.00121	-0.00175	-0.00125	0.000429515	-0.000828878	-0.00131	-4.38581e-05	-9.29053e-05	-0.000980319	-0.0012	-0.00171	-0.000889343	-0.0018	-0.00183	-0.00148	-0.00106	-0.00168	-0.00154	-0.000693851	-0.00121	-0.00117	-0.000178142	-0.00247	-0.00205	-0.00168	-0.000999184	-0.00127	-0.00252	0.000233825	-0.0016	-0.000771078	-0.00294	-0.0046	-0.00458	-0.00419
		490.168	0	-0.000573564	-0.00103	7.51399e-05	-0.000646558	-0.00041251	0.000377126	-0.000864489	6.1085e-05	-0.000492517	0.000113231	-0.00109	0.000110395	-0.000967103	1.34623e-05	0.000801445	-0.00123	-0.000191892	-0.00221	-0.00029741	-0.000351748	-0.00129	-0.00138	0.00101	-0.00288	-0.00023487	-0.0014	-0.000919063	-0.00124	-0.000218539	-0.00141	-0.00114	-0.00103	-6.51254e-05	-0.00103	-0.000113999	-0.00131	-0.0016	0.000142258	-0.000288821	0.000921344	-0.00104	-0.00216	-0.00261	-0.00236	-0.00451	-0.00383
		491.337	0	-0.00109	-0.000859376	-0.000739297	-0.000717752	-0.00269	-0.000264832	-2.16432e-05	-0.000906414	5.57541e-05	-0.000852762	-0.00205	-0.00131	-0.00281	-0.000459518	-0.00121	-0.000605976	-0.000366422	-0.0014	-0.00163	-0.000476743	-0.00112	-0.00196	-2.33612e-05	-0.00169	-0.00193	-0.000567998	-0.00163	-0.00109	-0.0019	-0.00189	-0.00329	-0.0018	-0.00243	-0.0024	-0.00199	-0.00134	-0.0024	-0.00159	-0.00322	-0.000621906	-0.00183	-0.00247	-0.00336	-0.0037	-0.00459	-0.00345
		492.505	0	0.00027804	0.000134214	0.0014	-0.000728308	-0.000225769	0.00173	0.000601005	0.000650444	0.000306774	0.0011	-0.000494843	-0.000694232	0.000246632	0.000219438	0.000167044	-2.77047e-05	-0.000964287	0.00113	-0.00165	-0.000509765	0.00107	-0.00126	-8.05863e-05	0.000841263	-0.00176	-0.000579074	-0.000149345	1.07468e-05	-0.000118689	0.000449076	-0.000226788	-0.00129	0.00171	-0.0014	-0.00109	-0.00050654	6.07254e-05	0.000784853	-0.000427462	0.000504504	0.000501175	-0.0022	-0.00113	-0.00403	-0.00349	-0.00415
		493.674	0	-0.000257715	0.00109	0.00127	-3.27024e-05	-0.000690816	-0.000640202	-0.00117	-0.000234047	-0.000565552	-0.000412075	-6.94644e-05	-0.00147	0.00018687	0.00143	0.0013	0.000376727	-0.000172873	-0.000307128	-0.00112	-0.00106	-0.000698506	-0.00238	-0.00111	0.000364561	-0.000690474	-0.000666875	0.000659673	-0.00122	-0.00165	-0.000254605	-0.00276	-0.00255	0.000822206	0.00104	-0.00138	-0.00176	0.000395068	-0.000260095	-0.000615044	-0.000610802	-0.000449744	-0.000800725	-0.00409	-0.00462	-0.00571	-0.00489
		494.843	0	-0.00081185	0.000943212	-0.000721588	-0.000754263	-0.0013	0.000238806	-0.000805335	-0.000207624	-0.000492658	0.000709224	-8.29915e-05	-7.19152e-05	-0.00143	0.000405554	-0.000618358	-0.000453914	-0.00043396	-0.00042348	-0.000110542	-0.000414325	0.000276956	-0.00232	-0.000999088	-0.00115	-0.00119	-0.00138	-0.000308377	-0.00135	-0.000254729	-5.74504e-05	-0.00097064	-0.000951085	1.83843e-05	-3.8219e-05	-0.00107	-0.000933811	-0.00145	-0.000372518	-0.0014	-0.000564558	-0.000761339	-0.00229	-0.00234	-0.00353	-0.00503	-0.00491
		496.013	0	0.00169	0.0011	0.000830361	0.00192	0.00125	0.0011	0.00139	0.000546567	0.00194	0.00216	0.00117	0.000404889	0.001	0.00056415	0.00123	0.00060436	0.00209	0.0013	0.00219	0.00116	0.00237	0.00052246	0.00059993	0.000169363	0.000785346	0.000932174	0.000505732	-1.80635e-05	0.000328939	0.00113	0.000953983	0.000985106	0.00188	-8.51695e-05	-0.000517435	0.00082007	0.000245245	0.000602911	0.000656791	0.00222	3.20685e-05	-0.000776264	-0.000713546	-0.0021	-0.00348	-0.00447
		497.182	0	4.92905e-05	0.000685989	0.000514815	-0.000304475	-0.000703174	-0.00061112	0.000433472	-0.000366131	0.000494654	0.000604417	0.00113	-0.000534126	-0.000449342	0.00104	-0.000957898	-0.000160167	-0.00119	-0.000249167	-0.0014	0.00109	0.00113	-0.000996765	0.00197	0.000139632	-0.00082063	-0.000357464	-0.000875883	0.0011	-0.000790589	-8.19245e-05	-0.00128	-0.000253637	0.00167	-0.000203842	-0.0014	-0.00077508	-0.00143	0.000389698	-0.00119	-0.000685409	-5.93256e-05	-0.00176	-0.00116	-0.00309	-0.00472	-0.00285
		498.351	0	-0.00158	0.00038907	0.00044126	-0.000513642	-0.00151	0.000497122	-0.000441063	0.000703706	0.00103	-0.000124341	0.000293734	-0.000614638	-0.000394512	-0.000667927	0.000160295	-0.00078291	0.000215936	-0.00164	-0.00248	0.000899189	-0.000112151	-0.000645827	-0.00185	-0.00067799	-0.000875947	-0.000527684	-0.00191	-0.002	-0.00146	-0.00157	-0.000253563	-0.00125	-0.000586624	1.83069e-05	-0.00179	-0.00161	-0.00129	1.78846e-05	-0.00302	-0.00137	-0.00084132	-0.00165	-0.00252	-0.00414	-0.00593	-0.00426
		499.521	0	0.000383992	0.000581042	0.00296	0.000256928	-0.000583881	0.000428037	0.0018	-0.000588862	0.000160057	0.00132	0.000895618	0.00116	0.000167442	-0.000725773	0.00101	-0.000225637	0.000638189	0.000107703	-0.000491907	-0.000609106	0.00155	0.000761729	0.000406067	0.00021912	0.000560275	0.000314673	0.000760542	0.00156	-0.000488863	-0.00030151	-0.000881748	0.0011	0.000366074	0.00153	-0.00131	-0.000201402	-0.000351921	0.00167	3.62706e-05	-0.000540097	3.9446e-05	-6.96875e-05	-0.00212	-0.00385	-0.00495	-0.00444
		500.691	0	-0.00324	-0.00128	-0.000674846	-0.00183	-0.00305	-0.000921269	-0.00226	-0.00277	-0.003	-0.00194	-0.00216	-0.00252	-0.0006773	-0.00321	-0.000660138	-0.00287	-0.00117	-0.00271	-0.00259	-0.00225	0.000247763	-0.00388	-0.00217	-0.00102	-0.00186	-0.00444	-0.00267	-0.00235	-0.00349	-0.000892962	-0.00278	-0.00153	-0.00155	-0.00109	-0.00325	-0.00331	-0.00226	-0.00232	-0.0037	-0.00132	-0.00325	-0.00255	-0.00407	-0.00459	-0.00541	-0.00534
		501.861	0	0.00126	0.000847117	0.00182	0.000182479	0.000931609	0.000877647	0.00111	9.57612e-05	0.002	0.00112	0.000986681	-0.000409795	0.00255	-0.00116	0.000773479	0.00135	0.000534567	-0.000682989	0.000423562	0.000357434	0.00172	0.000244751	0.00165	0.000271775	0.000621906	4.18078e-05	0.00174	0.00102	0.00139	0.00119	0.000683413	-0.000368977	0.00177	0.00234	0.000939798	0.000416696	-0.00208	0.00105	-0.000946758	0.000485067	0.000469774	0.000221418	-0.000799865	-0.00191	-0.00296	-0.00366
		503.031	0	-0.00144	0.000523578	0.000899923	-0.00115	-0.000220782	0.000468457	0.000241782	0.000754845	0.000911868	0.00031111	-0.00105	-0.000677612	0.00129	5.89531e-05	0.000597116	-8.28879e-05	0.00111	-0.00179	-0.00244	-0.00152	4.86071e-05	-0.00273	-0.00177	-0.000500296	-0.000349919	-0.00101	0.00143	-0.000349866	-0.00093013	-0.000175091	-0.000185248	-5.53515e-05	0.000170852	-6.23113e-06	-0.000541335	-0.000121694	-0.00194	-0.000511699	-0.00102	-0.0011	-0.00087166	-0.0026	-0.00499	-0.00348	-0.00484	-0.00581
		504.201	0	-0.00034132	0.00143	-0.00118	0.000433037	-0.000326986	0.00106	-0.0021	0.000289189	0.000709235	0.00089055	0.00152	-0.00138	-0.000501281	-0.000665573	-6.78423e-05	6.40531e-05	0.000339557	-0.00222	0.000268979	-0.00107	-0.000841308	-0.00257	-0.000381947	-0.000669223	-0.00181	-0.000682241	-0.00105	4.45433e-05	-0.00135	-0.000964276	-0.000463001	-0.00105	0.000203998	0.000194566	-0.000186086	-0.000907092	-0.002	-0.000996741	0.000427356	0.000882508	2.38029e-05	-0.00122	-0.00383	-0.00367	-0.0058	-0.00442
		505.371	0	-0.000970436	-0.00128	-0.000833647	-0.00111	-0.00281	-0.000974309	-0.00191	-0.00322	-0.00134	-0.000937366	-0.00113	-0.000607832	-0.00109	-9.07133e-06	-0.000365478	-0.00244	-0.000467606	-0.00224	-0.000202742	-0.00043106	0.000930799	-0.00214	0.000229305	-0.000672656	-0.000995594	-0.000371486	-0.00178	9.78758e-05	-0.000522454	-0.000111634	-0.0011	-0.000854993	-0.0017	-0.00137	-0.00269	-0.00262	-0.00259	-0.00081071	-0.00132	-0.00064295	-0.00149	-0.00261	-0.00284	-0.00454	-0.00482	-0.00534
		506.541	0	-0.000756315	0.000426051	0.000391169	0.000410144	0.000717634	0.00154	0.000388666	-0.00042641	0.000412294	0.000447725	-0.000591129	0.00171	9.5557e-06	0.000109693	0.000945151	-1.46982e-05	0.000352675	0.000240983	-0.000567127	0.000268374	0.000116493	-0.000248641	0.000232877	-0.000360615	-0.000980953	0.000590928	0.000380059	0.000929886	0.000141045	0.000690565	-0.000193091	-0.000192995	0.000163238	-9.63087e-05	2.76693e-05	-0.000402774	0.000476909	-0.000851446	-0.000494396	0.00124	-0.00197	0.000146047	-0.00226	-0.00298	-0.00322	-0.00525
		507.712	0	0.000310548	-0.00121	-0.000540521	-0.000684306	-0.000902362	-0.000687792	-0.000522308	-0.0011	-0.000630459	1.23526e-05	-0.000653316	-0.000766553	0.000444542	-0.000165892	0.000176563	-0.000352575	0.000642676	-0.00356	-0.00139	-0.00157	-0.000331804	-0.00218	-5.56761e-05	-0.000504387	-0.00207	-0.000720568	-0.000409012	-0.00026203	-0.00349	-0.00107	-5.14187e-05	-0.000514435	-0.000436316	-0.00148	-0.000281813	-0.000890098	-0.00162	-0.00143	-0.00268	-0.00156	-0.00105	-0.000780525	-0.0027	-0.00356	-0.0054	-0.00447
		508.883	0	5.61214e-05	-0.000694375	-0.00039573	-0.0012	-0.00117	5.17177e-05	-0.00176	-0.00132	0.000338698	-0.00020183	0.000274822	0.00121	-0.00056063	-0.00123	0.000267547	-0.00021892	-0.000783665	-0.00214	0.000629769	-0.000174272	0.000562185	-8.8908e-05	-6.97903e-05	-0.000213499	-0.000615111	-7.53848e-05	-0.000158528	-0.000115583	-0.000649303	-0.000406114	-0.000527571	-2.39623e-05	-0.00127	-0.000431546	-0.00148	-0.0022	-0.000502369	-0.000892727	-0.000686201	-0.000198647	-0.000288042	-0.000229068	-0.00141	-0.00344	-0.00484	-0.00515
		510.054	0	-0.00144	0.000308724	-0.00153	-0.00143	-0.00272	0.000600528	-0.000787459	-0.00218	-0.000857815	-0.00169	-0.000571307	-0.000949045	-0.00173	-0.000949727	-0.0025	-0.00122	-0.00324	-0.00301	-0.000516162	-0.00225	-0.00161	-0.002	-0.000945697	-0.00262	-0.00161	-0.00219	-0.00223	-0.00209	-0.00222	-0.000284291	-0.00269	-0.00164	-0.000794323	-0.000248899	-0.00209	-0.00186	-0.00191	0.000121541	-0.00106	-0.00152	-0.00181	-0.00183	-0.00396	-0.00407	-0.00764	-0.00685
		511.225	0	-0.000395207	-0.000261984	0.000254953	-0.00107	-0.000388253	0.00108	-0.000130514	-0.000563682	-0.000374516	-0.00021175	0.0006496	-0.00145	-0.000161069	0.00115	0.0021	-0.00236	-0.00122	-0.000561769	-0.00175	0.000290843	0.000545418	-0.000274808	-0.000678426	-0.00135	0.000502574	-9.04152e-05	-0.00145	0.00148	-0.00139	0.000157858	5.7353e-05	-0.000189374	0.0022	0.002	-0.00149	0.000289786	0.000379855	-0.00109	-0.00089535	3.35026e-05	-0.000525167	-0.000809683	-0.0031	-0.00316	-0.00598	-0.00532
		512.396	0	0.0011	0.000578518	0.00014973	0.00114	-0.000870613	0.000860033	-0.000354877	-1.21114e-05	0.000606089	-0.000117204	0.000571522	0.000187356	-0.00117	0.000898307	0.000321155	-0.000107974	0.00109	0.00139	-0.000290506	0.00217	0.000460339	-3.36128e-05	0.000449459	-0.00051711	0.000448012	0.000982208	0.000605515	-7.04508e-05	0.000188772	0.00148	1.39269e-05	0.000254014	-0.00020722	0.000852368	0.000406449	0.00132	0.000192159	3.61705e-05	-7.61487e-05	0.00214	0.00127	-0.000819414	-0.00257	-0.00331	-0.0043	-0.00362
		513.567	0	-0.000692414	0.000167952	7.91364e-05	3.73789e-05	-0.00141	-5.60678e-05	-0.000866078	-0.00107	-1.74561e-05	0.000235312	-0.000472524	-0.000494117	0.000340698	-0.00137	-2.5022e-05	-0.000848227	-0.00043115	-0.000635447	-0.000233187	-0.00147	-0.000228636	-0.00183	-0.000872364	-0.00118	-5.48703e-05	-0.00209	0.000272777	-0.000563308	-0.00178	0.000373724	-0.000299856	-0.0016	0.000460313	-0.00046978	-0.00139	0.000292148	-0.00152	-0.00151	-0.00143	-0.00249	-0.0006885	-0.000245853	-0.00226	-0.00413	-0.00563	-0.00389
		514.738	0	-0.000360243	-0.000218219	0.000555957	-0.000297756	-0.000743141	0.00139	-0.000762751	-0.000411376	-0.00125	0.00154	0.000646493	0.000515184	0.000451762	-0.00107	0.000523105	-0.000984433	-0.0001201	-0.000274884	-0.000818456	5.51862e-07	0.00226	0.000171296	0.000903293	-0.000535671	-0.000857088	-0.000377716	-0.000733974	0.000691266	0.000264042	-2.01566e-05	-0.000924191	-0.000548427	0.00059841	0.000554087	-0.00202	-0.000402966	0.000112712	0.00027176	0.000131263	0.000677987	-0.000438906	0.000698319	-0.0012	-0.00308	-0.00419	-0.0065
		515.91	0	0.00124	0.00145	0.00256	-0.000174795	-0.000708465	0.00246	0.00215	0.000265443	8.64582e-05	0.00114	-0.00046104	0.000388237	0.000627427	-0.000302486	0.00165	0.000731703	0.00132	-0.000386697	0.00167	0.00216	0.00223	0.000516825	0.00162	0.00189	0.00195	-0.00101	-0.000465375	0.00206	-3.91242e-05	0.000725859	0.00147	8.93511e-05	0.000899728	0.000152729	0.000402911	0.00122	0.00153	0.00111	0.000512681	0.0022	0.000675042	0.00268	-0.000299293	-0.00147	-0.00305	-0.0041
		517.081	0	-0.00101	1.4288e-05	-0.000603255	-0.0012	0.00020253	0.00171	-0.000733291	-0.000245212	0.000577337	0.00106	0.000876499	0.000849783	0.000159076	0.000356383	-0.000511999	-0.000954382	0.000427292	-0.000948926	-0.000143239	-0.000393891	0.00154	0.000609343	-9.69957e-05	-6.50417e-05	0.000420892	-0.00244	-0.000572509	0.00154	-0.00111	0.000559519	0.000514141	-0.000378209	0.00169	0.00122	-0.000185588	-0.000894316	-0.00147	0.00065212	0.000894654	-0.000732364	0.000234105	0.000112462	-0.00146	-0.00291	-0.00235	-0.00538
		518.253	0	-0.00181	-0.00138	-0.000822811	-0.00198	-0.00104	-4.77122e-05	-0.00128	-0.00108	0.000460655	-0.000559463	-0.000768603	-0.00119	-0.000498824	0.000471492	-0.000769121	-0.00109	-1.65578e-05	-0.00237	0.000881742	0.000316622	0.000726173	-0.00183	-0.00109	-0.000999594	-0.000434902	-0.00207	-0.00104	-0.000815264	-0.000583837	-0.000238211	-2.94769e-05	-0.00229	-0.000207647	0.000542861	-0.00195	0.000479966	0.000293579	-0.000227694	-0.000441144	0.000446803	-0.00138	-0.000565155	-0.00388	-0.00321	-0.00481	-0.00527
		519.425	0	0.00135	-0.000538412	-0.000107209	-6.34149e-05	0.00154	0.000520986	-0.000418872	0.000119048	0.000628624	0.000948539	-0.000487533	-0.000704991	0.000960838	0.000332414	-0.00081421	0.000245812	-0.000430935	0.000119214	0.000300823	0.00055904	0.000887059	-0.000874671	-0.00164	-0.000328867	-7.9058e-05	-0.00107	0.00116	0.000486167	-0.000254069	-0.000665599	-0.000801922	-0.000581568	0.000188218	0.00122	5.46688e-05	-0.000958429	0.00171	-0.00169	0.000138646	-0.000720138	-0.00077893	-0.0011	-0.00124	-0.00264	-0.00523	-0.00412
		520.597	0	-0.00118	0.000332149	-0.000154163	0.000309301	-0.000765728	0.00214	-0.000524198	9.59707e-05	0.000429866	-0.000149437	0.000564271	-0.00102	0.00032692	-3.18559e-05	-0.000535994	-9.72115e-06	0.000812848	-0.000246559	-0.000251771	0.00119	0.000282184	-0.0014	0.000821593	-0.00121	0.000572875	-3.24606e-06	-0.000686312	0.0011	-0.00113	-0.00122	-0.000583289	-0.000986439	-0.000353342	-0.000292044	-0.000436129	-0.000222146	-0.000938144	0.000468384	-0.0015	-7.0077e-05	-0.00247	-0.00127	-0.00251	-0.0043	-0.00437	-0.005
		521.769	0	0.000211933	-0.00019451	0.000897497	-0.00146	-0.00163	0.00165	-0.000977749	2.91504e-05	-9.92226e-05	-0.000566218	0.000240796	-0.00211	0.00165	0.000511566	0.00102	-0.000199363	0.00223	-0.00141	-0.000991407	0.000174587	-0.000655981	-0.00264	0.00104	0.000481973	0.00115	0.000505254	0.000264803	0.00118	-0.000324344	-0.000483298	-0.000327641	-0.000346606	0.000311918	-0.00143	-0.000260098	-0.000271394	-0.00111	-0.000947133	-0.00125	-0.000962917	-0.0029	-8.03341e-05	-0.00337	-0.00369	-0.00492	-0.0052
		522.942	0	0.00147	0.000109608	0.0015	0.000434829	0.000340707	0.000172148	0.000102699	-0.00073557	0.00127	-0.00078727	-0.000205584	-9.39101e-05	0.00153	0.000340406	0.00134	-0.0017	0.00201	-0.000842423	-0.00172	0.00161	0.00108	-0.00114	-0.000307055	0.000500654	6.94288e-05	5.89944e-05	-0.000306767	0.00216	-0.000788941	0.000886703	4.60093e-06	0.00013299	0.000598494	-0.000605423	6.04406e-05	0.000459043	1.75615e-05	0.000294183	-0.00222	0.000219808	-0.00196	0.000884356	-0.000698109	-0.00433	-0.00513	-0.00728
		524.114	0	-0.00112	-0.000423015	0.000907294	0.000563567	-0.00162	0.000404377	7.33833e-05	-0.00025026	0.000894891	-0.00034307	-0.0015	-0.000665948	-0.000357847	-0.00163	-0.00178	-0.00217	-0.000332429	-0.00167	-0.00394	0.000385524	0.00196	-0.00105	-0.00109	-0.00141	-0.00147	-0.000138072	-0.000184864	0.000773447	-0.000194058	0.00127	-0.00256	-0.00072653	0.000322609	-0.00131	-0.00319	-0.00162	-0.00194	-0.000175015	-0.00101	0.000688677	-0.00173	-0.00119	-0.00127	-0.00384	-0.00397	-0.00565
		525.287	0	-0.000694903	-0.00211	-0.000795738	-0.0016	-0.00173	-0.000709767	-0.000316296	-0.00272	-0.000822232	0.000100501	-0.000135099	-0.0014	8.99964e-05	-0.000288232	-0.00111	-0.00325	0.000368917	-0.00138	-0.00176	1.06396e-05	-0.000133601	-0.00327	-0.000552894	0.000934152	-0.00124	-0.00253	-7.74056e-05	-0.00111	-0.000163641	0.000694695	-0.000152682	-0.000941748	-2.86443e-05	-0.0031	-0.00103	-0.00325	-0.000510673	0.000520887	-0.000491414	-0.00133	-0.00154	0.000361832	-0.000811184	-0.00444	-0.00387	-0.00571
		526.459	0	-0.000596752	-0.00148	4.95153e-05	0.00035186	-0.00101	-9.37582e-05	-0.00136	-0.000566492	0.000295483	-0.000740876	0.000108246	-0.00156	0.00103	6.81148e-05	-0.000164347	-0.00168	-0.000237114	-0.0015	-0.00149	0.0014	0.000931729	-0.00141	-0.00132	-0.0012	-0.000868767	0.000462517	-0.000397749	-0.00109	-0.00277	-0.00168	-0.0022	-0.00188	-0.00013901	-0.00134	-0.000665184	-0.00171	-0.00305	0.000962758	-0.00238	-0.00154	-0.00073253	-0.00108	-0.00124	-0.00321	-0.00541	-0.00459
		527.632	0	-0.000902828	-0.00162	-0.00197	0.000124206	-0.00303	-0.00321	-0.00159	-0.00184	0.000203827	-0.000851677	-0.0015	-0.000766483	-0.00114	-0.00176	-0.00142	-0.00109	-0.00295	-0.00113	-0.00253	0.000379499	0.00111	-0.004	-0.00114	-0.00291	-0.0019	-0.00035024	-0.00172	-0.000694133	-0.00179	-0.00209	-0.000710891	-0.0021	-0.00156	-0.000636424	-0.00058911	-0.00275	-0.00145	-0.00234	-0.00173	-0.000636625	-0.00067511	-0.000746088	-0.00278	-0.005	-0.00691	-0.00583
		528.805	0	0.000279967	0.000718751	0.000574279	0.000360037	-0.000409967	0.0012	0.00112	0.000768729	0.00151	0.00103	0.000415221	-0.000581445	-4.01331e-05	0.000978183	0.000326466	0.00172	-0.00117	0.00084973	-0.000933966	0.000123958	0.00117	-0.00126	-4.58925e-05	0.00224	-0.00126	-3.70112e-05	-0.000203524	0.00104	0.00027601	0.000184184	0.000496003	0.00166	6.28604e-05	0.00237	-0.00113	-0.00146	0.0012	-0.000232364	-0.000359845	-0.000151161	0.00129	0.0017	-0.00149	-0.00228	-0.0029	-0.00464
		529.978	0	-0.00038396	-0.000737699	0.000325517	-0.000841229	-0.000998364	-0.000580144	-0.000593126	-0.000777436	-0.00229	-0.000373585	-0.0019	0.00158	-0.00102	0.00102	0.000118231	-0.000720967	-0.00117	0.000450725	-0.000807969	-0.00152	0.000723236	-0.00165	-0.000642477	-0.00151	-0.000413306	-0.000899171	-0.000151243	-0.00116	-0.00169	-0.000834732	-0.00014293	-0.00125	-0.0001098	0.000336902	-0.00187	-0.000308946	-0.00175	-0.000912939	-0.000485372	0.00093621	-0.00239	-0.00024112	-0.00384	-0.00572	-0.00596	-0.00628
		531.152	0	-1.00131e-05	-0.000995302	-0.000351105	-0.000852373	-0.00114	-0.00109	-0.00137	-0.00144	-0.000626948	0.00114	0.000963123	-0.00144	0.00017699	-0.00144	-0.000545327	-0.000337937	0.00182	-0.000866358	-0.00116	0.000114266	-0.000224725	-0.00297	-0.00213	-0.00166	-0.00125	1.00025e-06	0.000194188	-0.0013	-0.00129	0.00211	-0.000381634	-0.00195	2.56509e-05	-0.000648744	-0.00127	-0.0025	0.000350757	-0.00142	-0.00183	0.00147	-0.000678286	0.000249956	-0.00373	-0.00337	-0.00487	-0.00678
		532.325	0	-0.000293955	-0.000365935	-0.000577833	-0.00154	-0.000701111	0.000762327	-0.000739193	0.000829513	-0.000584644	0.000341332	-0.000882337	-0.00152	-8.94214e-05	-0.00283	-0.000625024	0.000563873	0.000672261	-0.000609802	-0.00205	-0.000370377	0.000982592	-0.00132	0.000212294	-0.00056204	-0.000698059	0.000428414	-0.000554483	0.00184	-0.00168	-0.000916648	-0.00172	-0.00149	-0.000100501	-0.00194	-0.00125	-0.000311986	-0.000868092	0.000867778	0.000274197	0.000841987	-0.0011	0.00115	-0.00108	-0.00262	-0.00537	-0.00568
		533.499	0	0.000133362	0.00157	3.56635e-05	-0.001	-0.00208	0.00114	-3.99198e-05	0.000221012	-0.000690143	0.00157	0.00056431	-0.002	-0.000529871	0.00111	0.00116	-0.00126	0.000497967	0.000915303	-0.000194545	0.000105975	0.000642335	-0.00218	0.000728767	0.000486784	-0.00108	-0.000201146	0.000104775	0.00115	7.85463e-05	0.00185	-0.00225	-0.00144	-4.69362e-05	0.000352064	-0.000909645	-6.88747e-05	0.00119	0.000926326	-0.000544716	0.000287304	-0.0014	0.00145	-0.00109	-0.00366	-0.00431	-0.00628
		534.672	0	0.000371867	0.000168673	-0.0015	-0.000312963	-0.00143	-0.000494418	-0.00122	-0.00118	-0.00125	0.00178	-0.00139	-0.00132	-0.000457497	-0.0015	-0.00295	0.000336539	5.16839e-06	-0.00129	-0.000836367	-0.000145683	0.000288679	-0.00234	0.000180294	0.000554371	-0.00107	-0.00022881	0.000370097	-0.000834695	-0.000739193	-0.00216	-0.00155	-0.000922723	-0.00103	4.23663e-05	-0.00226	-0.0014	-0.000980106	-0.000983287	-0.000193875	-0.00213	-0.0029	-0.00021436	-0.00237	-0.00225	-0.00509	-0.00669
		535.846	0	-0.000310385	0.000251338	8.08868e-05	-0.00104	0.000325202	0.000206614	-0.000178156	5.22402e-05	-0.000581118	0.00076366	2.61959e-05	-0.000674592	0.00063395	0.00112	-0.000433905	0.000423904	0.000455403	-9.4855e-05	-0.00196	-0.00151	0.000480735	-0.00244	-0.000381969	-0.000454354	-0.000666206	-0.00211	0.00116	0.00239	-0.000513418	-0.00186	-0.00151	-0.00207	0.000465789	-0.00127	-0.000911362	0.000556186	-0.000943343	-0.00105	5.96831e-06	-0.000670853	-0.000341774	-0.000138717	-0.00165	-0.00281	-0.0038	-0.0043
		537.02	0	-0.00155	-0.000168336	0.00035416	0.000589942	-0.000298961	-0.00123	-0.00060806	-0.00134	-0.00101	-0.000215185	1.21738e-05	-0.00215	-0.00216	-0.00187	-0.00129	-0.000949844	-0.00182	-0.00327	-0.00173	6.08532e-06	-0.00208	-0.00231	-0.00138	-0.00132	-0.00185	-0.000389386	-0.000989512	-0.00142	-0.00274	-0.00333	-0.00269	-0.00216	-0.00232	-0.000869365	-0.000144579	-0.00145	-0.00169	0.00049615	-0.00158	-0.00271	-0.00186	-0.00178	-0.00174	-0.00395	-0.00569	-0.00655
		538.194	0	0.000381835	4.12949e-05	-0.000585189	-0.000473761	-0.000646641	0.000703616	-0.00172	-0.000608043	-0.00138	-0.00035594	0.000702155	-0.00231	-0.00116	-0.000994915	0.00138	-6.67802e-05	0.000136777	7.26596e-05	-0.00322	-0.000728348	-0.0012	-0.000450109	-0.000586048	-0.00174	-0.00162	-0.0012	4.73158e-05	-0.000250354	-0.00105	3.62306e-05	-0.00225	-0.0014	-0.000251179	-0.000905806	-0.00174	-0.000971089	-0.0013	0.000309482	-0.00239	0.000365333	0.00116	0.00197	-0.00116	-0.00222	-0.00406	-0.00407
		539.368	0	-0.00213	-0.000918848	-0.000949334	-0.00174	-0.00124	0.000154151	-0.000441679	-0.000689179	-0.00178	-0.00157	-0.000712089	0.000674389	-0.00138	-0.000277988	0.000311622	-0.00296	-0.000852022	-0.000778004	-0.00224	-0.00104	-0.000466236	-0.00316	-0.000772272	-0.00271	-0.00155	-0.000866007	-0.00191	-0.00126	-0.000877983	-0.000719484	-0.00165	-0.00159	-0.00175	-0.00216	-0.00328	-0.00275	-0.00162	-3.81677e-05	-0.00371	-0.000874801	0.000272672	-0.00226	-0.00161	-0.00494	-0.00552	-0.00663
		540.543	0	-0.00218	-0.00111	-0.000497814	-0.00331	-0.00201	-0.000600137	-0.00205	-0.0012	-0.00233	-0.0021	-0.00148	-0.00158	-0.000375341	-0.00117	-0.00227	-0.00116	-0.00165	-0.00216	-0.00277	0.000334839	-0.00111	-0.00281	-0.00292	-0.00337	-0.00179	-0.00134	-0.00295	-0.000805214	-0.000574488	-0.000488534	-0.00222	-0.00281	-0.00264	-0.00217	-0.00274	-0.00265	-0.00153	-0.00137	-0.00197	-0.00119	-0.000771871	-0.00318	-0.00227	-0.00351	-0.00526	-0.00699
		541.717	0	-0.000198806	0.000929169	-0.000115754	0.00111	-0.000290539	0.00121	0.00124	0.000339752	0.000496437	0.00121	-0.000267623	0.000231797	0.000962197	0.000414108	0.00147	-0.000115835	0.00126	9.81306e-05	-0.00145	0.00142	0.000738744	-0.00194	-0.00033693	-0.000688808	-0.000675952	0.000569522	0.00143	-0.000577633	-0.00114	0.00154	-0.000683555	-1.34767e-06	8.56456e-05	9.1402e-05	-0.000995811	0.000339375	0.000376138	-0.000364317	-0.00226	0.000428683	-0.0015	0.000752459	0.000712774	-0.00241	-0.00356	-0.00458
		542.892	0	-0.000926436	0.000856064	-0.000939685	0.00177	-0.00131	0.00019657	-0.00165	-0.000108757	0.000605041	0.00017955	-0.000202	0.000150244	-8.59259e-05	-0.00132	0.0015	-0.000981263	-0.000557006	0.000442953	0.00016211	-0.000287781	-0.000362999	-0.000887021	-0.000161556	-0.00204	-0.00295	-9.9953e-05	0.000894893	-0.000216685	-0.00195	0.00105	-0.00112	-5.05263e-05	0.000311015	-0.00025069	-0.00155	0.0011	0.000517858	-0.000577233	-0.00467	-0.000566761	-0.00123	4.25813e-06	-0.00193	-0.00281	-0.00428	-0.00596
		544.067	0	-0.00112	-0.000766911	-0.000487183	-0.00226	-0.00216	-0.0008743	-0.00135	-0.000141231	-0.00101	-0.000520671	0.000268944	-0.002	-0.00179	-0.00147	-0.00133	-0.0017	-0.00202	-0.00233	-0.00154	-0.000943517	-0.00218	-0.00204	0.000746339	-0.0031	-0.00209	-0.00168	-0.00226	-0.00177	-0.00226	-0.00141	-0.00135	-0.00188	-0.000807915	-0.00105	-0.000456585	-0.00198	-0.0042	-0.00158	-0.00354	-0.00287	-0.0033	-0.00156	-0.0011	-0.00438	-0.00479	-0.00597
		545.241	0	0.000139746	0.00067537	4.30514e-05	-0.00194	-0.00117	-0.000106896	-0.0013	-0.00144	-0.00123	0.00042038	8.07873e-05	-0.000824227	0.00016239	-1.53274e-05	-0.000138748	-0.000833207	0.00103	-0.000260439	-0.000947824	0.000300142	0.000746543	-0.00185	0.000218091	-0.00080955	-0.00133	-0.00115	-0.00168	-0.00116	-0.00213	-0.0011	-0.000182977	-0.00168	-0.000800489	-0.000628746	-0.00178	-0.000120709	-0.000947578	-0.000248578	0.00193	-0.00133	-0.0017	-0.000455603	-0.000784154	-0.00483	-0.00498	-0.00626
		546.417	0	-0.000518581	-0.00139	3.34006e-05	-0.00101	-0.00148	0.00127	-0.000955432	-0.00094452	-0.00272	-0.000126487	-0.00169	-0.00016858	-0.000768278	-0.00127	-0.00039592	-0.00181	-0.000532239	-0.000550216	-0.00191	-2.31659e-05	-0.000669413	-0.00302	0.000361272	-0.00243	-0.00403	-0.00196	6.82033e-06	0.00218	-0.00247	-0.00193	-0.0015	-0.0019	-0.000672665	-0.000511164	-0.0015	-0.00245	-0.00183	-0.000591188	-0.000610692	0.000233396	-0.00127	-0.00127	-0.0011	-0.00588	-0.00518	-0.006
		547.592	0	-0.00115	-0.00147	-0.000960591	-0.00131	-0.00446	-0.000295669	-0.00109	-0.00245	-0.0029	3.82575e-05	-0.00157	-0.00119	-0.00116	-0.00173	-0.000398603	-0.00033628	-0.00181	-0.00307	-0.000829075	-0.000613873	-0.000795329	-0.00297	-0.000793048	-0.00156	-0.00125	-0.00215	-0.00235	2.47412e-05	-0.00212	-0.00129	-0.00184	-0.0029	0.000346847	-0.00118	-0.00153	-0.00373	-0.000533885	-0.000185819	-0.00166	-0.00144	-0.00141	0.000765257	-0.00111	-0.00393	-0.00703	-0.00743
		548.767	0	-0.002	-0.00155	-0.000299605	0.000440648	-0.00127	0.000501952	-0.00178	-0.00256	-0.000463202	-0.002	-0.000424905	-0.00143	-0.00151	-0.00143	0.00107	9.06795e-06	0.000328411	-0.00131	-0.00203	-0.000824406	-0.000564643	-0.00134	-0.00118	-0.0017	-0.0041	-0.00244	-0.00134	-0.000721402	-0.00276	-0.00153	-0.00188	-0.00272	4.28591e-05	-0.00158	-0.0034	-0.00199	-0.000349347	-0.00174	-0.00212	-0.000886836	-0.00248	-0.0016	-0.00317	-0.00576	-0.00711	-0.00823
		549.942	0	-0.00117	0.0007867	-7.98021e-05	-0.000658777	-0.00168	-0.00228	-0.00202	-0.00217	-5.95818e-05	-0.00119	-0.000109905	-0.00124	-0.00255	-0.00242	-9.94742e-05	-0.00172	-0.00163	-0.00123	-0.00306	-0.00137	-2.66452e-05	-0.00234	-0.00106	-0.000122534	-0.00107	-0.00245	-0.00252	0.000187469	-0.00518	-0.000428202	-0.0036	-0.00324	-0.00105	-0.00218	-0.00177	-0.0016	-0.00248	-0.000877284	-0.00135	-0.000820863	-0.00199	-0.00125	-0.00176	-0.00448	-0.00582	-0.00778
		551.118	0	-0.000832849	-0.00169	-0.000989728	-0.000307783	-0.0024	-0.00208	-0.00227	-0.0011	-0.00188	-0.000740207	5.59809e-05	-0.00384	-0.00186	-0.000727865	-0.00101	-0.00277	-0.00213	-0.00247	-0.00339	-0.00378	-0.00182	-0.0025	0.00035791	-0.00162	-0.00137	-0.00203	-0.00247	-0.000738724	-0.00229	0.00083692	-0.00195	-0.00163	-0.000369039	-0.00182	-0.00155	-0.00208	-0.00205	-0.000620154	-0.00192	-0.000575949	-0.000774655	0.000598844	-0.0028	-0.00458	-0.00588	-0.00725
		552.294	0	-0.000546955	0.00109	0.00162	0.00102	0.00106	0.00224	0.000460585	0.000475766	0.00113	0.00132	0.00179	0.000114535	0.00198	-0.000317068	0.000213665	0.00187	0.00106	-0.00199	-0.000691788	-0.00076555	-0.000215445	-0.00165	0.00052967	0.0017	-0.000670643	0.000992728	0.0006597	0.00263	-0.000546176	0.00134	-0.00027964	0.000933075	0.000620804	0.000834563	-0.000549965	0.000629344	-0.000189477	0.000658317	0.000354223	0.00174	-0.000270099	0.000537698	0.000331328	-0.00133	-0.00363	-0.00403
		553.47	0	-0.000356657	-0.000667431	0.000206953	-0.000354284	-0.00257	0.000624616	-0.000762304	-0.000728015	-0.000834426	-0.00182	-0.00129	-0.00321	-0.00174	0.000644113	-0.00116	0.000596654	0.000377395	-0.00192	-0.0023	-0.00239	-0.000171173	6.98196e-05	-0.000607525	-0.00185	-0.00328	-0.00126	3.6579e-05	0.00224	-0.00163	-0.00127	-0.000516309	-0.00233	-0.000488715	0.00102	-0.00352	-0.00132	-0.00219	-0.000817527	-0.000392809	-0.000155793	-0.000728535	-0.00048931	-0.00125	-0.00371	-0.00645	-0.00766
		554.646	0	0.000819024	-0.000424734	-2.60775e-05	0.000888175	-0.00131	0.000685808	0.00114	-0.002	-0.000229146	0.000826177	-0.00129	0.000699783	-0.000456788	-0.00151	0.00111	-0.000686426	0.000727087	-0.00205	-0.00134	-0.00146	0.00107	-0.00355	-0.000183935	0.00011944	-0.00373	-9.51278e-05	-0.000289315	-0.00041085	0.000913409	0.000317331	-0.000771975	-0.0002937	0.0004019	-0.000622726	-0.00173	-0.00107	-0.00156	5.86207e-05	-0.000243543	0.00136	0.000454873	-0.000325328	-0.00162	-0.00326	-0.00729	-0.00668
		555.822	0	-0.000406269	-0.00201	-0.000536222	-0.000182287	-0.00155	0.00134	-0.00116	-0.00118	-0.000399333	-0.00152	-2.28984e-07	-0.00297	-0.000354703	-0.000676713	-0.000954524	-0.00207	-0.0017	-0.000742376	-0.000237405	-0.00114	0.00132	-0.00121	-0.00145	-0.00107	-0.00324	-0.00228	-0.00148	-0.00141	-0.00122	-0.000520127	-0.00129	-0.00179	-0.0011	-0.000999118	-0.00198	-0.00203	-0.00242	-0.000393843	-0.00314	-0.000833522	-0.00293	0.000481167	-0.00217	-0.00386	-0.00533	-0.00621
		556.998	0	0.000505174	0.00167	0.0014	0.00215	0.00134	0.00137	0.000329193	0.000953414	0.00114	0.00107	0.00402	0.00101	0.00201	0.00168	0.00178	0.0012	8.8179e-05	0.00259	0.00124	-0.000429982	0.00212	0.000136738	0.00128	0.00193	-0.000925685	-0.00053472	0.0011	0.00132	0.000859115	0.00172	0.00199	0.00173	0.00174	0.00112	0.00125	0.000427979	0.00193	0.00207	0.000752796	0.00157	-0.000734544	0.00101	-0.000567885	-0.00262	-0.00264	-0.00509
		558.174	0	0.00212	0.00126	0.000981377	0.00157	0.00117	0.000910575	0.000108784	0.0015	-0.000200049	0.000270008	0.000913817	-0.000716785	-4.99462e-05	-0.000246291	0.00193	-0.000103067	0.000796248	0.00175	-0.000565317	-0.000743622	0.002	0.000322353	0.00163	0.000237364	-0.00168	0.00111	0.00157	0.00079346	-0.000102103	-0.000471541	-0.000451292	0.000393454	0.00249	0.000805253	-0.00119	0.00107	-0.000949811	0.000453366	-9.19788e-05	-2.12963e-05	-0.00111	-0.00142	0.000758946	-0.00269	-0.00374	-0.00621
		559.351	0	-0.00109	-1.28489e-05	-0.000909213	0.00133	0.000710234	0.0014	-0.00022228	0.000316447	0.000835954	0.000354384	0.000962886	0.000533731	0.00176	0.00154	-0.000697171	2.14772e-05	0.00117	0.000852947	-9.06115e-05	-0.00192	0.000589894	-0.000700755	-0.000373054	-0.000179325	-0.00189	0.00193	-0.000846413	-0.000198235	-0.00201	0.00147	-0.000280534	-0.000831203	0.00117	-0.000500039	0.000394932	-5.55492e-05	-0.000734126	0.000496852	-0.000404375	0.000116998	-0.000710367	0.000845179	-0.000333593	-0.00133	-0.0045	-0.00611
		560.528	0	-0.0013	-0.00235	-0.00273	-0.000650031	-0.000608335	0.00122	-0.00295	0.00151	-0.000548736	-0.000923932	0.00119	-0.000527354	-0.00141	-0.00202	-0.000747791	0.000291409	0.000794639	-0.000784502	-0.00187	-0.000648434	0.000510348	-0.00022208	-0.00226	-0.000838772	-0.00069497	-0.00158	0.000232513	-0.000438	-0.000542643	-0.000503855	-0.000185185	-0.00152	-0.000184405	-0.000583119	-0.000966852	-0.00126	-0.0016	-0.000819831	-0.000671647	6.86147e-05	-0.0026	-0.00025853	-0.000620491	-0.00284	-0.006	-0.00675
		561.704	0	-0.00152	-0.000130829	-0.00101	-0.000524045	-0.00104	0.00255	-0.00103	0.000507173	-0.000532192	-0.000430312	-0.000419271	-0.00161	-9.96151e-05	-0.00103	0.000635486	-0.0019	0.000753109	0.000672675	0.00218	0.000616119	0.00172	-0.00137	0.000155719	-0.000781595	-0.00303	-0.000187438	-0.000154658	0.00105	0.000691713	-0.000892788	-0.000413636	-6.15767e-05	0.000597933	-0.00259	0.000177957	-0.00177	-0.000748781	-0.000289711	-0.00108	-0.0014	-0.00193	0.00161	-0.000372704	-0.00336	-0.00534	-0.00747
		562.881	0	-0.00137	0.000563954	-0.000117627	-0.0003865	0.000395652	-0.000551312	-0.00201	0.00013407	-0.00147	0.000474163	0.000493463	-0.00122	-0.000384418	0.00176	-0.00104	0.000562477	-0.00155	-0.0021	-0.000789902	-0.00124	0.000533488	-0.00155	-0.00083286	-0.0014	-0.00116	-0.000891667	0.000203616	-0.000555527	-0.00011672	0.000656507	0.000841429	-0.00151	0.00168	-0.000608301	-0.00161	-0.00187	-0.00127	0.0015	-0.00182	0.000842715	-0.00135	0.00203	-0.000982645	-0.0021	-0.0048	-0.00632
		564.058	0	-0.000112902	0.000224031	0.00103	0.000585573	-0.00134	0.00021679	-0.000676671	-0.00122	1.46974e-05	3.7681e-05	0.00106	0.00201	-0.000330123	0.000922153	-0.000324218	-0.000954102	0.000771124	-0.00212	0.000396977	0.000897753	0.000116416	-0.000189569	-0.00198	-0.000226762	-0.00212	-0.000266438	-0.000745981	0.00126	0.000466689	0.00135	0.000814096	-0.00273	0.00122	-0.000874976	-0.00184	4.27341e-05	0.00118	1.38091e-06	-0.00167	0.00185	0.000960939	0.00109	-0.000336723	-0.00287	-0.00392	-0.00716
		565.236	0	-0.000822122	0.000314053	0.000391392	0.000606005	-0.00184	-0.00118	0.000286362	-0.00149	-0.000462828	0.0011	0.000488778	4.09357e-06	-0.00133	0.00122	0.000966	0.00151	-0.00184	-0.00030982	0.000401099	-0.000145238	0.000390769	-0.00283	-0.000928835	0.000963647	-0.00015044	-7.77442e-05	-0.000473008	-0.000279568	0.000599245	0.000284806	-0.00129	-0.00066008	0.000904663	0.000312408	-0.000338531	-0.00272	-0.00171	0.000169794	-0.00031445	0.000850121	-0.00148	0.00164	0.000751861	-0.00338	-0.00488	-0.00673
		566.413	0	0.00010662	0.00174	0.000188562	0.0014	8.43215e-05	0.000974081	0.000592243	0.000910749	3.55909e-05	0.000858199	0.00195	-0.000802492	0.000649762	0.00116	9.97667e-06	0.000896441	0.00105	-0.00012591	-0.00179	0.00134	0.000326396	-0.000465077	0.00216	0.00104	7.9733e-05	0.000137708	-0.00115	-0.000891808	-0.00104	0.00142	-0.001	0.00124	0.000893766	-0.000485769	-0.00253	-0.00247	0.00141	0.000595581	-0.000369332	0.00106	7.32073e-05	0.00194	0.000512819	-0.00165	-0.00522	-0.00608
		567.59	0	0.000249098	-0.000677806	-0.0005779	0.000529029	0.000377712	0.000572705	0.000328449	0.00153	-0.000143709	0.000387527	0.000902487	-0.000973889	9.2088e-05	-0.000926947	0.00249	0.00146	0.00246	-0.000255595	-0.00171	0.000280717	0.000473316	-0.00208	0.00246	9.46642e-05	0.00102	0.00207	0.000462025	0.000791794	0.00141	-0.000107011	-0.00103	-0.000751107	0.00114	-0.000244311	-0.00128	0.000570279	0.00102	5.37114e-05	-0.000293209	0.000896059	-0.00158	0.00408	0.00107	-0.000293683	-0.00441	-0.00666
		568.768	0	-0.000188119	-0.000961653	-0.000257396	0.000391029	-0.00238	5.23319e-05	-0.00126	0.000976051	0.000409788	-0.000312942	0.000342763	-0.00224	-0.00228	-2.75002e-05	-2.74202e-05	-0.000849706	0.00052098	-0.00252	-0.00314	-0.00219	-0.00157	-0.00331	-0.000283421	-0.00251	-0.0018	-0.000596522	-0.00101	-0.000793791	-0.000622545	-0.000194969	-0.00238	-0.000927969	0.000284549	0.00087029	-0.00265	-0.00129	0.000792475	0.000146666	-0.000755962	-0.0012	-0.00123	-0.000631693	-0.00111	-0.00408	-0.00436	-0.00626
		569.946	0	-0.000696236	-0.0018	0.0017	0.000190921	-9.22402e-05	-1.1239e-06	0.000331701	-0.000581849	0.000316633	0.00077924	6.56871e-05	0.000399637	0.00063858	0.00163	0.000903849	0.000170569	-0.00044774	-0.000748637	-0.00189	0.00213	-0.00062348	-0.00192	0.00117	0.00213	0.00154	-0.000270442	-8.04008e-05	-6.77608e-05	-0.000371255	3.56754e-05	-4.15895e-06	-0.000129255	0.00167	0.000239165	-0.00286	-0.00274	-6.2075e-05	-0.00133	-0.00225	0.000294238	-0.000364154	-0.000334707	0.000357722	-0.00279	-0.00437	-0.00642
		571.124	0	-0.000312979	0.000234133	-0.000471709	0.000374923	-0.000645783	-0.000324794	-0.00111	-0.00131	-8.84825e-05	0.00117	0.000203825	0.00112	0.00177	0.00206	0.00151	0.000665284	-3.69594e-05	0.000112447	0.001	0.000904147	0.00207	-9.78368e-05	-0.000161459	0.00184	0.00144	-0.000351111	-0.000202292	0.000626067	-0.000742761	6.00752e-05	0.00103	-0.00158	0.00126	0.00149	-0.000623457	8.80204e-05	-0.00118	0.0024	0.000915614	0.00122	-0.000607452	0.00119	0.000777074	-0.000149342	-0.00496	-0.00701
		572.302	0	-0.00106	-0.00103	0.00185	-0.000808587	-0.00231	-7.00216e-05	5.74419e-05	0.00012236	-0.00365	0.000356339	-0.000545036	-0.00154	0.000413821	0.000875278	9.15642e-05	-0.00269	-0.00101	-0.00207	-0.000143696	0.000568374	-0.00151	-0.00302	0.0024	-0.00271	0.00122	-0.00128	0.00163	0.000524198	-0.00198	-0.00047138	-0.00204	-0.000904192	-1.31961e-05	-0.000433739	-0.00184	-0.00278	-0.00234	-0.00173	-0.00126	0.000720396	-0.00112	0.00142	-0.000903026	-0.00241	-0.00518	-0.00782
		573.48	0	8.76119e-07	0.000831501	0.00134	0.000647625	-0.00162	0.00221	0.000822401	0.000598947	0.000471173	-2.72473e-05	0.00166	-0.00139	-0.00059678	0.00172	0.000286864	0.00135	0.00238	0.00075939	0.000336836	0.00033971	0.000268516	-0.000406426	0.00165	0.000363332	0.00148	0.00169	0.000354979	0.00137	-0.000272807	0.000653426	0.000339754	0.00038187	0.000372973	0.00334	0.00289	-0.000578965	0.000802024	0.00152	0.00226	0.00335	0.00116	0.00146	-0.000469167	0.000412199	-0.00479	-0.00623
		574.658	0	0.000424773	0.00243	0.00162	0.00241	0.00205	0.00256	0.00151	0.00198	0.00256	0.00278	0.00305	0.000815708	0.00504	0.000360835	0.00134	0.00148	0.00165	0.00112	0.000974797	0.000815529	0.00118	0.000458285	0.00281	0.00134	0.00124	0.00124	0.00141	0.00162	0.00249	0.00163	0.000921425	0.000619013	0.00282	0.00179	0.000772082	0.000198296	0.00043054	0.00177	0.00248	0.00176	0.00182	0.00266	0.00137	0.000431325	-0.0038	-0.00511
		575.837	0	0.00116	-0.0011	0.00312	0.000536423	0.00135	0.00152	0.00134	-0.000837389	0.00125	0.00277	0.00174	0.000100901	0.00011988	0.0027	0.000532021	-0.00055027	0.00179	-0.000139744	-0.000617062	0.00188	0.000350297	-0.000425493	0.00010738	0.00198	-0.000389236	0.000163871	-0.000148148	0.00165	0.00111	0.00369	0.00121	0.000299311	0.00191	0.00164	-0.000866861	0.000310855	-0.00131	0.00212	-0.00113	0.00139	-0.00193	0.00019625	-0.000622514	-0.000489571	-0.00335	-0.00702
		577.015	0	0.000223147	0.000573976	0.0012	0.000145957	2.61564e-05	-3.89905e-05	0.000885794	0.000375524	-0.0017	0.00146	-0.00228	0.000257556	-9.91241e-05	0.000921894	0.000158391	-0.000596788	0.000348752	-0.00261	-0.000199516	0.000532398	0.000632263	-0.00247	0.00124	0.00157	0.00048555	-0.000382846	0.000572053	0.00072221	0.000158552	0.00154	-0.000236914	0.00070537	-0.000691466	-7.52766e-05	-0.00158	0.000668813	0.00141	0.000228458	-0.00174	-0.000112437	4.09133e-05	7.86508e-05	0.00115	-0.00308	-0.00419	-0.00793
		578.194	0	0.000455208	-0.00145	8.98884e-05	-0.00143	-0.000809584	0.000996521	0.000704798	0.000592217	-0.000562128	0.000552927	-0.00114	-0.0014	-0.000960642	-0.000558128	-0.000100984	0.000505716	-0.000223387	0.00193	-0.000244404	0.00072827	-0.00056452	-0.00349	0.000949465	0.000468333	0.000383254	-0.00367	-0.00143	0.000297985	-0.00183	-0.00181	0.000745047	0.00112	0.000289749	-0.000769722	-0.000261795	-0.0009342	-0.000597531	-0.000653156	0.000299453	-0.00131	-0.00153	-0.000103246	3.70001e-05	-0.0019	-0.00409	-0.01017
		579.373	0	-0.00273	-0.00195	-0.00143	-0.00197	-0.0019	-0.00263	-0.000994056	-0.000710892	-0.00137	-0.00131	-0.0021	-0.00271	-0.00321	0.000481505	-0.000478269	-0.00128	-0.0018	-0.000861464	-0.00271	-0.00242	-1.67472e-05	-0.00318	-0.00123	-0.0043	-0.00292	8.51658e-05	-0.00317	-0.00224	-0.00196	-0.00245	-0.00151	-0.00107	-0.00145	-0.00183	-0.00331	-0.00299	-0.00286	-0.00228	-0.00359	-0.000601712	-0.00298	-0.00181	-0.00362	-0.00357	-0.00496	-0.01005
		580.552	0	-0.000210704	-0.000943914	-0.000853688	-0.000409557	-0.00174	0.000599069	-0.000938685	-0.00123	-8.9538e-05	-0.00347	-0.00143	5.60227e-06	-0.00214	0.00014044	-0.00217	-0.000450424	-0.00256	0.00148	-0.00284	0.000304583	-0.000388596	-0.00269	6.38073e-05	-0.00426	0.000276483	-0.00103	-0.000474588	-0.0017	-0.00119	-0.00193	-0.00203	-0.0015	0.000226132	-0.00122	-0.00262	-0.00137	8.19679e-05	-0.000350277	0.000291882	7.51169e-05	-0.000245043	-0.00103	-0.00324	-0.00169	-0.00719	-0.00745
		581.731	0	-0.00131	-0.000954595	-0.000669827	-0.00226	-0.00139	-0.00156	-0.000375047	-0.00129	0.0002449	-0.00271	-0.00207	-0.00267	-0.0021	-0.0014	-0.000529701	-0.00221	-0.00239	-0.00163	-0.00385	-6.21525e-05	-0.00080825	-0.00218	-0.00288	-0.0016	-0.00187	-0.0013	-0.00279	-0.00081012	-0.0029	-0.000862674	-0.00337	-0.00183	-0.000242197	-0.00159	-0.00149	-0.00134	-0.00124	-0.00196	-0.000605544	-0.000219131	-0.00208	0.00012529	-0.00283	-0.000937847	-0.00625	-0.00849
		582.91	0	-0.00101	-0.000985273	4.36591e-05	-0.00274	-0.00174	-0.00139	-0.00178	-0.000670565	-0.000732295	-0.000771226	-0.00257	-0.00315	-0.00168	-0.0015	-0.00123	-0.00286	-0.00059515	-0.00125	-0.0027	-0.0014	-0.00101	-0.00314	-0.00274	-0.00245	-0.00408	-0.000840088	-0.00153	-0.000787849	-0.00177	-0.00353	-0.00371	-0.00157	-0.000239982	-0.00321	-0.000671405	-0.00313	-0.00187	-0.000820073	-0.00273	-0.00111	-0.00239	-0.00182	-0.000781183	-0.00371	-0.00754	-0.00881
		584.09	0	0.00079605	0.00267	0.00262	0.0015	0.00223	0.00176	0.00133	0.000713755	0.00218	0.00291	0.00133	0.00128	-0.000196821	0.0026	0.0031	0.000325005	0.00256	0.00108	0.000265977	0.00202	0.00268	-0.00177	0.0035	0.00253	0.00149	0.00248	0.00142	0.00208	0.00278	0.00126	7.20472e-05	0.0017	0.00259	0.00312	0.00163	0.00156	0.000973819	0.00274	0.00299	0.00198	0.00169	0.0023	0.00249	-0.00106	-0.00323	-0.0039
		585.269	0	0.000266242	0.00139	0.000381923	0.000276333	0.000857599	0.00155	0.000942826	-0.00119	-9.58657e-05	-0.000314532	0.00187	0.00104	-0.000355936	0.00279	0.000633889	-0.000573006	0.00295	-0.000419887	-0.00108	0.000873045	0.000749697	0.000353307	0.00274	0.00055351	0.000376064	0.000862517	0.000310657	0.000439122	2.31347e-05	0.000820348	0.000959882	-0.000146269	0.00254	0.000208801	-0.000385888	0.000435849	0.00152	0.00117	0.0011	0.00091936	-0.00157	0.000338048	0.00118	-0.00104	-0.00423	-0.00567
		586.449	0	0.000455904	0.000436344	0.00309	0.00206	-0.000165721	0.000686264	0.000347355	0.000271742	0.0006169	0.00186	0.000763737	-5.2173e-05	0.000743638	0.00175	0.000229292	-0.00158	0.00143	0.000464953	-0.000590986	0.00129	0.000892512	-0.00137	0.00255	0.00104	0.000568238	0.000382003	0.000865842	0.00308	-0.00139	0.00144	0.000198829	0.000307956	0.00285	0.000355301	0.000786973	0.00226	-0.000821534	0.000408914	-0.000848825	0.000478901	0.00229	-0.000710176	0.000785002	-0.000133438	-0.00354	-0.00643
		587.629	0	0.00104	0.00148	0.000904706	0.00102	0.000679838	0.0033	0.00153	0.00126	0.00101	0.00127	8.73564e-05	0.00214	0.00201	0.000872611	0.00344	2.36324e-05	0.00333	0.00403	-0.000802275	0.00173	0.00141	-0.000102016	0.00154	-0.000428325	0.00249	0.00116	0.000641412	0.00141	0.000258956	0.000259542	0.0021	-0.000282506	0.00138	0.00271	-0.000287941	0.000588609	0.00197	0.000827281	-0.000629639	0.00161	0.000760996	-0.000130095	0.00125	0.000260893	-0.00457	-0.00617
		588.809	0	-0.0018	-0.00172	-0.00165	0.000454385	-0.00144	0.000314778	-0.000485669	-0.000810011	-0.00236	0.000280078	-0.000865749	-0.00139	-0.000376383	0.00191	0.000119621	0.000697491	7.89268e-05	-0.00123	-0.00075435	-0.00177	-0.000881215	-0.00328	0.000973573	-0.00123	-0.000297641	-0.000657756	-0.000898487	-0.00128	-0.00138	-0.00137	-0.00173	-0.0016	7.50327e-05	-0.000375722	-0.00222	0.00078499	-0.00217	-0.000573499	-0.000183807	0.000352552	-0.000460075	-0.000329799	-0.000281219	-0.00111	-0.0055	-0.00818
		589.989	0	0.000525036	-0.00151	-0.000998291	-0.000344893	-0.000203587	0.000512664	-0.00040493	-0.00172	6.30132e-05	-0.00167	-0.00182	-9.48222e-05	-0.00106	-0.000370295	6.36786e-05	0.000518767	7.75106e-06	-0.00169	-0.000568889	0.00132	0.000540009	-0.00351	-0.000797395	-0.000467498	-0.00024741	-0.00297	-0.00328	0.000207602	-0.00227	-0.00048837	-0.00334	-0.00179	0.00148	0.000425094	-0.00189	-0.0012	-0.000893224	0.000380589	-0.0043	-0.000469122	-0.00187	-0.00182	-0.000918105	-0.00303	-0.00409	-0.00845
		591.169	0	-0.00112	0.000570898	0.000529638	0.000122323	-0.00177	0.000491822	3.31334e-05	-0.000156	0.000632811	-0.000647324	0.000151175	0.000211178	-0.000136149	0.000504704	0.00159	-0.00072787	-4.26293e-05	-0.000532413	-0.000207654	-0.000174435	-0.00115	-0.000687263	0.000134351	0.000623456	-0.00213	-0.000473286	-0.000288712	0.000113768	-0.000910505	-0.00171	-0.0017	-0.00112	-0.000142967	-0.000660017	-0.000463436	-0.00148	-0.000637689	0.000445399	-0.00133	-0.00108	-0.000695409	-0.000786722	-0.000120157	-0.00209	-0.00356	-0.00831
		592.349	0	-0.00116	0.00102	0.000872572	0.000439837	0.000932007	0.00133	0.000175131	0.00151	-0.000469204	-0.000102566	-2.92118e-05	-0.000929481	0.000231655	0.00302	0.00251	0.000897657	0.00226	0.00164	0.00127	0.00217	0.000928473	-0.00132	0.000515237	0.000175002	0.00134	0.00156	0.000714686	0.00134	0.000366657	0.000604192	4.14563e-05	-0.00109	0.00198	0.000367656	0.000532604	0.000325109	0.000618063	0.000237087	0.000190464	-0.00010047	-0.000959403	-0.000882459	0.00132	-0.00145	-0.0031	-0.00888
		593.53	0	-0.00142	-0.00247	-0.000918383	-0.0018	-0.00144	-0.00196	-0.0023	-0.000317746	-0.00322	-0.000721615	-0.00104	-0.000582872	-0.00111	-0.000429828	-0.000168232	9.8398e-05	-0.000137735	-0.00168	-0.000684711	-0.00131	-0.0017	-0.00221	0.000249066	-0.000399142	0.000912094	-0.0022	-0.00205	-0.00126	-0.00215	-0.00195	-0.00268	-0.00231	-0.00112	-0.00126	-0.00252	-0.00311	0.00154	-0.000781231	-0.000699162	-0.00214	-0.00308	-0.000809153	-0.00252	-0.00206	-0.00402	-0.00815
		594.71	0	0.00022931	0.000466941	0.000455895	0.00322	0.000727195	0.00258	0.00020346	0.000908136	0.000487799	0.00211	0.00118	0.000310985	0.00165	0.00248	0.000234653	0.00127	3.84059e-05	-0.000996214	0.0015	-0.000146078	0.000346252	0.000785235	0.000714257	-0.000664915	0.00035196	0.00072617	-0.000100951	0.00193	0.000720934	0.00118	-0.00144	-0.00142	0.00241	0.000240744	-0.000662581	-0.000151545	0.00216	0.000995331	0.00152	0.000530997	-6.77743e-05	-0.000864813	0.000710453	-0.0012	-0.003	-0.00549
		595.891	0	-0.000278028	0.00195	-4.76381e-05	-0.000541821	0.000749618	0.00137	-0.000979206	0.00111	-0.000223101	0.000481646	0.000415285	0.00103	0.00143	0.000378764	0.0008436	0.000336736	0.000621658	-0.00296	0.000972655	-0.000248787	0.000616848	-0.000215341	0.00168	0.000679729	0.000794666	0.0001707	-9.29957e-05	0.000847648	-3.15554e-05	-8.85517e-05	-0.000804372	-0.000993505	0.000910225	0.00082233	-0.00295	-0.00153	-0.00010071	-0.000246299	-0.00146	0.000990417	-0.000475995	0.00133	-9.51758e-05	-0.00223	-0.00395	-0.00753
		597.072	0	0.00119	-0.000500522	0.00137	-0.00045162	-0.000449612	-0.000413546	0.000884409	-0.00156	-0.00139	0.00178	-0.00102	6.78852e-05	-0.00212	-0.000189558	-0.000897339	0.00316	-0.000170786	0.000911467	-0.000737286	-0.00195	0.00168	-8.6008e-05	0.000724295	0.0001799	-0.000698746	0.000210683	0.000423439	-0.00036797	-0.000814014	0.000523708	0.000557717	-0.000271343	0.00146	0.0016	-0.00287	-0.0015	-0.000790748	-0.000522341	-0.000705952	0.00105	-0.000744445	0.000224026	-3.42835e-05	-0.000685787	-0.00313	-0.00856
		598.253	0	-0.000819134	0.00182	-0.00112	-0.000164068	-0.00294	-0.00158	-0.000388115	-0.00128	-0.00104	0.000330199	0.000400751	-0.00166	-1.75712e-05	1.09802e-05	0.00114	6.52658e-05	-0.000159367	0.000212072	-0.000880651	1.60409e-05	-0.000754361	-4.68103e-05	-0.000742034	0.000628371	0.00139	0.000140851	0.000575496	0.000706791	-0.00139	-0.000660512	-0.00087015	-0.000839639	-0.00138	-0.000223799	-0.000215378	0.000506733	-0.00126	0.00246	-0.000276244	0.00149	-0.00228	0.00177	-0.00108	-0.00114	-0.00427	-0.0077
		599.434	0	-0.00352	0.000166459	-0.00134	-0.00329	-0.00289	0.000171401	-0.00104	-0.0021	0.000489704	-0.000530858	0.000464837	-0.000957582	0.00144	0.000478108	-0.000464865	-0.00251	-8.15597e-05	-0.00206	-0.00346	-0.000989409	0.00102	-0.00175	-5.15496e-05	-0.000865421	-0.00231	-0.000656171	-0.000532915	-0.00156	-0.00225	0.000129702	0.000346462	3.58671e-05	-0.000880432	-0.000196275	-0.00278	-0.00137	-0.000333739	-0.000113318	-0.00226	-0.0013	-0.00271	-0.000831275	-0.0015	-0.00232	-0.00494	-0.00808
		600.615	0	-0.00186	0.00101	0.000476606	4.48214e-05	-0.000651293	-0.000294351	-0.00145	-0.00122	-6.88189e-05	-0.00167	0.000620473	-0.00122	-0.000891373	-0.000752485	-0.000765867	-0.000650125	0.00122	1.6474e-05	-0.00206	-0.000485935	-0.00258	-0.00333	0.000403062	0.000423614	0.000103418	-0.00271	5.82249e-05	-9.25263e-06	-0.00151	-0.000766106	-0.000738775	-0.00101	0.00153	0.000632703	-0.00294	-0.000893211	-0.00171	-0.000718617	-0.0016	-0.000311403	-0.000557695	0.00050213	-0.00205	-0.00331	-0.00401	-0.00759
		601.797	0	-0.00119	0.00136	0.00153	0.00072269	-0.00103	0.00189	0.000797103	-0.000859671	0.000829248	0.00171	0.000306046	-0.000337741	2.13815e-05	-0.000116375	0.000410802	-0.00159	0.00186	-0.00197	-0.000836506	0.00075267	-0.000403106	-0.00177	-0.000440925	-6.70941e-05	-0.00173	-0.000342523	0.000513181	0.000862092	-0.00044377	-0.000898322	7.90311e-05	-0.00131	0.00252	-0.000491184	-0.000999657	-0.00187	0.000236232	0.000174296	0.000281607	-0.000116826	-0.00189	0.00195	0.000408759	-0.00143	-0.00334	-0.00768
		602.978	0	0.000247471	0.00115	0.00258	0.00112	0.00156	0.00192	0.000439213	-0.000136051	0.00272	0.00131	0.00223	0.00166	0.00129	0.00367	0.00336	-0.000736848	0.00166	0.000813851	-0.00038446	-0.000819953	0.000630549	0.00215	0.000224001	0.00154	0.00127	0.00118	0.00146	-0.000485224	-0.000338898	0.00145	-5.52128e-05	0.000339527	0.00236	0.00106	-0.000581407	0.00177	0.00128	0.00112	0.00203	0.00068279	-1.70826e-05	0.00267	-0.000601315	-0.00126	-0.00318	-0.00775
		604.16	0	0.000448753	-0.000975216	-0.000856452	0.000837241	0.000684824	0.00131	0.000837719	-0.00101	0.00117	0.000481738	-0.000638223	-0.00149	0.000792919	0.00199	0.000698134	0.000697336	0.000630312	-0.000325167	-5.95772e-05	-0.00203	0.00103	-0.00182	-0.00118	-0.000825674	0.000521099	-0.00125	0.00128	0.000259949	-0.00392	0.00067194	-0.000815386	0.000691198	0.000711636	-0.000980414	0.000982132	0.00127	-0.000288229	0.000269059	0.000467684	0.000628559	-0.000781157	-0.000548748	-0.00162	-0.00152	-0.00325	-0.00726
		605.342	0	-0.000176818	0.00103	-0.000517296	0.000838681	-0.000133032	0.00184	0.000467409	-0.000641447	0.000331114	-0.000860359	0.00094754	0.000787668	0.00189	0.00102	0.000425617	-0.00192	0.00285	0.000758802	0.000461728	-0.0015	0.000936669	-0.00283	7.4466e-05	-0.00139	-0.00122	-0.00163	-0.000811093	0.00122	-0.00109	-0.000177548	-0.000671334	-1.94557e-05	-0.000554248	0.00226	0.000219707	0.00076967	-0.00162	0.000729361	0.000774414	-0.000576396	0.00014105	0.000598937	-0.000955082	0.00157	-0.00481	-0.00848
		606.524	0	-8.84314e-05	-0.000391385	-0.00166	-0.00062112	-0.00129	-0.000177184	-0.0003233	-0.000426247	-0.000913049	-0.000586428	0.00225	-0.000748283	-0.000437189	0.000337428	0.00125	-0.00148	0.000466774	0.00101	0.00108	0.00102	-0.000976422	-0.00152	0.00132	-0.000908163	0.000666215	5.36309e-05	-0.000795856	-0.00237	-0.000723301	-0.00137	-0.00105	-0.00201	-0.000733719	-0.000923429	-0.000453191	-0.00183	-0.000622809	-0.000441908	-0.000938269	-0.00116	-0.00279	-0.00221	0.000106813	-0.00124	-0.005	-0.00812
		607.706	0	-0.00184	0.00123	0.00189	0.000582015	-0.000736316	0.00222	-0.000588994	0.00225	-0.000243113	-0.000103048	-0.000347521	-0.00165	0.000501453	7.82727e-05	0.00233	9.86698e-05	-0.000324969	-0.0016	-0.00128	-0.00172	0.00127	-0.0024	0.0022	0.00204	-0.000220397	0.000721866	0.00174	0.00106	-0.00118	0.000884431	-0.00118	-0.000139573	0.00157	-0.000645113	-0.000642531	-0.00256	0.000369552	0.000922738	-0.000279255	0.000439801	-0.00219	-0.000362074	-0.00141	-0.00197	-0.0033	-0.00831
		608.888	0	-0.00112	0.00114	1.63872e-05	-0.00103	-0.00108	0.000363658	-0.000482971	-0.00127	-0.000593979	-0.00144	-0.00157	-0.00225	-0.00153	-0.00149	0.00176	-0.00195	-0.000466939	-0.00142	-0.00145	0.000281294	-0.00133	-0.00154	0.00102	0.000946009	-0.000175827	-0.000645039	-1.89903e-05	0.000845486	-0.000194495	-0.000130299	-0.000769086	-0.0023	-0.000274246	-0.000475151	-0.00218	-0.00241	-0.000567034	0.000500348	-0.00338	0.000329009	-0.00213	-0.000341968	-0.00178	-0.000937666	-0.0033	-0.00968
		610.071	0	-0.00115	3.66227e-05	-0.000275679	0.00104	4.38684e-05	0.000327578	-0.00141	0.000642925	-0.000770914	0.00104	-0.000994821	-0.00124	-0.00108	-0.000151074	-0.000817901	0.000287575	-0.000505736	-0.00202	-0.000989748	-0.000686697	-0.000277989	-0.00257	0.000137115	-0.000308895	0.000787908	0.00141	0.000913776	-0.000694023	0.0001016	-0.000794374	-0.000496223	-0.00111	0.00145	0.000433466	-0.0011	-0.0012	-0.000355932	-0.00169	-0.00199	-0.0023	-0.00139	-0.00108	-0.000351459	-0.000927207	-0.00349	-0.0092
		611.253	0	-0.00221	-0.00172	-0.00116	-0.000663538	-0.00251	-0.000454481	0.000471252	-0.00243	-0.00186	-0.000680688	0.00030049	-0.00297	-0.00208	0.00176	0.000740347	-0.0014	-0.000423402	-0.00268	-0.00111	0.000636456	-0.000719052	-0.0029	-0.0002081	-0.00267	-0.000274213	-0.00229	-0.00208	-0.000351141	-0.00254	-0.00101	-0.00278	-0.00239	-0.00105	-0.000316447	-0.001	-0.0016	-0.00267	-0.00288	-0.00212	-0.00188	-0.00337	-0.00156	-0.000678674	-0.00236	-0.00669	-0.00854
		612.436	0	-0.000640098	0.00375	0.001	0.000314622	-0.000375854	0.00192	0.000773826	0.00184	0.000725387	-7.18319e-05	0.00272	0.000399522	-0.000791224	-0.000187469	0.000989626	0.0012	0.000878064	0.000538015	-0.0028	0.00115	0.00152	0.00299	0.00128	0.00296	-0.000175806	0.000906448	6.48743e-05	0.0017	-0.000126608	0.00337	-0.00171	0.00103	0.000586328	-0.000300548	0.000461885	0.000752251	-0.000970751	-0.000389409	0.00107	-0.000859204	-0.000986668	-2.27136e-06	0.00163	-0.000258477	-0.00258	-0.00447
		613.619	0	0.000864615	0.00141	0.000472396	0.00109	0.00146	0.000102303	0.00136	0.000593048	0.000956997	0.000469314	0.000594719	-0.00117	0.00168	0.000178549	0.000141562	-0.0027	-0.000502198	-0.000754431	-0.000107238	0.00125	0.00118	5.88763e-05	0.00109	0.000551342	0.000529896	0.00038197	-0.00114	0.000831469	0.00106	0.00122	-7.90421e-05	-0.000501505	0.000416505	4.40466e-05	0.000293377	-0.000874731	-0.000191688	0.00189	0.00112	0.000771858	0.00224	0.000734398	0.000752493	-0.00059956	-0.00204	-0.00627
		614.802	0	-0.000142017	0.00158	-0.00159	-0.000881406	0.000434871	0.0016	-0.00175	-0.00075863	0.000411382	0.00103	0.00221	-0.000164768	-0.000167895	-0.00116	0.00178	-0.0022	0.00152	-0.00153	-0.000865891	0.000118225	0.000248033	-0.001	0.000481855	-0.000321537	0.00157	-0.000180013	-5.97495e-05	0.000165385	-0.00125	0.000120848	-0.00118	-0.00183	-0.000856779	-0.000371737	-0.00184	-0.000965426	-0.000988121	0.000848614	0.000305158	-0.000376153	0.00122	0.000275153	7.28827e-05	0.000180466	-0.00403	-0.00612
		615.985	0	-0.0011	-0.00076604	-0.00267	-0.000146485	-0.00232	0.0013	-0.00278	-0.00529	0.000433346	-0.00181	-0.00123	-0.00156	-0.00244	-0.00131	-7.6862e-05	-0.00093822	-0.000716566	-0.00118	-0.00218	-0.00203	-0.000951183	-0.00306	-0.00294	-0.00142	-0.00297	-0.00295	-0.00119	-0.00127	-0.00221	-0.0014	-0.00203	-0.00258	-0.000345003	-0.00243	-0.00494	-0.00236	-0.00287	-0.00249	-0.00369	-0.00244	-0.000871732	-0.00142	-0.000550197	-0.00357	-0.00467	-0.00969
		617.168	0	0.000979696	0.000933788	-0.000474644	0.000408808	-0.00141	-0.000251136	0.000414421	0.000912685	-0.00187	0.00106	0.00114	0.00223	-0.000138101	0.00243	2.39524e-05	-0.000925338	-0.000280837	0.000284903	-0.00313	-3.14853e-06	0.000500654	0.000364017	0.000561782	-0.00144	0.000375535	-0.000994546	0.00118	0.00176	-0.000339757	0.00104	-0.000153843	-0.00127	0.000122229	-0.000414057	-0.000518101	-0.00169	-0.00142	-0.000446088	-0.00131	0.00203	0.000236606	0.000349853	0.0014	-0.00285	-0.00207	-0.00711
		618.351	0	0.00146	0.00189	0.00272	0.00269	0.00181	0.000100008	0.00141	0.000155788	0.00403	0.00205	0.00381	0.00172	0.00274	0.00268	0.0022	-0.000296892	0.00186	0.00112	0.00116	0.000452339	0.00121	0.00117	0.00246	0.00072283	0.00219	0.00149	0.000434041	-0.000230812	0.00188	0.00265	0.00101	0.00193	0.00179	0.00369	0.00132	0.00369	0.00275	0.00179	0.00224	0.00119	0.000371755	0.00198	0.00258	-9.05462e-05	-0.000564261	-0.00553
		619.535	0	-0.000750909	0.00025182	-1.82952e-05	0.000214067	0.00245	-0.000919184	0.000708474	-0.002	-0.000766884	-0.000430115	-0.000328675	-0.000921376	-0.000301293	-0.00193	0.000818449	-0.000398841	-0.000448693	-0.00123	-0.00107	0.00039714	0.00103	0.000149812	0.00122	-0.000264559	0.000665089	-0.00165	-0.000973773	0.00192	-0.0022	-0.00154	-0.000271605	-0.00228	0.000908428	-0.00114	-0.000800673	-0.000368142	0.00096501	0.000677026	-0.00096754	-0.00141	-0.00013159	-0.00119	0.000423222	-0.00297	-0.00168	-0.00598
		620.718	0	-0.00265	0.000309259	-0.000754521	-0.00143	-0.00152	-0.00196	-0.000818644	0.00118	-0.00323	-0.000255153	-0.00138	-0.00133	-0.0018	-0.00279	0.000981233	-0.000672784	-0.00395	-0.00291	-0.00193	0.00048162	0.000450931	-0.00434	-0.000509813	-0.00134	-0.00137	-0.00145	-0.00236	-0.00199	-0.00156	-0.00164	-0.00323	-0.0034	-0.000298449	-0.00409	-0.00262	-0.00345	-0.00317	-0.000649857	-0.00171	2.23082e-05	-0.00119	-0.00169	-0.00261	-0.00147	-0.00645	-0.0096
		621.902	0	0.000442398	0.000117259	-0.00149	-0.00102	0.00133	0.00201	0.000341427	-0.000969388	0.000463482	0.00248	0.000270119	0.000964732	0.00264	0.00198	0.00452	0.000364379	-0.00115	-0.000413447	-0.00103	0.000359703	0.00223	-0.0022	0.000565724	0.00196	0.00158	0.000801728	-0.000608589	-0.000266049	0.000479621	-0.0014	0.000504033	-5.29905e-05	0.000575649	0.00111	-0.00122	-0.00159	-0.000955557	0.000206352	0.00144	-0.00137	-0.000694202	0.000343662	0.00132	-0.00017379	-0.00292	-0.00774
		623.086	0	0.000510076	-0.00183	-0.000231479	-0.00169	-0.000403191	-0.000899743	-0.0011	0.000455021	0.00107	0.000414559	0.00179	-0.00010415	-0.000190627	0.000539324	0.00194	-0.00242	-0.00197	-0.000516101	-0.00198	-0.000872734	-0.000435949	-0.00229	-0.000377837	0.000538569	-0.000888202	-0.000162977	-0.000593147	-0.000899959	-0.00287	-0.000762241	-0.000559977	-0.00211	3.0635e-05	-0.00201	-0.00198	-0.004	0.000312446	-0.000849598	-0.00149	-0.000195334	1.26472e-05	0.00075599	0.00123	-0.00015222	-0.0024	-0.00843
		624.27	0	-0.00123	-0.00222	0.000825091	-0.00219	-0.00165	-0.00103	-0.0016	-0.000845705	-0.0004714	0.000642525	-0.000563957	-0.00177	-0.00152	-0.00216	-0.000398016	-0.000336761	-0.00177	-0.00251	-0.00325	-0.00258	-0.00122	-0.00203	-0.000907139	-0.00231	-7.38389e-05	-0.00178	-0.0025	-0.00132	-0.000759476	0.000125782	-0.000555835	-0.00236	-0.00207	-0.00277	-0.00184	-0.00118	-0.0021	0.000176718	-0.000484137	-0.000309184	-0.00285	-0.000600877	-0.000743496	-0.00256	-0.00333	-0.00846
		625.454	0	0.000335835	0.00104	0.000752653	0.00137	-0.0013	0.0013	0.00254	0.000718403	0.00177	0.00113	0.00151	-0.00167	0.00244	0.000317279	0.00196	5.5044e-05	0.00213	0.00151	-0.000860667	0.00183	-0.00024077	0.000119532	0.00223	-0.00118	-0.000625528	0.000894658	0.00166	0.00169	0.000325455	0.00155	0.000900105	-0.000578361	-3.97962e-05	0.000840535	7.5751e-05	-0.000622873	0.00127	0.00165	-0.000478057	-0.000237475	0.000328745	-0.00161	0.000478346	-0.000830201	0.00027626	-0.00665
		626.638	0	0.00245	0.000804631	0.00228	-0.0011	-1.52841e-05	0.00103	0.000250121	0.000773565	0.000548227	0.000197614	0.00117	-0.00121	0.00298	0.000221986	0.00236	-0.000554178	0.000401503	-0.000350913	-4.48468e-06	-0.00164	0.00101	0.00047558	0.00106	-0.000194253	-4.35665e-06	-0.000816854	-0.00222	-0.000669836	-0.00147	-0.000376106	-0.000825099	0.000599553	-0.000556402	7.42342e-05	-0.000877543	0.000970198	0.00032457	-0.000943126	-0.00177	-0.000226021	-0.000522737	0.00188	-0.00104	-0.0022	-0.00405	-0.00661
		627.823	0	-9.96806e-05	0.000540001	0.000868871	-0.000575442	0.000619901	-0.00202	-0.000466114	-0.00308	-0.00268	-0.000866631	0.000229508	-0.00178	7.74695e-06	-7.19588e-05	-0.00123	-0.00264	0.000647726	-0.000457466	-0.00386	-0.00121	-0.000796389	-0.00235	-0.00177	-0.00213	-0.000946485	-0.00125	-0.00214	0.00113	-0.00197	0.00063496	0.000908072	-0.00319	-0.000296589	0.00122	-0.00103	-7.16978e-05	-0.000487545	0.000391615	-0.00217	-0.00162	-0.00115	0.000996966	-0.00109	-0.000589018	-0.00319	-0.00951
		629.007	0	-0.000798502	0.000957298	-0.000975109	-0.000272761	0.00128	-0.00186	0.00137	0.0013	0.00289	0.00227	0.00202	0.000162929	0.00288	-0.000405133	0.000168712	0.00194	0.00231	0.00145	0.00118	0.000273655	0.00356	-0.0016	0.000469157	0.000305765	-0.00089812	0.000364596	-0.000763856	0.00344	-0.00135	0.000419307	0.000587794	-0.00335	0.00189	0.00199	0.00015746	0.000117162	0.000689284	0.000937086	-0.000149028	0.00156	0.00145	0.0019	0.0015	0.000181553	-0.00246	-0.008
		630.192	0	-0.00171	-0.000666745	-0.000870776	-0.000924247	-0.000406012	-0.00028408	-8.85569e-06	-0.000687427	0.000698866	-0.00109	-0.000273904	-0.000169855	-0.00175	-0.000764423	0.00011089	0.000941077	-0.000236677	-0.00222	-0.000876843	0.00134	-0.000140614	-0.000764226	-0.000345992	-0.000500832	-0.000665543	-0.000669471	-0.00157	0.00123	-0.00255	-0.00141	-0.000269501	-0.000183481	0.000693034	-0.000374983	-0.00094247	-0.000629322	-0.00295	-0.0018	-0.00223	-0.000952985	-0.000352178	-0.00142	-0.000623341	-0.00068743	-0.00285	-0.00741
		631.377	0	0.000128181	-0.000648849	2.0879e-05	0.00126	0.00127	0.00127	0.00144	0.00103	-0.00147	0.000556844	0.00202	0.000645334	-0.000442214	0.0018	5.39437e-05	-0.000970758	8.89631e-05	0.000349089	-0.000758287	0.000154448	0.00216	-0.000179272	-0.00102	-0.00233	0.000464253	-0.000847278	-0.000736051	0.0025	-0.000394842	0.0022	-9.35202e-05	0.000394269	-0.00151	0.00119	0.00064608	-0.00138	1.96123e-05	0.00049314	-0.00236	0.00101	0.00153	0.000598112	-0.00184	-0.0026	-0.00125	-0.0075
		632.562	0	-0.00348	-0.000309851	-0.00274	-0.00182	-1.70098e-05	0.000818048	-0.00332	-0.00252	-0.00105	-0.000261242	-0.0028	-0.00231	-0.000303671	-0.00154	-0.00254	-0.00469	0.00321	-0.00322	-0.00284	-0.00179	-0.00188	-0.00395	0.000149272	-0.00141	-0.00374	-0.00134	-0.000642511	0.00020649	-0.00325	-0.000512661	-0.000713816	-0.00263	-0.000704568	-0.00162	-0.00211	-0.000861654	0.00166	0.00039608	-0.00445	0.000834783	-0.000451667	-0.00223	-0.00231	-0.00275	-0.00266	-0.00929
		633.747	0	-0.000389567	0.000713862	-0.000200992	-0.00135	-0.00037517	0.00192	0.000263902	0.000265923	0.0016	-0.00063659	0.00205	-0.00179	0.000956504	0.00164	-0.000510154	0.00124	0.000997059	-0.00228	-0.00114	0.00135	-0.000317026	-0.00234	0.00228	-0.00137	-0.00164	-0.00146	-0.000194768	0.00228	-0.00123	0.00051753	-0.002	-0.00118	0.000454407	0.000233269	-0.00113	-0.000440264	-0.000320331	0.00348	-0.0018	-0.000484954	-0.000913002	0.000380831	-0.000774501	-4.86964e-05	-0.000574211	-0.00811
		634.932	0	-0.00179	0.00097041	0.000212288	-0.00205	-0.00142	0.00111	-0.00141	0.000450898	-0.00178	0.000543049	0.000995326	-0.000628786	0.000273781	-0.000438809	0.000964909	0.000215634	-0.00119	-0.00227	-0.00166	-0.000646292	-0.000275671	-0.0012	-0.000769766	0.000670495	-0.000663596	0.00125	-0.000635893	0.000902534	-0.00205	-0.00176	-0.00148	-0.000873585	-0.000359482	0.000145567	-2.12718e-05	-0.00112	-0.00142	-0.000161965	-0.00126	0.000772335	0.000582384	-0.000707573	-0.00020563	-0.000764762	-0.00347	-0.00594
		636.117	0	-0.000920635	-0.0012	-0.00206	-0.000428805	0.000711507	0.000114042	-0.00286	-0.000701194	-0.000264945	0.000706647	-0.00132	7.41301e-05	-0.000960951	0.00067102	-0.000224837	-0.000710478	-0.00155	-0.000505613	-0.00153	-0.00123	0.000119056	-0.00169	2.06668e-05	-0.00144	-0.000449999	-0.0014	0.000323657	-0.000477038	-0.000596096	-0.0014	-0.00416	-0.000622912	-0.000636186	0.00121	9.81514e-05	-0.00102	-0.00222	0.00166	-0.000341439	-0.000178599	0.000964445	-0.000378758	-0.00241	-0.00237	-0.00187	-0.00549
		637.303	0	-0.00175	-0.00199	-0.00222	-0.00295	-0.00266	-0.00381	-0.00162	-0.00136	-0.00239	-0.00309	-0.00516	-0.004	-0.00096729	-0.00195	-0.00383	-0.00258	-0.00261	-0.0035	-0.00332	-0.00367	-0.00198	-0.00423	-7.57517e-05	-0.00268	-0.00153	-0.00328	-0.0032	-0.00168	-0.00336	-0.00096361	-0.00461	-0.0018	-2.57395e-06	-0.00153	-0.00339	-0.00525	-0.00267	-0.000185842	-0.00308	-0.000616469	-0.00232	-0.00147	-0.00191	-0.00423	-0.00225	-0.00773
		638.489	0	-0.00233	0.000965148	-0.00058202	-8.68267e-05	-0.00052616	-0.000260794	-0.000830663	-0.000467905	-0.00155	-0.00175	6.74874e-05	-0.000880749	-0.00267	0.000954693	-0.00187	-0.000677855	-0.00262	-0.00309	-0.0022	-0.00185	-0.00116	-0.00213	0.000104215	0.000246705	-0.00193	-0.00234	-0.00149	-0.00127	-0.00132	0.00027806	-0.0026	-0.00318	-0.000890432	-0.00221	-0.00226	-0.00246	-0.000244167	0.000101835	-0.00258	-0.0021	-0.000896116	-0.000698531	-0.000657458	-0.00247	-0.00207	-0.00785
		639.674	0	-0.00232	-0.00087563	-0.00353	-0.00144	-0.000621394	-2.57989e-05	-0.000547187	-0.00198	-0.00318	-0.00322	-0.000803374	-0.00154	-0.00106	-0.00209	-0.00188	-0.00319	-0.00198	-0.0027	-0.00179	-0.00276	0.00247	-0.00305	-0.000256229	-0.00118	-0.00129	-0.00175	-0.00191	3.97513e-06	-0.00304	0.000645369	-0.00219	-0.00165	-0.000371467	-0.0022	-0.00265	-0.00231	-0.000777929	-0.00253	-0.0036	-0.000784031	-0.00195	0.000512449	-0.000702917	-0.00133	-0.00297	-0.00607
		640.86	0	0.00139	0.00261	5.5312e-05	0.000888686	0.00244	0.00209	-0.000368806	0.00127	0.00315	0.00129	0.00294	-0.000896825	-0.00108	-0.000286427	0.00204	0.00368	0.000968416	0.000610799	-6.3808e-05	0.000836581	0.00283	0.000451939	-0.00104	0.00072083	0.00175	-0.000138762	0.00106	0.000196109	-0.000258169	0.00183	-0.00129	-0.000718882	0.00117	-0.00060015	-7.20458e-05	-0.00263	-0.0004105	-0.000225591	0.00121	0.000100034	-0.000430769	0.00095183	-0.000105464	-0.000988559	0.000347665	-0.0048
		642.046	0	0.00198	0.000909739	0.00131	0.000482517	-0.00251	0.00109	0.00071678	0.000499985	-0.000273978	0.00199	0.000380082	0.0011	-0.000129967	-0.00143	0.000375176	0.00146	-0.00178	-0.00103	-0.00138	0.000838962	0.00213	-0.00244	0.000592308	-0.000254495	0.00134	-0.00208	-0.00126	-0.00148	-0.00241	-8.31347e-05	0.00185	0.000653002	0.000539756	-0.000638524	0.000523128	-0.00175	-0.00141	-0.000589213	-0.00201	-0.000176654	-0.000642335	-0.000820199	-0.00293	0.000788065	-0.00132	-0.00688
		643.233	0	-0.0019	-0.00104	0.00114	-0.00282	-0.00184	0.000404454	-0.00174	-0.00355	-0.00166	0.000186058	-0.000285145	-0.0011	-0.002	0.000716862	4.50692e-05	-0.00206	-0.00138	-0.000827005	-0.00292	-0.000743773	-0.000702478	-0.00269	-0.000883292	-0.00115	-0.00176	-0.003	-0.00070106	-0.000942442	-0.00251	-0.00182	-0.00189	-0.00203	-0.0011	-0.00182	-0.000461604	-0.00385	-0.00192	-0.000224495	-0.00268	-0.00168	-0.000911889	0.00216	-6.02533e-05	-0.00269	-0.00177	-0.00773
		644.419	0	-0.00122	-0.000871477	-0.000419628	-0.00305	-0.0017	-0.00126	-0.000529925	-0.00171	-0.000857927	5.22339e-05	-0.00233	-0.00212	-0.00102	-0.000417049	-0.0022	-0.000223254	-0.000280572	-0.00204	-0.00227	-0.00189	0.000529483	-0.00195	-0.00125	-0.00136	-0.00173	-0.000799239	-0.000550068	8.90716e-05	-0.00161	0.000405745	-0.0023	-0.00281	0.00162	-0.00295	-0.00296	0.000251493	-0.00163	-0.00216	-0.00401	-0.000842136	-4.16036e-05	-0.00149	-0.00179	-0.00321	-0.000721717	-0.0071
		645.605	0	-0.000662256	0.00050477	0.000376743	-0.00079301	-0.000156804	-0.000800028	0.00038697	-0.00158	0.000788151	0.00076197	-2.31756e-05	-0.00263	0.000255622	-0.00266	-0.00281	-0.00294	-0.00198	-0.00227	-0.000934148	-0.00149	-0.00181	-0.00292	-0.00178	-0.000877599	0.000533212	-0.00194	-0.000813746	-0.000423578	-0.00155	0.000738129	-0.00126	-0.00151	-0.000385474	-0.00231	-0.00295	-0.000859472	-0.00304	-0.00164	-0.000457179	0.00097882	-0.00060625	0.00219	-0.00323	-0.0024	-0.0018	-0.00571
		646.792	0	0.00069753	3.11849e-05	0.000837033	1.04037e-05	0.00035833	0.000434243	0.00206	-0.00184	0.000208352	0.000202459	0.000724994	-0.000575434	0.000645642	-0.00028513	0.00159	-0.00194	-0.00189	-0.00322	-6.9013e-05	0.000191264	9.80777e-05	-0.00113	0.00101	-0.00172	-0.000761561	-0.00263	5.4249e-05	0.000323995	0.00016824	-0.00142	-9.90289e-05	-0.000862577	-0.00135	0.00113	-0.00216	-0.00213	-0.000560715	0.000887071	0.000269103	-0.00074583	-0.000395206	0.00245	0.00141	0.000103934	-0.00256	-0.00497
		647.979	0	0.000329834	-0.00111	0.00122	0.00115	-0.00282	0.00153	0.00039082	-0.00359	-0.000297478	-0.000631002	-0.00124	0.000647337	0.00244	-0.00286	-0.00237	-0.00235	-0.00156	-0.0006993	-0.00307	-0.00274	-0.00122	-0.00183	-0.00101	-0.00101	0.000400905	-0.00107	-0.00175	-0.00195	-0.00147	-0.00146	-0.00316	-0.00288	0.000373759	-0.000362627	-0.00114	-0.0018	-0.00391	-0.00121	-0.00278	-0.0014	-0.000115683	-0.00141	-0.00152	-0.00212	-0.00213	-0.00711
		649.166	0	0.00178	-0.0005639	0.00237	0.00121	0.000369278	0.00138	0.000992311	-0.00122	-0.0012	0.00112	0.00192	-0.0012	-0.000885044	0.00181	-0.00147	0.00134	-0.000108197	0.00108	-0.00373	-0.000286786	0.0021	-0.000463453	0.00148	-0.000925077	0.000523794	-0.00251	-0.00064662	9.52601e-05	-0.00194	0.0014	-0.00196	-0.00203	-5.04187e-05	-0.00331	-0.000564422	-0.00114	6.26856e-07	0.000405646	0.000751362	-0.00172	0.000309596	0.000544372	-0.00101	-0.00394	-0.00251	-0.00571
		650.353	0	-0.00267	-0.00124	-0.00362	-0.000385243	-0.00102	-0.00351	-0.0025	-0.00227	-0.00445	-0.00248	-0.00127	-0.00109	-0.00414	-0.00333	-0.00239	-0.00438	-0.00425	-0.00423	-0.00309	-0.00294	-0.00267	-0.00354	-0.000370508	-0.00155	-0.00326	-0.00327	-0.0035	-0.0013	-0.00301	-0.00394	-0.00297	-0.00243	-0.0026	-0.00388	-0.00444	-0.00433	-0.00236	-0.00174	-0.00461	-0.00302	-0.00226	-0.00154	-0.00188	-0.00331	-0.00318	-0.00737
		651.54	0	-5.54411e-05	0.000496244	-0.00195	-0.000366623	-0.00155	-0.00135	-0.00184	-0.00131	-0.000710903	-0.0029	0.00032178	-0.00233	-0.00102	0.00049877	2.10076e-05	-0.00176	0.000239967	-0.00263	-0.000162122	-0.00287	-0.00242	-0.00275	4.48777e-06	-0.00125	-0.00121	-0.000804419	-0.000681116	0.000451389	-0.00197	-0.00142	-0.00264	-0.000113149	5.62812e-05	-0.000791494	-0.00419	-0.00289	-0.00117	-0.00107	-0.00304	-0.000373587	-0.00256	-0.00046453	-0.00116	-0.00327	-0.00202	-0.00704
		652.727	0	-0.00111	0.000328924	8.84734e-05	-0.000440254	-0.00263	-0.000988069	-0.00197	-0.00274	0.000434463	-0.000295421	0.000648327	0.000315394	-0.00216	-0.0016	0.000142802	0.000198483	-0.00128	-0.00398	-0.00138	-0.00204	-0.00146	-0.00357	-6.52163e-05	-0.0014	-0.000931074	-0.00309	-0.00235	0.000967946	-0.00238	-0.000680393	-0.000124212	-0.0011	-0.000506463	-0.00244	-0.00195	-0.00262	-0.00414	-0.00106	-0.00237	-0.000227785	-0.000882366	-0.00146	-0.00229	-0.0034	-0.00264	-0.00612
		653.914	0	-0.00105	0.000109812	-0.000895311	-0.000317235	-0.00212	-0.00208	-0.00217	-0.00207	-0.000695212	0.00137	-0.00193	-0.00192	-0.0027	-0.00442	-0.00404	-0.0031	-0.00327	-0.00128	-0.00199	-0.00243	-0.00333	-0.00414	-0.00299	-0.000386631	-0.00258	-0.00339	-0.00293	-0.00171	-0.00219	-0.00143	-0.00254	-0.00183	-0.00015974	-0.00229	-0.00157	-0.00232	-0.00174	-5.09389e-05	-0.00348	0.0005538	-0.00194	-0.00301	-0.000431836	-0.0025	-0.00321	-0.00659
		655.102	0	0.000468082	-0.00144	-0.000880754	-0.000926239	-0.000672253	-0.000110118	-0.000997987	-0.000826447	-0.000414673	-0.00101	0.000473075	-0.00171	1.54282e-05	-0.00259	-0.00182	-0.00268	-0.0013	-0.00198	-0.00224	-0.00199	-7.72467e-05	-0.00315	-0.000258456	-0.00188	-0.00225	-0.00189	-0.00123	-0.0014	-0.00261	-0.00218	-0.00223	7.32255e-05	0.00146	-0.000493378	-0.000789986	-0.00248	-0.00124	-0.000387573	-0.00126	-0.00126	-0.0021	-0.000766569	-0.00321	-0.00178	-0.000404872	-0.00663
		656.29	0	0.000783127	0.00188	0.000276608	-0.00030917	-0.00132	-9.81887e-05	-0.00232	-0.00025543	-0.00191	0.000888698	0.00094095	-7.17193e-05	0.000699055	-0.000398718	-0.00106	-0.000130516	0.000349014	0.00105	-0.00157	-0.000876021	-0.000278104	-0.00212	-0.00228	-0.0028	-0.000800958	-0.00138	-0.00238	-0.00109	-0.00186	-0.000451555	4.32256e-06	-0.00156	-0.00211	-0.000826226	-0.00228	-0.00194	-0.000629735	0.00165	-0.0006665	-0.000391301	-0.00214	0.00156	-0.000493981	-0.0016	0.000181602	-0.00616
		657.477	0	-0.000572538	0.0026	0.000921016	0.000343201	0.00145	0.00316	0.000410368	0.00208	-0.00205	0.00185	-0.00057401	0.00195	0.000813422	-0.000651315	0.00111	0.0024	0.000651522	-0.00132	-0.00196	-0.000953794	0.00132	-0.00172	0.000440304	0.00233	0.000790573	-0.00179	-0.000489659	0.000491078	-0.0006179	0.0015	0.000360827	-0.00227	0.000744131	-0.000170274	0.000352965	-0.000636785	-0.000675712	5.73546e-05	-0.00119	0.00397	0.000132234	0.000837493	0.000113906	-0.000818057	-0.000563628	-0.0069
		658.665	0	0.000647084	0.000408584	0.000577998	-0.00089413	-0.00101	-0.00222	0.000135742	0.00176	-0.00183	-0.00112	0.00234	-0.00132	-4.02072e-05	-0.00102	0.00304	-0.000544907	0.000204031	0.000143118	-0.000177043	0.000819629	9.27961e-05	-0.00261	0.000807398	7.66304e-05	-0.00265	-0.0024	-0.00028336	-0.000253207	-0.000680006	0.00029732	-0.000281198	-0.00189	-0.0024	-0.000900732	-0.00184	-0.000236721	-0.00148	0.0011	-0.000153431	0.000767825	0.000697108	-0.00253	-0.000856657	-0.00103	0.000183343	-0.00567
		659.854	0	0.000658144	0.000268903	0.000438861	-0.00234	-0.000767489	0.000602571	0.000293967	-0.00129	-9.72993e-05	-0.00191	0.00156	0.000996701	-0.000252561	-0.00121	0.00121	-0.00145	4.33501e-05	0.00214	-0.000695416	-2.13364e-05	0.000731344	-0.00101	0.000472872	0.00113	-0.000918795	-0.000348235	-9.11564e-05	0.000129447	-0.00217	0.00119	-0.0013	-0.00228	0.00314	-0.000273125	-0.00165	-0.00107	-0.00239	0.000668189	0.000883959	-0.00056343	0.000960512	0.00234	-0.00137	-0.000181421	-0.000863468	-0.00603
		661.042	0	-0.00111	-0.00397	-0.00257	-0.00274	-0.00283	-0.00203	-0.00313	-0.00462	-0.00237	-0.00202	-0.00394	-0.0017	-0.00116	-0.00347	-0.00494	-0.00172	-0.0041	-0.00307	-0.00519	-0.00228	-0.00311	-0.00458	-0.00273	-0.00379	-0.0041	-0.00179	-0.00316	-0.00285	-0.00523	-0.000971443	-0.00391	-0.00418	-0.00216	-0.0024	-0.00239	-0.00391	-0.0036	-0.00201	-0.00044459	-0.00205	-0.000160214	-0.00145	-0.000837255	-0.00458	-0.00404	-0.0081
		662.23	0	-0.00176	0.0017	3.71952e-05	-0.000635483	-0.000432934	2.1885e-05	-0.00138	-0.00275	-0.000930515	-0.00121	-0.00165	-0.00178	3.88965e-05	-0.00166	-0.00164	-0.00233	-0.00361	-0.00279	-0.0013	-0.00164	-0.000367283	-0.00598	-8.33659e-05	-0.00352	-0.00289	-0.00126	-0.00449	-6.35468e-05	-0.0048	-0.00256	-0.00161	-0.00452	-0.00184	-0.00382	-0.00391	-0.00114	-0.00209	-0.00254	-0.000765514	-0.000741918	-0.00153	0.00165	-0.00358	-0.00267	-0.00204	-0.00564
		663.419	0	-0.00196	0.000530345	0.000107508	3.8412e-06	-0.00336	-0.000613149	-0.000112435	-0.000523345	-0.000847045	0.000772197	-0.000937223	-0.00345	0.00291	-0.000241682	-0.000500711	-0.00142	0.00114	0.000301251	-0.0027	-5.23462e-05	-0.000161685	-0.00158	-0.000461967	-0.000261611	-0.00291	0.000215818	-0.00293	-0.00197	-0.00315	-0.00336	-0.00285	-0.0036	-0.00147	-0.0013	-0.00283	2.28077e-05	-0.00196	-0.00057975	0.000550633	-0.000883593	-0.00152	0.00141	-0.00147	-0.00132	-0.00244	-0.00513
		664.607	0	0.000302811	0.00116	0.00212	0.000203855	0.00243	0.00127	0.00284	0.00289	0.000297999	0.00206	2.03017e-05	-0.000330386	0.0016	-8.73284e-05	0.000488311	0.000257079	0.00204	0.00181	0.00109	0.00198	0.0021	0.000239569	-0.000151327	0.00111	-0.00118	0.000951044	0.000980977	0.000664588	-0.00107	0.000889014	-0.000835833	-0.00126	0.00205	0.00403	-0.00123	-0.0019	0.000884094	0.000593626	-0.00136	-0.00139	6.58136e-06	0.00174	0.000758797	0.000899257	-0.00059042	-0.00506
		665.796	0	-0.00354	0.000675144	-7.00389e-05	-0.00193	-0.000917736	0.000380953	-0.00159	-0.00228	-0.000172076	-0.000164025	-0.000629513	-0.0031	-0.000860093	-0.000926759	0.000959293	-0.000544814	0.000967143	-1.09358e-05	-0.000944599	-0.00116	-0.000561473	-0.00257	0.0001783	-0.000980706	-0.000510778	-0.000943894	-0.00212	0.000469132	-0.000754121	-0.00177	0.00217	-0.00382	-0.000472958	-0.000473705	-0.00255	-0.00308	-0.00246	0.000591726	0.000119177	0.000646433	-0.000594501	-0.00148	-0.00192	-0.000418105	-0.00165	-0.00479
		666.985	0	-0.00172	-0.000947151	-0.000721054	-0.000682601	-0.00116	0.000901275	-0.00312	-0.0024	-0.00237	-0.00241	-0.000788429	-0.00286	0.000285866	-0.000951277	-0.00214	-0.00156	-0.000914334	-0.000682716	-0.00252	-0.000840194	-0.000816215	-0.00383	-0.00185	-0.000142826	-0.000581147	-0.000254424	-0.00246	-0.000147978	-0.00227	-0.0015	-0.00205	-0.00295	0.000545727	-0.00118	-0.00229	-0.00402	-0.00024788	-0.00265	-0.00198	-0.001	-0.00128	-0.000551262	-0.00302	-0.00357	-0.00222	-0.00539
		668.174	0	-0.00136	-0.0025	-0.00124	0.00112	-0.00222	0.00216	-0.00303	-0.00174	-0.000492772	-0.0015	-0.00259	-0.00487	0.00102	-0.00244	0.00179	-0.000825058	-2.79191e-06	-0.00128	-0.00237	-0.00182	9.20396e-06	-0.00401	-0.00409	-0.00166	-0.00123	6.10315e-06	-0.000431863	-0.000780614	-0.00357	-0.00132	-0.00289	-0.00415	-0.00202	-0.00113	-0.00288	-0.00296	-0.00393	-0.00127	-0.0014	-0.000851224	-0.00182	-0.000420897	-0.00161	-0.00263	-0.00193	-0.00549
		669.363	0	-0.00169	-0.000677965	0.000209645	0.000304063	-0.0022	-0.000513987	-0.000570213	-0.00117	0.000875393	-0.00204	-0.00143	-0.00291	0.00186	-0.00271	-0.00121	-0.00274	-0.000995365	-0.000957992	-0.00285	0.00107	0.000201326	-0.0021	8.94533e-05	-0.00258	-0.00115	-2.62899e-05	-0.00148	-0.000239266	-0.00328	-0.000148609	-0.00288	-0.0022	-0.000926314	-0.00184	-0.0033	-0.000320175	-0.00158	-0.000163073	-0.000354592	0.00113	-0.00167	-0.00123	-0.00242	-0.0021	0.000620987	-0.00369
		670.553	0	0.000216393	0.00302	-0.00145	-0.000530787	-0.00119	0.000841735	-0.000494214	-0.00128	0.00152	-0.000970411	0.000579898	-0.000602968	0.00103	6.78461e-05	-0.00102	0.00227	0.00115	0.00136	-0.00109	0.00133	0.000746099	-0.00398	0.000310432	-0.00187	-0.00179	-0.00215	0.00158	0.00133	-0.00171	0.000124583	-0.000203317	-0.000731553	0.000606966	0.00357	0.00142	-0.00159	-0.000207415	0.000727896	-0.000190295	-0.00049154	0.000277552	-0.000380381	0.00113	3.18924e-05	0.00049689	-0.00355
		671.742	0	0.00101	0.00112	0.00366	-0.00012161	-0.00187	0.00201	0.00311	-0.000627329	-0.00323	-2.46449e-05	-0.00036172	-0.00112	-0.000370803	-0.000918405	0.00105	-0.000265384	-0.000352532	0.00115	0.00105	-0.00191	0.00362	-0.00284	0.000292357	-0.00153	-0.00216	-1.13991e-05	-0.000519366	0.00152	-0.000173353	-0.0016	0.000227036	-0.000260516	0.00133	0.00203	-0.000685687	-0.00148	0.000349281	0.00205	-0.000880016	-0.00157	0.000511585	0.000693873	-0.000624364	-0.000678853	-0.000638384	-0.00285
		672.932	0	-0.00285	0.000548513	0.000289151	-0.00209	-0.00216	0.0013	-0.00127	-0.000302432	-0.00222	-0.00283	0.00107	-0.00124	-0.00203	-0.00116	-0.00379	-1.89833e-05	-0.00193	-0.000929211	-0.00418	-0.00245	0.00244	-0.00351	-0.00131	-0.00198	-0.00103	-0.00326	-0.00163	0.000747797	-0.00456	-0.00153	-0.0036	-0.00277	-0.00253	0.000849851	-0.00262	-0.00115	-0.00256	-0.0012	-0.00101	-0.00348	-0.000504227	-0.002	-0.003	-0.00264	-0.00407	-0.0028
		674.121	0	0.00095853	0.00154	0.00134	-0.00196	-0.00206	0.00137	-0.000979974	-0.000954675	-0.000936461	-0.00131	-0.00199	-0.00112	-0.00237	0.000661463	-0.000572602	-0.000132957	0.00154	-0.0025	-0.0037	-0.00199	-0.00228	-0.00402	0.000647734	0.00149	0.000411914	-0.000816431	-0.0023	-0.000593852	-0.00191	-0.00155	-0.00072422	-0.00227	-0.000974597	-0.00275	-0.00464	0.000898698	4.31863e-05	-0.00152	-0.00386	-0.00218	-0.00265	0.0014	-0.00182	7.46727e-05	-0.0021	-0.00449
		675.311	0	0.000243049	0.00292	0.00372	-0.000124676	-0.0009949	-0.0004053	0.000902123	0.00234	0.00281	0.00189	-0.00175	-0.00152	0.0023	0.000985404	0.000380859	0.0031	-0.000169488	0.00212	-0.000845278	0.00116	6.11807e-06	-0.00203	2.38914e-05	0.00303	0.00237	4.91414e-05	-0.000891342	0.00274	-0.000104258	0.000354211	0.000493656	-0.00176	-0.00118	-0.000840098	-0.00058704	0.000369934	-0.000357411	0.0014	-0.000795473	-0.0015	-0.000116039	0.000386942	-0.000602613	0.00043137	0.00139	-0.00323
		676.501	0	-0.000714999	0.00267	-0.00125	0.00179	0.000906036	-4.28878e-05	0.00034897	-0.000512618	-0.000441386	-1.35352e-05	-0.0011	0.000821384	3.31158e-05	0.0031	4.31456e-05	0.00034109	0.00219	0.000889172	-0.000661063	-6.77844e-05	-0.000462887	-0.0022	-0.00138	-0.000185019	0.000146973	0.000412499	-0.00243	0.000367083	-0.00249	0.000313114	-0.00090186	-0.00145	0.000987734	0.000754955	-0.00198	0.000435532	-0.002	-0.00129	-0.00151	1.87397e-05	0.00185	0.00191	-0.00126	-0.00112	-0.00156	-0.00289
		677.691	0	-0.002	-0.000111952	-0.00506	-0.00408	-0.00704	-0.00244	-0.0047	-0.00582	-0.00248	-0.00128	-0.00241	-0.00415	-0.00215	-0.0036	-0.00126	-0.00156	-0.00271	-0.00195	-0.00417	-0.00246	-0.0014	-0.00397	-0.00281	-0.00305	-0.00563	-0.00202	-0.0035	-0.00425	-0.00662	-0.002	-0.00383	-0.00571	-0.00381	-0.00671	-0.00353	-0.0047	-0.00298	-0.00489	-0.00389	-0.00249	-0.00353	-0.000575128	-0.00309	-0.00465	-0.00376	-0.00461
		678.882	0	-0.00432	-0.0029	-0.00512	-0.00676	-0.00526	-0.00346	-0.00424	-0.0037	-0.00536	-0.00595	-0.00247	-0.00513	-0.00275	-0.00426	-0.00433	-0.00507	-0.00236	-0.00574	-0.00197	-0.00437	-0.00209	-0.0059	-0.00492	-0.00454	-0.00334	-0.00344	-0.00395	-0.00252	-0.00413	-0.00231	-0.0054	-0.00463	-0.00337	-0.00277	-0.00298	-0.00446	-0.00346	-0.00729	-0.00276	-0.00413	-0.00498	-0.00389	-0.00214	-0.00525	-0.00325	-0.00462
		680.072	0	0.00295	0.00186	0.00219	0.000181751	0.00154	0.00199	0.00094884	0.000276477	0.000646152	0.000545123	0.00273	0.000763482	0.00133	0.002	0.00276	0.000538151	0.00221	-0.0024	-0.000285354	-7.64822e-05	0.00117	-0.000644139	0.00156	0.00679	0.00358	0.000685657	0.000311904	0.00028758	0.000476628	0.00149	-0.000708556	-0.000911472	0.00241	-0.000339009	0.00176	0.000596413	0.00177	0.000758582	0.00019477	0.000386802	0.00128	0.00147	0.00095905	0.000869054	0.00119	-0.00116
		681.262	0	0.000129871	-0.0013	-0.00225	-0.00241	-0.00503	-0.00179	-0.00179	-0.00375	-3.0055e-05	-0.002	-0.0014	-0.00434	-0.00361	0.00253	-0.00154	-0.000989512	-0.000692065	-0.00279	-0.00291	-0.00175	-0.00237	-0.00279	-0.00335	-0.000942819	-0.00267	-0.00318	-0.00341	-0.00137	-0.00448	0.000666447	-0.00306	-0.00336	-0.00263	-0.00414	-0.0028	-0.00262	-0.00138	-0.00515	-0.00141	-0.000574625	-0.0041	-0.00217	-0.00298	-0.00234	-0.00223	-0.00601
		682.453	0	0.000276281	-0.00301	-0.00168	-0.00235	-0.00313	-0.00266	-0.00259	-0.000512965	-0.000466807	-0.00178	0.000532684	-0.00236	-0.00282	-0.000818818	0.0014	-0.00239	-0.000740291	-0.000885646	-0.00164	-0.00168	0.000301265	-0.00212	-0.00236	-0.000424924	-0.000487823	-0.00107	-0.00282	-0.00131	-0.000718883	-0.000595601	-0.00211	-0.00378	0.00176	-0.00109	-4.72264e-05	-0.00112	-0.00108	-0.00326	-0.00134	-0.00136	-0.000962499	0.00077284	0.000572768	-0.00269	-0.00289	-0.0035
		683.644	0	-0.00147	0.000143066	0.00075834	-0.000611677	-0.000863514	0.00149	-0.0026	9.59194e-05	-0.00308	-0.000346687	0.000889034	-0.0011	-0.00113	0.000903896	-0.000976541	-0.00315	-0.0012	-0.00303	-0.00179	0.000856957	-0.00166	-0.00388	-0.000682435	-0.00202	-0.00323	-0.00035184	0.000812806	0.000936146	-0.00398	-0.000658373	-0.00484	-0.00123	0.00052772	0.000537596	0.00114	-0.00361	-0.000778384	0.00207	-0.00328	-0.00185	-0.000913199	-0.00124	0.000200617	-0.00204	-0.00101	-0.00185
		684.835	0	-0.0024	0.000633411	0.00295	0.000286681	-0.00204	-0.000100942	0.00165	0.00354	-0.00285	-0.000617187	0.00283	0.00188	-0.000691815	0.00343	0.00101	0.0017	0.00248	0.000495019	-0.000611511	0.000470015	0.00201	-4.23135e-05	-6.85276e-05	0.00122	0.00206	0.00192	0.00308	-0.00227	0.000805764	0.000753645	-0.00101	-0.00432	-0.000530914	0.00151	-0.00143	-0.000991061	0.00236	0.00129	-0.000807981	-0.00185	0.00112	0.000517995	-0.000766753	-0.000659102	-0.00222	-0.000499039
		686.026	0	-0.000725306	0.000321154	0.00217	-0.00126	-0.00234	0.00107	-0.0015	0.000142208	0.000651151	0.000210339	-0.000367202	-0.00137	-0.00122	-0.000662452	-0.00117	-0.00167	0.00226	-0.00316	0.000369144	-0.00117	4.00463e-05	-0.0023	0.00161	0.00116	0.000398852	-0.00235	-0.00139	-0.000946208	-0.00127	0.000918542	-0.00105	-0.00171	-0.000900281	-0.000789375	-0.00259	-0.00297	-0.00221	-0.00218	0.00128	-0.00212	-0.000756235	0.00102	-0.00103	-0.00176	-0.000939362	0.00122
		687.217	0	0.00101	-0.00133	0.00125	-0.00245	-0.000122312	0.00289	-0.00224	0.00114	0.00168	0.000690159	-0.00158	-0.00010712	0.00241	-1.4163e-05	5.37299e-05	-0.0017	-0.000426072	-0.00143	-0.00213	0.000924536	0.00189	-0.00229	0.00141	0.00167	-0.00194	-0.000389293	-0.00105	-0.000226207	8.80893e-06	-0.000357456	0.000224812	-0.00181	-0.000138053	-0.00105	-0.00207	-0.00229	0.000969991	0.000968873	0.00149	0.000997139	-0.000189024	-0.00048695	0.000576952	-0.00199	-0.000193673	-0.00257
		688.409	0	-0.00025585	-0.000194566	0.0035	-6.43144e-06	-0.000286582	0.000342667	-0.00165	-0.000304442	-0.00239	0.00227	0.000647725	-0.000745345	0.00161	-0.00155	0.00141	-0.00131	0.00221	0.00175	-0.00273	0.00235	0.00311	-0.00116	0.00126	-0.000141596	-0.00139	-0.00186	0.000504803	0.000449893	-0.00189	0.0028	-0.00263	0.000495942	-0.000278853	-0.000914746	0.000743289	-0.00131	-0.00149	0.00391	-0.00225	9.53875e-05	0.000777512	0.00285	-0.000265115	-0.00125	0.00126	-0.00363
		689.6	0	-0.00283	-0.00209	0.0007344	-0.000547722	-0.00143	0.000455676	-0.00313	-0.00252	0.000108323	-0.000950666	0.000865866	-0.00294	0.00138	-0.00319	0.00214	-0.000571959	0.000509726	-0.00304	-0.000324984	-0.00307	0.0011	-0.00327	0.00032657	-0.00135	-0.00344	-0.00235	0.000929817	-0.00036628	-0.00317	-0.00105	0.000321184	-0.00242	0.000384548	-0.00138	-0.000692533	-0.00229	-0.00039954	-0.00292	-0.00248	-0.0011	-0.00198	0.000242444	0.000241789	-0.00367	-0.00053738	-0.00152
		690.792	0	-0.000514974	-0.000854071	0.00083803	-0.000454257	-0.00116	-0.00279	-0.00052975	0.00167	0.000451063	-0.00294	-0.000109443	-0.00381	0.000449057	0.00248	0.00214	-0.00144	-0.0017	0.000378658	-0.00328	-0.00118	-0.00115	-0.0022	-0.00294	-0.0024	-0.00297	-0.00109	0.000365285	-0.00276	-0.00412	-0.00577	-0.0024	-0.00209	-0.000696106	-0.00189	-0.00319	-0.00144	0.00132	-0.00161	-0.00215	-0.00163	-0.000835385	-0.0027	-0.000171145	-0.00281	-0.00245	-0.00273
		691.984	0	0.00231	-0.000162497	0.00274	0.000361571	0.00302	0.00152	0.000716918	-0.000377013	0.00204	-0.00149	0.000995331	0.000133006	0.00274	0.00172	-0.000741362	0.000807572	0.00358	0.00171	-0.000742146	0.000693843	0.00121	-0.00115	-0.000782375	0.000326814	-0.000240962	0.00131	-0.00183	-0.00102	-0.000875202	-0.000973762	-0.00258	0.000449995	0.000225212	-0.000266805	0.000202775	0.00159	-0.00127	0.000684656	-0.000162349	-0.00175	-0.000330648	0.00194	-0.00142	-0.00118	-0.00159	-0.00091149
		693.175	0	-0.00357	-0.00412	-0.0025	-0.0048	-0.00331	-0.00281	-0.00336	-0.00705	0.00234	-0.00255	-0.00305	-0.00228	-0.00292	-0.0021	-0.00547	-0.00409	-0.00228	-0.00399	-0.00537	-0.00178	-0.00555	-0.00705	-0.00334	-0.0059	-0.00336	-0.00528	-0.00442	-0.00191	-0.00298	-0.004	-0.00403	-0.00323	-0.00508	-0.00475	-0.00449	-0.00368	-0.00475	-0.000828088	-0.00406	-0.00312	-0.00337	-0.00448	-0.00542	-0.00688	-0.00383	-0.00431
		694.367	0	-0.00182	0.000939791	-0.000142688	-0.000707118	-0.000947359	-0.00105	-0.000997788	-0.000830108	-0.000236223	-0.00186	-0.00147	0.000663758	-0.00248	-0.000591253	-0.00118	-0.00358	-0.00154	-0.00441	-0.00318	-0.0019	-0.00168	-0.00237	-0.00328	-0.00174	-0.00241	-0.00411	-0.000930809	-0.00103	-0.00374	-0.00256	-0.00329	-0.00348	-0.00226	-0.00264	-0.0023	-0.00163	-0.00182	-0.00237	0.000578844	-0.00188	-0.0021	0.00131	-0.00262	-0.0018	-0.0026	-0.00708
		695.56	0	0.000492162	-0.000197766	0.000921081	-0.000982444	0.001	0.000145374	-0.00175	-0.00231	-0.000823858	-0.000687769	0.000848456	0.000655946	0.00144	-0.000607969	0.000806463	0.000274441	-0.000279786	-0.00307	-0.0034	0.000799012	-0.00221	6.39443e-05	0.000175579	-0.00123	-0.000118791	-0.00213	-0.00112	0.000426755	-0.00285	9.48165e-05	-0.0012	-0.00178	2.86583e-05	-0.0011	-0.00258	-0.000867887	-0.000580942	0.00152	-0.00076799	-0.00205	-0.000881553	-0.000806803	-0.00119	-0.00256	-0.000131716	-0.00485
		696.752	0	-0.000191841	-0.00155	-0.0024	-0.00198	0.000885092	-0.000751858	0.000616253	0.0024	-0.00276	0.00251	-0.00070545	-0.0032	0.000497472	-0.000823768	-0.000287859	-0.00153	-0.0007398	-0.00335	-0.00193	0.00133	-0.00104	-0.000434158	-0.00242	-0.00105	-0.00229	-0.000857175	-0.0012	-0.00101	-0.00234	-0.00265	-0.00158	-0.0019	-0.00187	-0.00227	-0.0016	7.85102e-05	-0.00163	-0.000368164	-0.00239	-0.000894589	0.000449155	-0.000817919	1.81666e-05	-0.00237	-0.00206	-0.0024
		697.944	0	0.000417167	-6.71883e-05	0.00112	0.00104	-0.000967973	0.0026	-6.52431e-05	-0.00121	-0.000497922	0.0011	0.000286749	-0.00298	0.000644273	0.000940052	0.00142	0.000969403	0.00125	0.00172	-0.00339	0.0027	0.00117	-0.000327	0.000916418	-3.88764e-05	0.000314898	0.00252	0.0005919	-0.00139	-0.0013	0.00157	-0.00274	0.000839225	0.00181	0.00147	0.000992406	-0.00202	0.000670322	0.000793136	0.000546994	-0.000625283	-0.0017	5.59565e-06	-2.6219e-05	-0.00118	-2.31068e-05	0.000413584
		699.137	0	-0.00276	-0.00318	-0.00373	-0.00241	-0.00358	-0.00197	-0.00339	-0.0028	-0.00318	-0.000530363	-0.000862107	-0.000502347	-0.00317	-0.00329	-0.00255	-0.00205	-0.00443	-0.00236	-0.00385	-0.000753177	-0.00212	-0.00297	-0.00266	-0.00209	-0.00203	-0.00263	-0.00105	-0.00204	-0.00464	-0.00476	-0.0047	-0.00167	-0.000817331	-0.00443	-0.00368	-0.00302	-0.00275	-0.00143	-0.00158	-0.00285	-0.0012	-0.00106	-0.00398	-0.00192	-0.00188	-0.00463
[truncated: 153 more columns]

## Sheet: Figure 2c
Figure 2c
	Sample:TAPT-TPA-4F COFs
	Axis	X:Wavelength / nm	Y:Delay time / ps	Y:Delay time / ps	Y:Delay time / ps	Y:Delay time / ps	Y:Delay time / ps	Y:Delay time / ps	Y:Delay time / ps	Y:Delay time / ps	Y:Delay time / ps	Y:Delay time / ps	Y:Delay time / ps	Y:Delay time / ps	Y:Delay time / ps	Y:Delay time / ps	Y:Delay time / ps	Y:Delay time / ps	Y:Delay time / ps	Y:Delay time / ps	Y:Delay time / ps	Y:Delay time / ps	Y:Delay time / ps	Y:Delay time / ps	Y:Delay time / ps	Y:Delay time / ps	Y:Delay time / ps	Y:Delay time / ps	Y:Delay time / ps	Y:Delay time / ps	Y:Delay time / ps	Y:Delay time / ps	Y:Delay time / ps	Y:Delay time / ps	Y:Delay time / ps	Y:Delay time / ps	Y:Delay time / ps	Y:Delay time / ps	Y:Delay time / ps	Y:Delay time / ps	Y:Delay time / ps	Y:Delay time / ps	Y:Delay time / ps	Y:Delay time / ps	Y:Delay time / ps	Y:Delay time / ps	Y:Delay time / ps	Y:Delay time / ps	Y:Delay time / ps
		399	0	-0.000332	-0.00166	-0.00152	-0.00211	-0.000344	-0.00246	-0.00129	-0.00405	-0.00544	-0.00176	0.000237	-0.00141	-0.00337	-0.000188	-0.00169	-0.00385	-0.00464	-0.00154	-0.000747	-0.00317	-0.00302	-0.00222	-0.001	-0.000661	-0.00182	-0.00241	-0.00145	-0.00157	-0.00186	-0.00239	-0.000611	-0.00214	-0.000289	-0.000873	-0.00129	-0.00179	-0.00382	-0.0033	-0.00139	0.000115	-0.00187	-0.00319	-0.00519	-0.00748	-0.00387	-0.00424
		401	0	-0.000752	-0.00211	-0.000461	-0.000591	-0.00094	-0.000387	0.000194	-0.00173	0.000125	-0.000946	-0.000147	0.000344	-0.00335	-0.00144	-0.00133	0.000529	-0.00176	-0.00053	-0.00133	-0.00346	-0.00138	-0.00106	-0.0015	-0.000263	-0.00256	-0.000271	-0.00186	-0.00115	-0.00103	-0.00131	0.000415	2.13e-05	-0.00101	-0.00155	8.82e-05	-0.00139	-0.00186	-0.0023	-0.000181	0.000929	-0.000389	-0.00347	-0.00548	-0.00603	-0.00467	-0.00519
		402	0	-0.000539	-0.000215	0.000369	0.000377	-0.00102	0.000193	0.000716	-0.000171	0.000179	0.000808	0.0018	-0.000781	-0.000404	0.000388	-9.7e-06	0.00101	0.00129	0.00128	0.000953	0.000483	-0.000112	-0.00166	0.00102	0.00138	0.000831	0.000183	0.000759	0.00119	6.31e-05	-0.000632	-0.000581	0.00147	0.00119	-0.000599	0.00158	-4.21e-05	-0.000136	-0.000854	-0.000321	0.00149	0.000557	-0.00279	-0.00443	-0.0041	-0.00359	-0.00296
		403	0	0.000841	-0.000623	0.00114	0.000729	0.000662	0.00197	0.00113	0.000393	0.000182	0.000745	0.000678	-0.000621	-0.000792	0.000869	0.000338	0.00135	0.00117	0.00266	0.00248	0.0012	-0.000258	0.000593	0.000792	0.00236	0.00203	0.000882	0.00158	0.00239	0.00104	0.00133	0.000191	0.00264	0.00196	0.00185	0.00227	0.00187	5.57e-05	0.000503	0.00094	0.00237	0.00238	-0.00152	-0.00369	-0.00326	-0.00276	-0.0021
		404	0	-0.000935	0.000301	0.000204	-0.000151	-0.000656	0.000306	-0.000721	-0.000893	-0.0013	-0.000103	0.00153	-0.0012	-0.00118	0.00055	-0.00131	0.000389	-0.000745	0.00166	0.00137	-0.000691	-0.00196	0.000438	0.000123	0.0012	0.0011	0.000265	0.000441	0.00048	-0.000909	-0.00164	0.000737	0.00136	0.000357	-0.000886	0.000918	4.59e-05	-0.00196	-0.00159	-0.000625	0.00209	0.000613	-0.00201	-0.0044	-0.00498	-0.00446	-0.00394
		405	0	7.74e-05	0.00152	0.00314	-0.000174	-0.000732	-0.000194	0.000747	-0.00056	-0.000768	-0.000416	0.00111	-0.000835	-0.00125	0.000361	0.000145	0.00208	-6.37e-05	0.000225	-0.000115	-0.000368	-0.00148	-0.00034	0.00086	0.00226	0.00106	7.26e-06	0.00247	0.0017	0.00147	0.000156	0.00176	0.00211	0.00154	0.00111	0.00103	0.00183	8.97e-05	0.000522	0.000171	0.0026	0.00129	-0.00241	-0.00398	-0.00536	-0.00232	-0.00392
		406	0	0.000745	0.000442	0.00375	0.000363	0.000213	-0.00121	0.00131	-0.000533	0.000558	0.00175	0.00144	-0.000356	-0.000173	-0.000505	0.000291	0.00196	0.000987	0.00068	0.00198	-0.000652	0.00116	0.000286	0.00133	-0.000446	0.00277	0.00161	0.00147	0.00159	0.00141	0.00142	0.00294	0.00215	0.00285	0.00198	0.00138	0.00235	0.000953	0.000268	0.000315	0.00244	0.00148	-0.00264	-0.00337	-0.00379	-0.002	-0.00326
		408	0	-0.000626	-0.000679	-0.00073	-0.00208	-0.000605	-0.00258	-0.0012	-0.00139	-0.00133	-0.0016	-0.00147	-0.00179	-0.00249	-0.00108	-0.00256	0.00176	-0.00118	0.000807	0.000861	-0.00155	-0.00215	-0.000203	-0.00116	-0.00113	0.00153	-0.00144	-0.000938	0.000644	-0.00106	-0.000708	0.00115	0.000207	0.00106	-0.000935	0.00085	-0.00194	-0.00121	-0.00192	-0.000858	0.00125	0.000476	-0.00182	-0.00397	-0.00535	-0.00379	-0.00424
		409	0	-0.00094	-0.00145	-9.9e-05	-0.00236	-0.00115	-0.000627	-0.00105	-0.00202	-0.00179	-3.21e-06	-0.00273	-0.00282	-0.0013	-0.000263	-0.00128	0.000689	8.56e-06	-0.000224	0.000902	-0.00251	-0.00287	-0.00065	-0.00096	-0.000519	-0.000904	-0.000333	-0.000658	3.36e-05	-0.00163	-0.000689	0.00023	0.00107	0.000633	-0.000431	-0.000543	-0.000267	-0.00122	-0.00185	-0.00138	0.000874	0.000552	-0.00201	-0.00322	-0.00536	-0.0043	-0.00455
		410	0	0.000671	-1.41e-05	0.00216	-0.000354	-0.000459	0.000195	9.39e-05	-0.000692	-0.00105	0.000191	0.000223	-0.000759	-0.000219	-0.000687	-0.000237	2.82e-05	-0.00055	0.000525	0.000367	-0.00161	-0.00318	8.17e-06	0.000555	-1.24e-06	0.00048	0.00018	0.00122	0.00214	0.000481	-7.8e-05	0.00117	0.000985	0.000504	0.000479	0.00105	-0.000216	0.001	-0.00123	2.01e-05	0.00133	0.000979	-0.00168	-0.00154	-0.00443	-0.00435	-0.00388
		411	0	-0.000103	-0.000798	6.18e-05	-0.000194	-0.00138	-0.000385	-0.00074	-0.000548	-0.000763	0.00095	-0.000936	-0.0021	-0.000512	-0.000802	0.000274	1.06e-05	-0.00106	-0.000543	-4.37e-05	-0.000915	-0.00212	-0.00106	0.000559	0.000438	0.000268	-0.000333	-0.000388	0.00155	7.97e-05	-0.00135	0.000674	0.000992	4.61e-05	6.81e-05	0.000559	1.32e-05	-0.000673	-0.00246	-0.00206	0.00158	0.00181	-0.00141	-0.00347	-0.00567	-0.00433	-0.00599
		412	0	-0.0011	-0.000503	-0.000516	0.00111	-0.000177	-3.49e-05	-0.000438	-0.000588	-0.00259	0.000465	-0.000447	-0.00102	-0.000467	0.000193	-0.0011	-0.000836	-6.85e-05	-0.000329	-0.000353	-0.000989	-0.0021	-0.00184	0.00114	-0.000646	-0.00104	-0.000552	-0.00183	3.15e-05	-0.000751	-0.000606	0.000277	4.3e-05	-7.84e-05	-0.00149	0.000244	-0.000323	-0.000184	-0.0025	-0.00187	0.000696	0.000649	-0.00139	-0.00284	-0.00463	-0.00439	-0.0057
		413	0	-0.000803	-3.57e-05	-0.000155	0.000797	-7.24e-05	-0.000217	0.000248	0.000131	0.000665	0.000748	0.000356	-0.000675	0.000248	0.000382	-0.00113	0.000796	0.000275	0.000228	0.000577	-0.000937	-0.00065	9.91e-05	-0.00057	0.00185	-0.000427	0.000642	-0.000104	0.00102	-0.000445	-0.000534	0.000227	0.000327	0.000276	-0.000444	0.000118	-0.000852	0.000503	-0.00115	-0.000847	0.00264	-0.000151	0.000917	-0.00233	-0.00395	-0.00413	-0.00477
		414	0	-0.00141	-0.0016	-0.000863	-0.000502	-0.000956	-0.000793	-0.00219	-0.00132	-0.00249	-0.000143	0.000105	-0.000705	-0.00102	-0.000831	-0.00135	-9.15e-06	-0.000396	0.000205	-0.000121	-0.00111	-0.00133	-0.000661	-0.000715	-0.00028	-0.000979	-0.00136	-0.00198	-0.000809	-0.00114	-0.000233	-0.000437	-0.00124	-0.00013	-0.0018	6e-05	0.00037	-0.00103	-0.00105	-0.00246	0.000213	-4.17e-05	-0.00205	-0.00269	-0.00598	-0.0049	-0.00615
		416	0	-0.00165	-0.000558	-0.000371	-0.00122	-0.00056	-0.000462	-8.46e-05	-0.00131	-0.00108	-0.000394	-0.000302	-0.0012	-0.00169	-0.00191	-0.00155	-0.000798	-0.00197	-0.000991	-0.00013	-0.000695	-0.000939	-0.000556	-0.000613	-0.00145	-0.00108	7.29e-05	-0.000638	-0.00197	-0.000821	-0.00123	-0.000162	-0.000424	-0.000386	-0.000809	-0.000315	-0.00149	-0.000661	-0.00142	-0.00338	0.000414	0.000712	-0.00162	-0.00229	-0.00474	-0.00485	-0.00596
		417	0	0.000314	-0.000586	0.00174	5.17e-05	0.00115	0.000331	-6.15e-05	-0.000102	0.000387	0.00146	0.000425	-0.000432	0.000267	0.000628	-0.00141	-0.000806	-7.35e-05	6.28e-05	0.000207	0.000692	3.34e-05	0.00127	0.00132	-0.000227	-3.87e-05	0.000971	0.000267	0.000613	-2.75e-05	-0.000749	0.00101	-0.000139	-0.000188	-0.00109	9.52e-05	-0.000416	-0.000159	0.000171	-0.00144	0.000637	0.00165	0.000993	-0.00194	-0.00364	-0.00386	-0.00407
		418	0	0.0015	0.00167	0.00265	0.000657	0.000821	0.00201	0.00197	0.00116	0.000967	0.00236	0.00179	0.00129	0.00134	0.00245	0.00268	0.000814	0.000832	0.0028	0.000901	0.00172	0.000527	0.00099	0.00158	0.00146	0.00123	0.000648	0.00192	0.00249	0.00147	0.000169	0.00191	0.00137	0.00137	0.0017	0.0017	0.0011	0.000481	0.000662	-0.000329	0.002	0.00324	0.00192	0.000969	-0.00244	-0.00445	-0.00433
		419	0	0.00116	0.000973	0.00126	-0.000379	0.0008	0.00108	0.00118	0.000952	0.000904	0.00132	0.0005	0.000759	0.000196	0.00126	0.000985	0.000664	0.000949	0.000288	0.000292	-0.000168	0.000162	0.000209	0.00181	0.000729	0.000288	0.00128	0.00114	0.000922	-0.000201	0.00096	0.00131	0.00171	0.0011	0.000799	0.000751	0.000187	0.00212	-0.000373	-0.00153	0.000837	0.00182	-0.000557	-0.000422	-0.00279	-0.00396	-0.00538
		420	0	0.000134	-0.000585	0.000721	-0.000851	4.04e-05	0.000399	-0.000462	-0.00136	-0.000276	-0.00101	6.2e-05	0.000106	-0.00153	-0.00101	-0.000326	-0.000956	-0.000685	-0.000391	-0.000591	-0.00064	-0.00219	-0.00105	-0.000454	0.000272	-5.68e-06	-0.000425	-0.000119	-5.15e-05	0.000537	8.07e-07	-0.000292	6.13e-05	-0.000346	-0.00103	3.69e-05	0.000794	0.000217	-0.00128	-0.00256	-0.000925	0.000933	-0.00159	-0.00102	-0.00377	-0.00481	-0.00583
		421	0	-0.000539	-0.00227	1.91e-05	-0.0016	-0.00108	-0.000742	-0.00147	-0.00181	-0.00163	-0.00171	-0.00131	-0.00068	-0.0016	-0.00136	-0.00115	-0.00184	-0.00224	-0.00152	-0.00182	-0.00129	-0.00218	-0.00118	-0.00179	-0.000706	-0.00181	-0.00134	-0.00144	-0.00123	-0.00218	-0.00193	-0.00116	-0.00206	-0.000908	-0.00184	-0.00141	-0.00203	-0.00072	-0.00252	-0.00344	-0.00172	-0.000149	-0.00232	-0.00284	-0.00565	-0.00585	-0.00695
		423	0	-0.000822	-0.00153	-0.000156	-0.00079	-0.00163	0.000665	-0.00129	-0.00131	-0.0023	-0.00093	-0.00113	-0.00205	-0.00165	-0.000639	-0.000313	-0.000965	-0.00257	-0.00114	-0.00211	-0.00176	-0.00289	-0.002	-0.00248	-0.00128	-0.00174	-0.00131	-0.00199	-0.00102	-0.00103	-0.00174	-0.00134	-0.00138	-0.00152	-0.00103	-0.00138	-0.000787	-0.00185	-0.0014	-0.00239	-0.00155	0.000292	-0.00242	-0.00227	-0.00502	-0.00545	-0.00709
		424	0	0.000415	0.000152	0.000574	0.00172	0.000645	0.000381	0.00165	-0.000503	-0.0006	-0.000931	-6.68e-05	0.000927	0.000365	0.000493	-0.00108	0.000188	-0.00143	0.000922	0.000952	-0.000893	-9.68e-05	-0.00087	-0.00014	-0.000418	8.98e-05	0.000279	0.000115	0.000338	-0.00019	-0.000925	-6.22e-05	0.000724	-5.55e-05	-0.000256	0.00119	-0.000522	0.000746	-0.000308	-0.00106	-0.000435	0.00165	-0.00114	-0.00108	-0.00272	-0.00392	-0.006
		425	0	-0.00166	-0.000714	-0.000691	-0.000569	-0.000789	-0.000471	-0.00115	-0.00232	-0.00125	-0.00203	-0.000741	-0.00116	-0.00104	-0.00073	-0.000914	-0.00118	-0.000918	-0.00178	-0.00136	-0.000951	-0.00183	-0.00257	-0.00141	-0.000826	-0.00143	-0.00127	-0.000943	0.000174	-0.00189	-0.00237	0.000201	-0.00032	-0.00127	-0.00114	-3.15e-06	-0.00144	-0.00109	-0.00117	-0.00235	-0.00233	-1.85e-05	-0.00222	-0.00111	-0.00381	-0.00582	-0.0071
		426	0	-0.00132	-0.00111	-0.00121	0.00026	-0.0011	-1.27e-05	0.000504	-0.00069	-0.000377	-0.000331	-0.000423	-0.00117	-0.00089	-0.00154	-0.00105	-0.00111	-0.00172	-0.00228	-0.00132	-0.00137	-0.00217	-0.00163	-0.0023	-0.000448	-0.000178	-0.00123	-0.00103	-0.00108	-0.00135	-0.0012	-0.000525	-0.000157	5.78e-05	-0.00107	-0.000346	-0.00126	-0.000534	-0.00136	-0.00289	-0.00266	0.000473	-0.000416	-0.00154	-0.00292	-0.00566	-0.00624
		427	0	-0.00052	-0.000927	-0.00036	-0.00144	-0.000425	-0.000675	-0.000906	-0.00138	-0.0023	-0.0012	-0.000841	0.000115	-0.000544	-0.00134	-0.000977	-0.00196	-0.00205	-0.000569	-0.000102	-0.0013	-0.00166	-0.00199	-0.00135	-0.000605	-0.00202	-0.00115	-0.00124	-0.000299	-0.00201	-0.00174	-0.000361	-0.000795	-0.000499	-0.00175	-0.000882	-0.00124	-0.00114	-0.000978	-0.00181	-0.00255	0.000248	-0.0021	-0.00274	-0.00424	-0.0056	-0.00636
		428	0	-0.00104	-0.000302	-0.000524	-0.000601	-0.000875	-0.000307	-0.00178	-0.00156	-0.000516	-0.00102	-0.00136	-0.00089	-0.00175	-0.00155	-0.00161	-0.00118	-0.00147	-0.00101	-0.00132	-0.000912	-0.0027	-0.00193	-0.000573	-0.000781	-0.00175	-0.0019	-0.000879	-0.000932	-0.00117	-0.00139	-0.00065	-0.000868	-0.000292	-0.00151	-0.000798	-0.00159	-0.00105	-0.00195	-0.0027	-0.00255	0.000228	-0.00171	-0.00185	-0.00244	-0.00591	-0.00669
		430	0	-0.000139	0.000235	0.000116	0.000711	-0.000626	-0.00022	-1.34e-05	-0.0012	-0.000745	0.000333	-0.000576	-0.000535	-0.000289	-0.00025	-0.000269	-0.00122	-0.00163	0.000935	-0.000594	-0.000734	-0.00132	-0.000285	-0.000257	-0.0012	-0.00107	-0.000647	-0.000311	-0.000758	-0.000637	-0.00142	-0.000288	-0.000217	-8.49e-05	0.000172	0.000454	-0.000953	0.000586	-0.000321	-0.002	-0.000959	0.00162	-0.000943	-0.00184	-0.00197	-0.00515	-0.00663
		431	0	-8.27e-05	-0.000928	-0.000781	-0.000678	-0.000754	-0.000599	0.0008	-3.97e-05	-0.000376	-0.00068	-0.00138	-0.00171	-0.00132	-6.56e-05	-0.00188	-0.000756	-0.00191	6.55e-06	-0.00194	-0.00153	-0.00274	-0.000333	-0.000438	-0.00101	-0.00107	0.000236	-0.000588	-0.000648	-0.000775	-0.00042	-0.00113	-0.00117	-0.00107	4.72e-05	-0.000599	-0.00133	-0.00123	6.4e-05	-0.00201	-0.00202	0.00138	-0.00118	-0.000463	-0.000906	-0.00569	-0.00718
		432	0	-0.000698	-0.000256	0.000105	-0.00146	-0.000724	-0.000654	-6.71e-05	-5.88e-06	-0.00074	-0.000509	-0.000555	6.79e-05	7.03e-05	9.65e-05	-0.000135	-0.00105	-0.000885	-0.00132	-0.000323	4.41e-05	-0.00196	-0.00113	-0.000265	0.000333	-0.000754	0.000363	-0.000593	0.000234	-0.00127	-0.000561	0.000126	-0.000346	-0.000596	-0.000759	-0.000582	-0.000896	2.07e-05	-0.000226	-0.00204	-0.00236	0.000872	-0.00107	-0.00124	-0.00181	-0.00504	-0.00614
		433	0	-0.000466	-0.000334	0.000473	-0.000218	-0.000663	-0.0004	-0.000341	-0.00123	-0.00146	0.00029	-0.000984	-0.000986	-0.000587	-0.00104	-0.000627	-0.000333	-0.000218	-0.000229	6.77e-05	-0.000695	-0.00149	-0.00217	-0.000399	-0.000767	-0.00173	-0.000822	-0.00189	-0.000913	-0.00155	-0.000787	-0.000402	-0.000367	-0.00128	-0.000778	-0.00152	-0.00103	-0.000576	-0.00143	-0.00196	-0.00146	0.000116	-0.00199	-0.00246	-0.00199	-0.00526	-0.00758
		434	0	0.000192	-0.000791	0.0012	-0.00106	-1.72e-05	0.000404	-0.00121	-0.000336	-0.000411	-5e-05	-0.00126	-0.000265	-0.00097	8.14e-05	-0.00138	-0.00103	0.000471	3.8e-05	-0.000493	-0.000886	-0.00123	-0.000864	0.000557	-0.00131	-0.000344	-5.33e-05	3.06e-05	-0.000367	-0.00105	-0.000424	0.000233	0.000261	0.000306	-0.000825	9.3e-05	-0.00151	0.000692	-0.000633	-0.00129	-0.00195	0.00059	-0.0021	-0.00122	-0.000997	-0.00461	-0.00649
		435	0	0.000141	0.000607	0.000504	-0.00073	-8.47e-05	0.000208	-0.000242	-0.000414	-0.000447	-0.00107	4.07e-05	-1.95e-05	-0.000651	0.000553	0.000757	-0.00128	0.000178	0.000786	-0.000351	-0.000998	-0.00036	-9.36e-05	0.000497	0.000629	0.000267	0.000391	0.000595	0.000733	0.000691	0.000552	0.000844	0.000235	0.000387	0.000688	0.000387	-0.000693	0.00089	0.000232	-0.000203	-0.0011	0.00138	-0.002	-0.00113	-0.000288	-0.00364	-0.00681
		437	0	2.39e-06	-9.11e-05	0.000177	-0.000542	0.000546	0.000363	0.000326	0.000207	-0.000523	0.00116	0.00064	-0.00113	9.64e-05	-0.000152	0.000679	-0.000135	6.22e-06	0.000541	0.000399	-0.00042	-0.000115	-0.000916	0.00022	-1.97e-05	-0.000273	0.000799	0.000554	-0.000394	-0.000316	6.42e-05	0.000817	-0.000119	0.00109	0.000903	0.000889	-2.26e-05	0.00063	0.000651	-0.000769	-0.00059	0.00144	-0.00107	-0.00087	-0.000945	-0.00442	-0.00658
		438	0	0.000296	-0.00127	0.000981	-9.54e-05	-0.000874	-0.000323	4.3e-06	-0.000912	-0.000133	0.000231	-6.11e-05	-0.000727	0.000244	9.69e-05	-0.000362	-0.000173	-0.000651	0.000136	0.00012	-0.000437	-0.00143	-0.000867	-0.000287	0.000265	-3.56e-05	-0.000431	0.000192	0.000693	-0.000662	-0.00107	-0.000258	-0.000321	-2.18e-05	-0.00065	7.38e-05	-0.000501	4.2e-05	-0.00021	2.41e-05	-0.00278	0.000335	-0.00174	-0.00212	-0.00154	-0.0055	-0.00619
		439	0	-0.000703	6.77e-05	0.00138	8.24e-05	0.000282	-0.00061	-0.000466	-0.000399	-6.78e-06	0.000259	-0.000577	-0.000854	-0.000454	-0.000242	-0.000429	-0.000178	-0.000193	0.000181	0.000471	-4.31e-05	-0.00177	-0.000699	-0.000453	-0.000241	-0.000517	-5.77e-05	-0.000423	0.000224	-0.00031	-0.000664	1.98e-05	5.98e-05	0.000313	-0.000529	0.000126	-0.000529	-0.000227	-0.000248	-0.00117	-0.0024	8.01e-05	-0.00027	-0.00172	-0.000697	-0.00448	-0.00625
		440	0	-0.0011	-0.000831	1.54e-05	-0.000581	0.000363	-0.000268	-0.000708	-0.00148	-0.000252	-0.00107	-0.000218	-0.000771	-0.00138	-0.000693	-0.000738	-0.000205	-0.000245	0.000116	-6.37e-05	-0.000587	-0.00192	-0.00149	-0.000815	-0.00107	-0.000327	-0.000995	-0.00096	-0.000315	-0.00111	-0.000281	-0.000714	1.24e-06	-0.000939	-0.000647	-0.000434	-0.00161	-0.00124	-0.00142	-0.0016	-0.0018	0.000368	-0.00196	-0.00188	-0.000315	-0.00418	-0.00636
		441	0	0.00018	0.000754	0.000868	0.00067	0.000558	0.00112	-0.000317	-0.00101	0.000404	0.000691	0.000536	-0.00049	-0.00069	0.000409	-0.000207	-0.000718	-0.000559	-3.45e-05	0.000231	0.00148	0.000992	0.000397	-7.54e-05	0.000244	-0.000389	-0.000183	-0.000102	0.000179	0.000688	0.000204	0.000261	0.000359	0.000422	0.000445	0.000625	-0.000284	-0.000107	-0.000705	-0.00055	-0.00122	0.00111	0.000151	-0.00036	0.000815	-0.00364	-0.00538
		442	0	-8.23e-05	-0.000794	0.000183	-0.000493	-0.00119	-2.81e-05	-0.00146	-0.00196	-0.000242	-0.000175	-0.000921	-0.000819	-0.00161	-0.000319	-0.002	-0.00153	-0.00149	-0.000933	0.000143	-0.000121	-0.000455	-0.00195	-0.00116	-0.000637	-0.002	-0.00114	-0.00143	-0.0014	-0.00101	-0.0015	-0.000583	-0.000564	-0.000776	-0.00145	-0.00054	-0.00128	-0.000586	-0.000955	-0.00198	-0.00255	-0.000951	-0.0016	-0.00238	0.00012	-0.00462	-0.00609
		444	0	-0.000275	-8.21e-05	-0.000478	-0.00158	-0.00174	-0.000535	-0.00111	-0.0025	-0.000824	-0.000968	-4.08e-05	-0.00115	-0.000245	-0.000563	-0.000973	-0.000985	-0.00142	-0.000275	-0.000448	-0.0015	-0.000913	-0.00167	-0.00159	-0.000421	-0.00155	-0.000958	-0.000323	-0.00104	-0.000755	-0.00117	-0.000326	-0.000719	-0.000221	-0.000134	-5.78e-05	-0.000696	7.77e-05	-0.000989	-0.00137	-0.00177	-0.000899	-0.00108	-0.00212	-0.000298	-0.00425	-0.00618
		445	0	-0.000607	-0.000772	1.53e-05	-0.000245	-7.23e-06	-0.000494	-0.000347	-0.000874	-7.6e-05	0.000617	-0.000172	-0.0012	-0.000821	-0.000153	-7.82e-07	0.000357	-0.00164	-0.000369	0.000348	-9.63e-05	-0.00126	-0.00141	-0.000303	0.000532	-0.00171	-0.000666	-0.000582	0.000235	-0.00033	-0.00015	-0.000504	0.000232	-0.000582	-0.000735	-0.000321	-0.00066	0.000397	0.00079	-0.000613	-0.00152	-0.000131	-0.00112	-0.00242	-0.000676	-0.00434	-0.00636
		446	0	-0.000532	-0.000881	0.000105	-0.00039	-0.000417	0.00053	0.000301	-0.000873	-0.00106	-2.06e-05	0.000702	-0.00195	-0.00143	-0.000179	-0.000136	0.000311	-0.00117	5.04e-05	-0.000767	-0.000702	-0.00124	-0.0016	-0.000108	-0.000108	-0.00118	-0.000649	-0.00103	-0.000335	-0.000878	-0.000713	-0.000898	-0.00056	-0.000528	-0.00105	0.000121	1.79e-06	-0.000292	-0.000854	-0.000475	-0.00138	-0.00173	-0.00229	-0.00204	0.000613	-0.00389	-0.00731
		447	0	-0.000332	-0.000233	-0.000536	0.000218	-0.00115	-0.000617	-0.00113	-0.00115	0.000224	-0.000434	-0.000383	-0.00146	-0.00115	-0.000311	-0.00102	2.74e-05	-0.00163	3.65e-05	-0.000493	-0.000148	-0.00169	-0.000585	-0.000343	-0.000368	-0.00117	-0.000726	-0.000381	-0.000155	-0.000736	-0.00112	-0.000722	-0.000455	-9.71e-06	-0.00146	-0.000136	-0.000528	-0.00054	-6.26e-05	-0.000397	-0.00135	-0.000592	-0.00149	-0.00248	0.000187	-0.00414	-0.00648
		448	0	0.000171	0.000348	0.000252	0.000525	-0.000349	0.000576	0.000109	-0.00057	0.000603	0.001	-0.000631	-0.000621	-0.00045	-0.000759	0.000283	0.000132	-1.86e-06	0.000521	-0.000499	-0.000245	2.74e-05	-0.00168	0.000382	0.000744	-0.000663	-0.000516	-0.000292	0.000326	0.00011	8.19e-05	-0.000174	-0.000287	0.000597	-0.000657	0.000777	-0.000787	-0.000289	-8.2e-05	-0.00087	-0.00107	-0.00087	-0.00165	-0.00144	-0.000593	-0.00364	-0.00563
		449	0	-0.000326	-0.000697	-0.000371	-0.000671	-0.000378	-0.000784	-0.000603	-0.000606	-0.000666	0.000245	3.21e-05	-0.000999	-0.000774	-0.000665	-0.00141	-0.000358	-0.00146	-0.000773	-0.000673	-0.000916	-0.00173	-0.00144	0.000125	-0.000403	-0.00166	-0.000188	-0.000233	-0.00105	-0.00078	-0.00114	3.59e-05	-0.000468	-0.000727	-0.000509	9.87e-05	-0.000797	-0.000477	-0.000881	-0.000575	-0.00225	-0.000133	-0.00156	-0.00144	0.000906	-0.0047	-0.00616
		451	0	-0.000164	0.000483	0.00123	0.000927	0.000638	-0.000154	-3.4e-05	-0.000324	-0.000272	0.000506	0.00129	-0.000202	-0.000679	0.000553	0.00044	0.000434	-0.000311	0.000228	0.00127	-0.000548	-0.000341	-0.00104	0.000904	0.00045	-0.000972	0.000638	-5.91e-05	0.000568	0.000233	0.000563	0.000457	0.001	-7.99e-05	-0.000751	0.000493	-0.00105	0.00027	9.18e-05	-0.00111	-0.000699	-0.000199	-0.00077	-0.00213	0.00164	-0.00425	-0.00472
		452	0	-0.000409	-0.000552	0.00123	-2.47e-05	-0.00041	-0.000299	0.000383	-0.00137	-0.000382	-0.000694	-0.000236	-0.00115	-0.000804	-0.000324	0.000283	-0.000819	0.000151	-0.00017	-0.000107	-0.000889	-0.000862	-0.00093	-0.000406	0.000803	-0.00124	-8.92e-05	-0.000894	0.000633	-0.000179	-0.000485	-0.000235	0.000437	-0.000613	-0.000352	-0.000113	-0.00076	-0.000113	0.000133	-0.000986	-0.000734	-0.000173	-0.000981	-0.00226	-0.000223	-0.00388	-0.00539
		453	0	-0.000496	-0.000798	-0.000238	0.000235	-0.000644	-0.000947	-0.000937	-0.00202	-0.00101	0.000206	-0.000965	-0.000604	-0.00168	-0.00121	-0.000666	-0.000931	-0.000836	-0.000839	0.00058	-0.00186	-0.00139	-0.00161	-0.000325	-0.000212	-0.00129	-0.000563	-0.00172	-0.000628	-0.00018	-0.00133	-0.000234	9.14e-05	-0.000903	-0.000731	-0.000133	-0.00145	-2.88e-05	-0.000319	-0.000432	-0.00163	-0.00112	-0.00134	-0.00275	-0.00152	-0.00377	-0.00654
		454	0	-0.00111	-0.000595	3.07e-05	-0.000534	-0.00142	-0.000394	-8.51e-05	-0.00211	-0.00194	-0.00105	-0.00085	-0.0013	-0.00166	-0.000686	-0.000521	-0.00118	-0.000259	-2.68e-05	-0.000533	-0.00126	-0.00201	-0.00233	-0.000128	0.000598	-0.00217	-0.00186	-0.00121	-0.00112	-0.000187	-0.00102	-0.00111	-0.000695	-0.000651	-0.000866	-0.000223	-0.00169	-0.000427	-0.000561	-0.00134	-0.00132	-0.00126	-0.00211	-0.00279	-0.00148	-0.00373	-0.0064
		455	0	0.000382	-0.000364	3.18e-05	0.00104	-3.57e-05	0.00141	-7.34e-05	-0.000672	-0.00202	0.00028	0.000512	-0.00146	-0.00121	-0.000268	0.000767	-3.63e-05	0.000304	0.00103	-0.000971	-0.000255	-0.0012	-0.00101	3.99e-05	0.000786	-0.00104	0.000306	-0.000341	-0.000346	0.000171	-0.00102	0.000123	0.000125	0.000688	0.000131	-0.000263	-0.000705	0.00025	-0.000251	0.000279	-0.000223	-0.000356	-0.00073	-0.00114	-0.000217	-0.00298	-0.00565
		456	0	-0.000424	-0.000162	0.000902	-0.000478	-0.000846	0.000365	0.000367	-0.000671	-0.000627	-0.000388	0.000437	-0.000459	-0.000502	-0.000171	1.66e-05	0.000711	-0.000295	0.000408	8.18e-05	-9.74e-05	-0.00256	0.000199	-0.000282	0.000738	-0.00133	-0.00045	-0.000704	-0.00106	0.000356	-0.00161	1.65e-06	0.000169	0.000739	-0.000462	-0.00012	-0.000964	0.000203	-0.000839	0.000471	-0.0018	-0.000802	-0.00267	-0.00102	-0.000703	-0.0035	-0.00554
		458	0	-0.000688	-0.000151	0.000754	0.000518	0.000332	0.000749	-0.000697	-0.000518	0.000292	-0.000149	0.000504	-0.000629	0.00027	4.95e-05	-0.00116	0.000401	-0.00012	0.00014	0.000481	0.00045	-0.000543	-0.000757	0.000263	2.85e-05	-0.000567	-0.000181	-0.000726	-0.000688	0.000174	-0.000931	0.00028	-0.000438	-0.00055	9.69e-05	-0.000159	-0.00141	-0.000462	-0.000452	-0.000361	-0.00025	-0.000626	-0.00186	-0.00272	-0.000117	-0.00401	-0.00539
		459	0	-0.00114	-0.00172	0.000194	-0.000578	-1.8e-06	-0.00118	-0.00114	-0.00126	-0.00174	-0.000426	-0.00075	-0.00194	-0.00113	-0.0004	-0.00154	-0.00102	-0.00105	-0.000586	-0.00063	-0.000499	-0.00274	-0.00228	-0.000168	-0.000942	-0.00154	-0.00166	-0.00178	-0.00179	-0.000755	-0.00186	-0.00125	-0.000964	-0.000986	-0.000462	-0.000821	-0.00222	-0.00117	-4.09e-05	-0.000617	-0.00152	-0.00206	-0.00245	-0.00217	-0.000743	-0.00322	-0.00582
		460	0	-0.00055	-0.000825	-0.000235	-0.000761	-0.000772	-1.37e-05	-5.11e-05	-0.00129	-0.0014	-0.00093	0.000615	-0.00161	-0.00165	0.000158	-0.000769	-0.000376	-0.00164	-0.00113	-0.00178	-0.00149	-0.0023	-0.000713	1.64e-05	-0.000771	-0.00103	-0.00129	-0.0012	-0.00128	-0.000468	-0.00195	-0.000511	-9.4e-06	-0.000643	-0.00123	-0.000561	-0.00167	0.000354	-0.000907	-2.05e-05	-0.00116	-0.00137	-0.00252	-0.00225	-0.00081	-0.00352	-0.00535
		461	0	-0.00137	-0.000641	-0.000252	-0.000725	-0.00101	-0.000264	-0.000183	-0.000315	-0.000413	-0.000596	-0.000502	-0.00199	-0.0012	-0.00058	-0.00126	-0.00162	-0.00116	-0.000531	-0.000887	-0.00123	-0.00137	-0.00168	-0.000203	-0.000481	-0.00119	-0.000918	-0.000796	-0.00173	-0.000973	-0.000945	-0.000825	-0.000586	-0.000327	-0.000472	-0.000513	-0.000799	-0.000377	-0.00155	-0.00104	-0.000979	-0.000545	-0.00291	-0.00167	0.000116	-0.00357	-0.00559
		462	0	-0.000136	-0.000402	7.37e-05	-0.000906	-0.000303	0.000246	7.09e-05	8.06e-05	-0.000521	-0.00104	-0.000218	-0.000775	-0.00123	-0.000169	-0.000117	0.000447	-0.000423	-8.98e-05	-0.000109	-0.000312	-0.000982	-0.00142	-0.000183	0.000363	-0.00113	-0.000304	-0.000304	-0.000155	-0.000375	-0.00066	0.00038	3.57e-05	4.51e-05	-0.0002	0.000174	-0.000615	-0.000547	-0.00112	-0.000523	-0.000952	-0.000658	-0.00225	-0.000902	0.000431	-0.00306	-0.00517
		463	0	0.000781	-0.000586	0.00102	0.000289	7.37e-05	0.000703	0.000375	-7.25e-05	5.09e-05	-0.000422	0.000751	-0.000829	0.000366	0.000909	0.00152	-0.00015	0.000264	0.000759	0.00113	0.000627	-0.0012	-0.00103	0.00143	0.000784	-0.00114	-0.000822	7.95e-05	0.00057	-9.46e-05	-0.000143	0.00032	0.000776	3.82e-05	0.00063	0.000539	-0.000568	0.00071	0.00067	-0.000137	-0.000457	-0.000221	-0.0021	-0.0014	0.00039	-0.00311	-0.00362
		464	0	0.00126	0.00174	0.00154	0.00169	0.000497	0.00191	0.00259	0.000285	-0.000442	0.000533	0.00188	0.000376	0.00096	0.00148	0.000147	0.000838	0.000369	0.000773	0.00103	0.000329	0.000592	0.000155	0.00141	-0.00016	0.000648	0.00107	0.00088	0.000437	0.000809	0.000254	0.00158	0.00105	0.00159	0.000532	0.00179	-0.000221	0.000841	0.000193	0.0011	0.00138	0.00079	-0.00181	0.000688	0.00179	-0.00148	-0.00289
		466	0	0.00146	0.00115	0.00176	0.00201	2.3e-05	0.00156	0.000351	0.000125	0.0015	0.00196	0.00148	0.000417	0.00169	0.00131	0.000833	0.00116	0.000442	0.00101	0.00094	0.00129	-0.00012	0.000483	0.0017	0.000868	0.00143	0.00189	0.000678	0.00134	0.000736	-0.000148	0.00213	0.0011	0.000743	1.14e-05	0.00206	-0.000688	0.00141	0.00118	0.00189	0.000266	0.000858	-0.00181	0.00112	0.00105	-0.0016	-0.00294
		467	0	-0.00125	-0.000771	-0.000602	-0.00111	-0.000246	-0.00075	-0.00101	-0.00134	-0.00133	-0.000642	-0.000195	-0.00207	-0.000598	-0.00094	-0.0012	-0.00222	-0.00187	-0.000427	0.000419	-0.00175	-0.00165	-0.00198	-0.000947	0.000102	-0.00159	-0.000534	-0.000916	-0.0011	-0.00151	-0.000838	-0.000999	-0.00036	-0.000225	-0.000938	-0.00165	-0.00137	-0.000603	-0.00131	-0.000438	-0.00211	-0.00112	-0.00393	-0.002	-0.000833	-0.00369	-0.00529
		468	0	-0.00046	6.88e-06	-3.61e-05	0.000201	-0.000159	0.000664	2.21e-05	-0.000371	0.000383	-0.000663	-0.000658	-0.00225	-0.000484	-0.000346	-0.00047	-0.000829	-0.000941	-0.000775	-0.000505	-0.00148	-0.00191	-0.0011	-0.000243	0.000194	-0.000862	-0.000511	-0.000213	-9.33e-05	-0.00191	-0.000238	0.000895	-0.000302	-0.000662	-0.00134	-0.000202	-0.00157	8.99e-05	0.000291	-0.00135	-0.000629	-0.000455	-0.00266	-0.00272	-2.75e-05	-0.00359	-0.00454
		469	0	0.000994	-0.000122	0.000707	0.000262	0.000505	0.00109	0.000633	-0.000269	0.00105	-0.000424	0.000228	0.000586	-0.00108	0.00102	0.000194	0.0006	0.000473	0.000432	8.01e-05	-0.00039	-0.000898	-0.000436	0.000608	-0.000224	0.000265	0.000987	0.000397	0.000143	0.00128	0.000425	0.000447	-0.000375	0.000669	9.06e-05	0.000156	-0.000217	-0.000305	0.000251	0.000479	0.000402	-0.000135	-0.00257	-0.000739	0.00116	-0.00241	-0.00391
		470	0	-0.0011	-0.00186	-0.00112	-0.00108	-0.00125	-0.000279	-0.00123	-0.000951	-0.00131	-0.000908	-0.000236	-0.00232	-0.000946	-0.000923	-0.00173	-0.00146	-0.00239	-0.000404	-0.000865	-0.00183	-0.00198	-0.00222	-0.000318	0.000182	-0.00166	-0.000674	-0.00121	-0.000453	-0.000259	-0.0018	0.000133	-0.00103	-0.000339	-0.00109	-0.000288	-0.00135	-0.001	-0.00112	-0.000958	-0.00126	-0.00117	-0.00372	-0.00235	-0.00113	-0.00341	-0.00436
		471	0	-0.000481	-0.000616	0.00101	-0.000144	-5.77e-05	0.000543	2e-05	-0.00108	-0.000791	0.000315	-0.000226	-0.00134	-0.00136	-0.000792	-0.00104	-0.00151	-0.000857	-0.00122	-0.000226	-0.000889	-0.000906	-0.0013	-0.000205	-0.000133	-0.000189	-0.00173	-0.000874	0.000309	-9.36e-05	-0.000126	-8.27e-05	-0.000399	-0.000256	-0.000857	-0.000209	-0.000895	-0.000578	-0.000916	2.72e-05	-0.00127	-0.00059	-0.00268	-0.00276	-0.00103	-0.00342	-0.00296
		473	0	0.000611	0.000134	0.00122	0.000281	-0.000238	0.000944	0.000926	-0.000926	9.31e-05	0.000822	0.000461	-0.000911	-0.000585	-0.00105	0.000166	0.00127	-0.000871	-7.77e-05	0.000561	-0.00048	-0.00302	-3.65e-05	-0.000861	8.77e-05	-5.57e-05	-0.000488	5.92e-05	0.000371	-0.000224	-0.000332	4.25e-06	0.000585	0.000182	-0.000842	5.76e-05	-0.000188	0.000857	-0.000425	-0.000323	-5.8e-05	-0.000529	-0.00377	-0.00259	0.00115	-0.00298	-0.00363
		474	0	-0.00103	-0.0009	-0.00112	-0.000883	-0.000911	-0.00128	-0.000702	-0.00165	-0.00158	-0.00163	-0.000426	-0.00163	-0.00189	-6.12e-05	-0.0021	-0.00131	-0.00117	-0.000558	-0.000822	-0.00133	-0.00235	-0.00196	-0.000309	-0.00174	-0.000928	-0.000891	-0.000677	-0.00106	-0.00122	-0.00171	-0.000573	-0.000838	-0.00147	-0.00126	-0.00108	-0.00209	-0.000993	-0.00119	-0.00185	-0.00182	-0.000596	-0.00435	-0.00347	6.26e-05	-0.00393	-0.00407
		475	0	-0.000811	-0.000652	-0.000727	-0.000599	-0.00107	-0.00061	-0.000256	-0.00104	-0.000374	3.16e-05	0.000569	-0.000632	-0.00139	-0.000149	-0.00137	-0.000922	-0.00134	0.000205	-0.000972	-0.000758	-0.00123	-0.00127	9.63e-05	-0.00111	-0.000218	0.000903	-0.000464	0.000231	-0.000824	-0.00085	-0.000431	9.61e-05	-0.000574	-0.00119	-0.00118	-0.000654	-0.000653	-0.00142	-0.000182	-0.000716	-0.000466	-0.0031	-0.0029	-0.000379	-0.00279	-0.00419
		476	0	-0.000369	-0.00129	-0.000483	-0.00132	-0.00171	-0.000144	0.000477	-0.00106	0.000566	-0.000815	0.000702	-0.00104	-2.44e-06	-0.000383	0.000187	-5.8e-05	-0.000642	-0.000409	-0.000314	-0.000354	-0.00132	-0.00142	-0.000519	-0.00022	-0.00111	-0.000117	-8.22e-05	-0.000322	-0.00062	-0.000486	-0.000287	0.000448	-8.44e-05	-0.00125	-0.000253	-0.00021	-0.00084	-0.000737	-0.000323	-0.00083	-0.000597	-0.00281	-0.00204	-0.000717	-0.00281	-0.00362
		477	0	0.000394	0.000383	0.00137	0.000263	-0.000381	0.00162	0.00189	-0.000504	0.000603	0.000116	0.000302	0.00014	-0.00107	0.000867	-0.000535	-0.000167	0.000886	0.000449	-2.44e-06	0.000721	4.64e-05	-0.000861	-0.000257	0.000242	-0.000213	0.000705	0.000522	0.00107	-7.49e-05	3.34e-05	-6.97e-05	0.000678	3.24e-05	0.000563	0.000912	-0.000125	-0.000553	0.000225	0.000559	0.00043	4.65e-05	-0.00256	-0.00265	0.000221	-0.00366	-0.00358
		478	0	-0.00161	-0.00102	-0.00114	-0.000321	-0.00151	-9.22e-07	-0.000931	-0.00203	-0.00199	-0.00067	-0.00157	-0.0019	-0.000957	-0.000553	-0.000706	0.000159	-0.000744	-0.000504	-0.000573	-0.0027	-0.00133	-0.0017	-0.000792	0.000382	-0.001	-0.000662	-0.00174	-0.00106	-0.000334	-0.00122	-0.000638	-0.00106	-0.00117	-0.000226	-0.000418	-0.00251	-0.000196	-4.41e-05	-0.000821	-0.00103	-0.000254	-0.00315	-0.003	-0.000899	-0.0045	-0.00495
		480	0	-0.00109	0.00071	0.000996	0.000573	-0.000494	0.00176	0.000488	-0.000198	-0.0013	0.000683	-0.000206	-0.00136	-0.000532	0.00101	0.00126	-0.000282	-0.000528	0.00111	-8.44e-05	-0.00163	-0.000593	-0.000907	0.000278	0.000513	0.000367	-0.000429	-0.000473	0.000293	0.000429	-0.000724	0.00104	0.000639	-0.000214	0.00111	0.00138	0.000497	0.000213	0.000674	0.000296	5.1e-05	0.000661	-0.00212	-0.00213	-0.00071	-0.00349	-0.00337
		481	0	0.000126	0.000547	0.000848	0.000863	0.000176	0.00165	0.000185	0.000629	0.000271	0.000451	0.000264	-0.00158	-0.000424	-0.000297	-0.000204	0.000509	-0.00105	0.000872	0.000556	0.000632	-0.000375	-0.000552	-0.000273	-7.07e-05	0.000252	0.000248	-0.000135	0.000833	-8.51e-05	-0.000697	0.000318	0.000676	6.31e-05	0.000209	0.00034	0.000397	0.00035	0.000256	-9.54e-05	-0.000999	0.000653	-0.000977	-0.00243	-0.000543	-0.00176	-0.0021
		482	0	-0.00188	-0.00116	0.000847	-0.00105	-0.000415	-0.000465	-6.29e-05	-0.00187	-0.0017	-0.000465	-0.00026	-0.0018	-0.00108	0.000289	-0.00135	-0.00155	-0.00118	0.000533	-0.00047	-0.000563	-0.00136	-0.00153	-0.000328	-0.00176	-0.000942	-0.000734	-0.00149	-9.46e-05	-0.00154	-0.00123	-0.00016	-0.000197	-0.000287	-0.00132	-0.000604	-0.000564	-0.000788	-0.00113	-0.000471	-0.000867	-0.0008	-0.00366	-0.00332	-0.000862	-0.0043	-0.00393
		483	0	-0.00114	0.000832	0.000789	0.0008	5.59e-05	0.00156	0.000322	0.000692	0.000805	0.000873	0.00121	-0.00138	-0.000459	9.79e-05	0.000111	0.000338	0.000396	-0.000499	-2.89e-05	-0.000198	-0.00171	-0.000834	6.01e-05	0.000326	-2.1e-05	-0.000498	-0.000304	0.000417	0.000247	0.000246	3.65e-05	0.000732	-0.00016	-0.00056	0.000304	5.37e-05	0.000676	-0.000725	-0.000193	-0.000302	0.000255	-0.00212	-0.00274	0.000485	-0.00292	-0.00241
		484	0	0.000723	5.7e-05	0.000187	-0.000444	-0.00102	0.000152	-0.000129	7.93e-05	-0.000921	-0.00119	0.000158	-0.0011	-0.00108	-0.000448	-0.00225	-0.00166	-0.000555	-0.000481	0.000284	-0.00096	-0.00233	-0.0012	-0.000815	0.000994	-0.000931	-0.000739	0.000249	-0.000172	-0.000501	-0.000898	-3.34e-05	0.000749	-0.000434	-0.000736	-0.000354	-0.000741	0.000508	-0.000757	-0.000196	-5.16e-05	-0.000175	-0.00308	-0.00277	-0.00101	-0.00422	-0.00389
		485	0	-0.00027	-0.000458	-0.00115	-0.000229	-0.000866	0.000445	0.000262	-0.00181	-0.0016	-0.000566	-0.000687	-0.00072	-0.00153	-0.000784	-0.000993	-0.00139	-0.000796	0.000353	0.000347	-0.000369	-0.00188	-0.00133	-0.000469	0.00027	-0.00151	-0.000334	-0.00108	0.000161	0.000114	-0.00114	0.000742	0.000426	-0.000655	-0.000128	-0.000505	-0.00125	-0.00109	-0.000549	-0.00107	0.00013	-0.000501	-0.00125	-0.00325	-0.00109	-0.00413	-0.00326
		487	0	0.000435	-5.67e-05	0.000595	-0.000164	-0.000632	0.000569	-0.000411	3.88e-05	-0.00129	-0.00111	0.00017	-0.000728	-0.000999	-5.64e-05	-0.000216	-0.00117	-0.000294	0.000793	-0.00017	-0.000705	-0.00117	-0.00151	0.00147	0.000715	3.52e-05	0.00076	-0.000109	-2.82e-05	0.000334	-0.000624	0.000896	0.000526	-0.000212	-0.000626	0.000741	-0.000516	-0.000757	-0.000435	-0.000408	-0.000394	-0.000815	-0.00223	-0.0016	-6.28e-06	-0.00351	-0.00333
		488	0	-0.000189	-0.000947	-0.00135	-0.00164	-0.00142	-0.000606	-0.00123	-0.00215	-0.000714	-0.00176	-0.00145	-0.0013	-0.0019	-0.00164	-0.00199	-0.00206	-0.000796	-0.000837	-4.94e-05	-0.00199	-0.00335	-0.00146	-0.00172	-0.000139	-0.00154	-0.00141	-0.00111	-0.00107	-0.000446	-0.00189	1.59e-06	-0.000293	-0.00075	-0.00247	-0.000765	-0.00195	-0.000792	-0.00166	-0.00117	-0.00218	-0.00186	-0.00305	-0.00372	-0.00147	-0.00515	-0.00418
		489	0	-0.000639	-0.000862	0.000135	-0.00195	-0.00202	0.000207	-0.000611	-0.00122	-0.000948	-0.00221	-0.00191	-0.000951	-0.00133	-0.000452	-0.00205	-0.000936	-0.000767	-0.00084	-0.000501	-0.0014	-0.00175	-0.00169	-0.000111	7.51e-05	-0.000823	-0.00141	-0.000575	-0.000165	-0.000464	-0.00241	0.000392	0.000973	-0.000722	-0.000637	-6.83e-05	-0.000402	0.000339	-0.000805	-0.000714	-0.00219	-0.0012	-0.00305	-0.003	4.61e-05	-0.00397	-0.00448
		490	0	0.00039	0.0009	0.000879	-0.000911	-0.000261	0.000789	0.000847	0.000533	0.000328	-4.93e-05	2.75e-05	-0.000762	9.92e-05	-0.000128	-0.000232	-0.00143	-9.57e-05	0.000465	0.000871	-0.000198	-0.00191	-0.00088	-0.00111	0.000352	0.000242	0.000484	-0.000428	0.000793	-0.000466	2.68e-05	0.00062	0.00205	0.000907	0.00189	-7.73e-05	-0.000676	0.000604	0.000171	-0.000601	-0.0003	0.00159	-0.00152	-0.00235	0.00155	-0.00333	-0.00176
		491	0	0.000633	0.000971	-0.000977	-0.0017	-0.00131	0.00075	-0.000805	-0.000585	-0.00112	0.000995	0.000531	-0.00238	0.000175	0.000443	-0.000774	-0.000956	-0.00138	-0.000769	-0.000668	-0.00117	-0.00268	-0.000598	0.00107	-0.00076	-0.000631	-3e-05	-0.000885	0.000502	0.000163	-0.000191	4.39e-05	0.00107	-0.000297	0.000143	-0.000129	-0.00198	0.000119	-0.000699	8.32e-05	0.000227	0.000686	-0.00152	-0.0015	0.000695	-0.00392	-0.00298
		493	0	0.000736	-0.000312	-4.43e-05	-0.00155	-0.00172	-0.000174	-0.00128	-0.000966	-0.00122	-0.000739	-0.00087	-0.00215	-0.000771	-0.000639	-0.000858	-0.00108	-0.000555	-0.000982	-0.000284	-0.00219	-0.00189	-0.00226	-0.000593	9.62e-05	-0.00134	0.000252	-0.000488	-0.000304	-0.00117	-0.000193	-0.000533	0.000404	-0.000605	-0.000414	-0.000966	-0.00218	-0.000549	-0.000919	-0.000893	-0.000955	-0.000461	-0.00249	-0.00193	-0.00109	-0.00478	-0.00312
		494	0	0.000391	-0.000474	-0.000823	-0.00209	-0.00219	-0.00121	-0.000238	-0.00129	-0.00156	-0.00193	-0.000605	-0.0031	-0.000572	-0.0014	-0.00184	-0.000755	-0.00116	-0.00151	-0.000235	-0.00154	-0.00259	-0.00156	-0.00119	-0.000197	-0.0019	-0.000685	-0.00191	-0.000546	-0.00185	-0.00184	-0.000452	-0.000127	-0.00186	-0.00131	-0.000538	-0.00187	-0.000607	-0.00149	-0.0015	-0.00168	-0.00156	-0.00164	-0.00344	-0.00199	-0.0043	-0.00513
		495	0	0.000731	1.5e-05	-9.1e-05	-0.000634	-0.000806	-3.14e-05	0.000418	-0.00106	-0.00122	-0.00135	0.000939	-0.00118	3.56e-05	0.000313	-0.000977	-0.00137	-0.000298	-0.000235	0.000371	-0.00151	-0.0022	-0.000296	-0.001	0.000952	5.02e-05	0.000417	7.91e-05	0.000535	-0.000468	-6.95e-05	0.000304	0.000491	0.000369	-0.000145	0.000165	8.8e-05	0.000905	0.00136	-0.000484	-0.000773	-0.000109	-0.00128	-0.00301	0.000806	-0.00412	-0.00294
		496	0	0.000319	-0.000263	-0.000246	-0.00128	-0.000874	0.000218	-0.00155	-0.000881	-0.000129	-0.00124	0.000179	-0.00199	-0.00034	-0.000472	-0.00115	-0.00116	0.000689	-0.00162	-0.000561	-0.00215	-0.00253	-0.000816	-0.000874	0.000218	-0.00114	-0.000281	-0.000381	-0.000363	-0.00101	0.000306	0.00013	0.000243	-0.000436	-0.00132	-0.00125	-0.0016	-0.000175	-0.0019	-0.00133	0.000403	0.000496	-0.00181	-0.00363	-0.000227	-0.00291	-0.00334
		497	0	0.000826	-0.000869	0.000215	-0.00113	-0.000827	-0.000222	-0.00121	-0.000618	-0.00163	-0.000987	-0.000549	-0.00248	-0.000422	-0.000391	-0.00218	-0.00152	-0.00161	-0.000432	-0.00107	-0.00127	-0.00232	-0.00209	-0.000896	-0.00109	-0.000846	-0.000274	-0.00122	-0.00039	-0.00117	-0.00107	-0.000507	-0.000154	-0.000639	-0.000298	-0.00125	-0.00192	-0.000713	-0.000184	-0.00099	-0.000561	-0.000174	-0.00245	-0.00444	-0.00156	-0.00309	-0.00314
		498	0	-0.000772	0.000328	0.000123	-0.00191	-0.00166	-0.000551	-0.000384	-0.0016	-0.00182	-0.00128	-0.00186	-0.00162	-0.000776	-0.000825	-0.00241	-0.00211	-0.00101	-0.00125	-0.00117	-0.00183	-0.00289	-0.0015	0.000317	-0.000699	-0.00181	-0.00111	-0.00203	-0.000606	-0.000825	-0.000482	-0.000257	-0.000296	-0.000702	-0.00128	-0.00118	-0.00129	0.000693	-0.000359	-0.00102	-0.000774	-0.000749	-0.000305	-0.00301	-0.00056	-0.00422	-0.00395
		500	0	-0.00119	-0.00143	-0.0014	-0.00264	-0.00257	-0.000218	-0.000654	-0.00172	-0.000866	-0.000665	-0.000106	-0.00209	-0.000348	-0.00172	-0.00111	-0.00102	-0.0012	-0.00139	-0.000969	-0.00277	-0.00328	-0.0012	-5.19e-05	0.00031	-0.00149	-0.0013	-0.00169	-0.000616	-0.00135	-0.00188	-0.000717	-0.000761	-0.000613	-0.00105	-0.0015	-0.0016	0.0004	-0.00134	-0.00096	-0.000628	-0.00117	-0.00209	-0.00319	-0.00199	-0.00341	-0.00303
		501	0	9.44e-05	0.000244	-0.000743	0.000153	-0.000674	0.000865	0.000244	0.000232	-0.000857	0.000541	-9.65e-05	-0.00071	0.000112	0.000139	0.00193	0.000287	0.000228	-4.67e-05	0.000384	-0.00125	-0.000503	-0.00167	6.66e-05	0.000179	0.000177	0.000661	-0.000413	0.00112	-0.000767	0.000517	0.00162	0.00076	0.000916	-5.81e-05	-0.000872	-0.00125	-2.9e-05	0.000238	0.000872	0.000223	0.000474	-0.00157	-0.00227	-0.000396	-0.00237	-0.00247
		502	0	-0.000123	-0.000222	0.000885	-0.00104	-0.00044	-0.000906	-0.000851	-0.00144	-0.000838	-0.00105	-4.73e-05	-0.00222	-0.000506	-0.000956	0.000719	-0.00239	0.000268	-0.00114	-0.000311	-0.00201	-0.00159	-0.00202	-0.000334	7.12e-05	-0.00102	-0.000237	-0.000766	-0.000894	-0.00163	-0.000593	0.000402	0.000351	-9.15e-05	-0.00168	-0.000661	-0.00169	-8.65e-05	-0.000305	0.000364	-0.000179	0.00023	-0.00145	-0.00313	-0.000333	-0.00381	-0.00439
		503	0	0.0011	0.000158	0.00213	0.000609	-0.000149	0.000178	0.00141	-0.00129	-0.00107	0.000155	-0.000786	-0.00215	-0.000191	0.00107	-0.000426	-0.00045	0.000952	-0.00117	0.000429	-7.76e-05	-0.000123	-0.000639	0.000561	0.00085	0.0001	0.000572	0.000364	0.000841	-0.00049	-0.000223	0.000749	0.000357	0.000723	-0.000139	0.000747	0.00036	0.000783	0.000514	-0.000136	0.000346	0.00118	-0.000928	-0.00138	-0.000423	-0.00419	-0.00224
		504	0	-5.39e-05	-0.000355	0.00107	-0.000148	-0.0012	-0.000955	0.000569	0.000617	-0.00115	-0.000782	-0.000243	-0.0012	-0.000794	-0.000865	-0.000751	-0.00146	8.47e-05	-0.00123	-0.000491	-9.84e-05	-0.00183	-0.00176	-0.000981	-6.33e-05	-0.000296	0.000902	-0.00043	-0.000355	-0.000977	0.000141	0.000801	0.00038	-0.000187	-0.000885	0.000291	-0.00149	0.000813	-0.000429	-0.000758	-0.00031	-0.000345	-0.000739	-0.00216	-0.00131	-0.00384	-0.00175
		505	0	-0.000103	-0.00114	-0.000896	-0.000767	-0.000814	-0.00105	-0.000114	-0.000908	-0.0014	-0.00011	0.000741	-0.0016	-6.67e-05	-0.000658	-0.000326	-0.000789	-0.00112	0.000344	-0.000951	-0.000794	-0.00191	-0.00223	0.00101	0.000539	-0.000975	0.000175	-0.0014	-0.000553	0.000295	-0.000249	0.000341	0.000421	-0.000282	0.000267	-0.000192	-0.00115	9.11e-05	0.000269	-0.000492	-0.000187	-0.000194	-0.00145	-0.00234	-0.00146	-0.00344	-0.00348
		507	0	-0.000716	-0.000783	-0.00135	-0.00157	-0.00167	-0.000886	0.000877	-0.000993	-0.000942	-0.000548	0.000991	-0.00274	-0.00169	-0.00136	-0.000179	-0.000847	-0.00136	-0.000896	-0.000782	-0.00171	-0.00256	-0.00127	0.000152	-0.00123	-0.000749	-0.000582	-0.00157	-0.000839	-0.00278	-0.000895	-0.00021	-1.57e-05	-0.000866	-0.00031	-0.000359	-0.00191	-0.000703	-0.00188	-0.00231	-0.00119	-0.000789	-0.000914	-0.00258	-0.00068	-0.00532	-0.00248
		508	0	0.000691	-0.000525	-0.000415	0.00043	-3.95e-05	-0.00148	0.000286	-0.000765	-0.00133	0.00034	0.000476	-0.00174	-0.000673	-0.00149	-0.000216	-0.00123	-0.000842	-0.000263	-0.000488	-0.000961	-0.00174	-0.00185	-0.000137	-0.000459	-0.000571	-0.000295	-0.000251	-0.00056	-0.00152	-0.00168	0.000228	-0.000371	-5.75e-05	6.76e-05	-0.000412	-0.00191	-0.000385	-0.001	-0.000421	-0.00121	0.00125	-0.000572	-0.003	-0.00163	-0.00474	-0.00424
		509	0	-0.000569	-0.000631	0.000915	-0.000424	-0.000762	-0.000742	-0.000293	-0.00088	-0.000921	-0.000373	-0.000443	-0.000978	-0.00156	0.000159	-0.00058	-0.00021	-0.00129	-0.000909	0.000129	3.9e-05	-0.00239	-0.00205	-0.000276	-0.00143	-0.00111	-0.000541	-0.000686	-0.000951	-0.000311	-0.000274	-0.000877	-0.000982	0.000178	-4.68e-05	-0.000215	-0.0014	-0.000689	-0.00173	-0.000453	-0.00161	-0.000317	-0.000766	-0.00266	-0.00142	-0.00366	-0.00365
		510	0	0.00104	0.00109	0.00173	-0.000407	-0.000109	0.000663	0.000655	0.000409	-0.000572	7.73e-05	0.00155	-0.00103	0.000851	0.00109	-0.000734	0.000449	-0.000587	0.000386	0.000431	0.000861	0.000352	-0.000912	0.00113	0.00114	-0.000737	-0.000379	-0.000494	0.000734	-0.0009	5.27e-06	0.000532	0.000255	0.000648	0.00107	0.000902	7.01e-05	0.000698	0.000492	0.000418	-1.2e-05	0.000421	-9.78e-05	-0.00196	0.000639	-0.0031	-0.00306
		511	0	0.00108	0.000449	0.000904	0.000453	-0.00125	0.00152	0.000703	0.00135	-0.00153	0.00124	0.00143	-0.00126	0.00117	-0.000801	4.1e-05	0.000611	1.63e-05	0.000253	0.000272	0.000757	-0.000606	-0.00129	0.00178	-0.000753	-3.32e-05	-0.000539	-0.000145	0.000752	0.000751	-6.8e-05	0.00137	0.000621	0.00149	0.000139	0.000736	-7.77e-05	0.00118	-0.000405	0.000332	0.000302	0.000129	-0.000514	-0.00153	-0.000346	-0.0041	-0.00274
		512	0	-0.000543	-0.00133	0.00114	-9.16e-05	-0.00112	0.000576	0.000641	-0.00122	-0.00113	-4.4e-05	-0.00119	-0.00232	-0.001	-0.000225	-0.000968	0.000515	-0.000613	-0.000533	-0.000404	0.000609	-0.00132	-0.00141	0.00119	-2.82e-05	-0.000233	-0.000618	0.000125	0.000316	-0.000165	-0.00149	0.000758	-0.000434	0.000228	-0.000824	-0.000486	-0.000462	-0.000406	-0.00118	-0.000167	-0.000494	-0.000349	-0.00211	-0.00206	-0.00186	-0.00348	-0.00369
		514	0	-0.000667	7.41e-05	0.00169	0.00145	0.000297	0.000156	-8.66e-05	-0.00177	-3.45e-05	-0.000577	0.00076	-0.000166	-0.000983	-0.000294	-0.000744	-0.001	-0.00045	-0.000834	0.000459	-0.00038	-0.00153	-0.000866	0.00039	-0.000664	-0.000469	-0.000635	-0.00032	-0.000308	0.000222	0.00102	0.00103	0.000502	0.000957	3.83e-05	0.000361	0.00023	-0.000111	-0.000166	-0.000619	-0.000814	-0.000599	-0.0015	-0.00209	-0.00178	-0.00351	-0.00287
		515	0	0.000582	-0.000349	0.000828	-0.00173	-2.61e-05	0.000218	6.07e-05	-0.000493	-0.000471	-0.00116	-0.000961	-0.00145	-0.0011	0.000318	-0.00147	-0.00124	0.000572	-0.000615	0.000581	-0.00104	-0.00149	-0.00209	0.00203	-0.00175	-0.000657	-0.000245	-0.000775	0.000546	0.000274	-0.000418	5.9e-06	-0.00137	0.000248	-0.000105	-8.85e-05	-0.000354	0.00123	0.000253	-0.000274	-0.0012	-0.00127	-0.00142	-0.00206	-0.00104	-0.00418	-0.00386
		516	0	0.00086	0.000166	0.000831	-0.00061	0.000347	-0.000278	0.00181	-0.000842	-0.00109	0.000932	0.000441	-0.00182	-0.00127	0.000869	-0.0012	-0.000702	0.00056	-8.93e-05	0.000177	-0.000356	-0.000847	-0.00118	0.00147	-0.000502	0.000771	0.000207	-0.000793	0.000584	0.0018	0.00108	0.00042	9.31e-05	0.000206	0.000846	0.000928	-0.00093	0.000119	0.000327	-0.000294	0.000751	-0.00022	-0.000351	-0.00222	-0.000918	-0.00386	-0.00261
		517	0	0.000447	0.000124	-0.000186	-0.000334	-0.000188	-0.000202	0.000538	-0.000958	-0.000782	-0.00029	0.000519	-0.00153	-0.00173	0.000458	-0.000958	0.000718	-7.09e-05	3.26e-05	-0.000861	-8.74e-05	-0.00205	-0.00117	0.000695	-0.000605	-0.00108	-8.15e-05	-0.000617	-0.00037	0.000893	-0.00101	-0.000365	0.00012	0.00038	-7.15e-05	0.000625	-0.000529	-0.000332	-0.00149	-0.000392	1.93e-05	-0.000263	-0.000224	-0.00248	-0.00148	-0.00404	-0.00307
		518	0	0.000804	0.000143	0.00106	3.24e-05	0.000256	0.000283	0.000785	0.000352	-0.000314	0.000876	0.00107	-0.000805	-0.00049	3.01e-05	-0.000336	0.00126	0.000434	-0.000752	-0.00028	-0.000518	-0.00141	-0.00111	0.00179	0.000374	0.000753	-0.000852	-0.000118	-0.000326	0.000814	0.000714	-0.000904	-4.1e-05	0.000869	-0.000414	-7.41e-05	-0.000436	-3.21e-05	0.000868	-1.05e-05	-0.000351	0.000406	0.000645	-0.00153	-0.00121	-0.00445	-0.00431
		519	0	-0.00144	-0.00093	0.000548	-0.00102	-0.000495	-0.000161	0.000197	-0.000772	-0.00135	-0.000135	-0.000179	-0.00112	-0.00069	0.000486	-0.00101	-0.00107	-0.00206	-0.00169	-0.000279	-0.00142	-0.00159	-0.00223	0.000321	0.000388	-0.00133	-0.000747	-0.00113	9.28e-05	-0.000358	1.04e-05	-0.000677	-0.000703	-0.000182	-0.000669	-0.000904	-0.000564	0.000193	-0.000377	-1.88e-05	-0.000694	-0.000385	-0.000702	-0.00213	-0.000392	-0.0043	-0.00373
		521	0	-0.000881	-0.0013	0.000435	-0.00196	-0.0026	-0.000687	-0.000502	-0.00146	-0.00243	-0.000404	-0.000778	-0.00167	-0.00107	-0.00113	-0.00187	-0.000854	-0.00257	-0.00115	-0.00147	-0.00198	-0.00238	-0.00281	-0.00137	-0.00162	-0.00148	-0.00244	-0.00178	-0.00149	-0.00141	-0.00174	-0.00131	-7.09e-05	-0.000966	-0.00234	-0.000539	-0.00183	-0.00208	-0.00108	-0.00246	-0.00126	-0.00253	-0.00198	-0.00187	-0.00256	-0.00531	-0.00471
		522	0	0.000977	-0.000309	0.00106	-0.000179	-0.00113	0.00267	0.000783	2.39e-05	-0.00084	-0.00149	-0.000771	-0.00113	-0.000239	0.000132	-0.000446	0.000166	-0.00086	-0.00168	-9.78e-06	-0.000381	0.000126	-0.0014	0.00125	0.000113	-0.000775	0.000931	-0.00024	0.000988	0.000392	-0.000907	0.000298	0.000442	-0.00106	0.000186	-0.000416	-0.00092	0.000492	0.000508	-0.00045	-0.000736	-2.02e-05	-0.00173	-0.00182	-0.00186	-0.00447	-0.00378
		523	0	0.000889	0.000862	0.00021	2.74e-05	0.000504	0.00177	0.00157	5.85e-05	0.000517	0.00051	0.00126	-0.00173	-3.73e-05	0.00108	-5.37e-05	0.00071	0.00049	0.000278	0.000709	0.000329	-0.00126	-0.00185	0.0014	0.0015	0.0001	0.000282	0.00022	0.000662	0.000302	0.000201	0.000901	0.000729	0.000806	-0.00023	0.000438	-1.42e-05	0.000404	-0.000695	-0.000263	-9.91e-05	0.000217	-1.12e-05	-0.00115	-0.00119	-0.00342	-0.00346
		524	0	-0.0013	-0.00132	-0.00138	-0.00033	-0.00213	0.000192	0.000216	-0.0011	-0.00142	-4.42e-05	0.000854	-0.00256	-0.00183	-0.00062	-0.00202	-0.000955	-0.00193	-0.00201	-0.00126	-0.00151	-0.0023	-0.00185	-0.0018	-0.00127	-0.000669	-0.00169	-0.00156	-3.31e-06	-0.00146	-0.00143	-0.000785	-0.000694	-0.00118	-0.0011	-0.00108	-0.00153	-0.00117	-0.00128	-0.00149	-0.00179	-0.00156	-0.000874	-0.00296	-0.00274	-0.00466	-0.00474
		525	0	0.000156	-0.000565	0.000278	0.0015	0.000774	-0.000303	5.65e-05	-0.00119	-0.000401	0.000672	0.000204	-0.00206	-0.000682	-0.00121	0.000258	0.000352	-0.000528	-0.000467	-1.59e-05	-0.000445	-0.00202	-0.000749	0.000339	0.000418	0.000139	-0.000201	-0.000573	0.000186	-0.000125	-0.00163	0.000233	0.000329	-2.24e-05	-0.000288	-0.000146	-0.00111	-0.0005	0.000153	0.000766	0.000152	0.000762	-0.00182	-0.00144	-0.00223	-0.00509	-0.00449
		526	0	0.000402	0.00051	0.000907	0.000431	7.17e-05	0.000195	0.00103	0.000628	-0.00121	0.000853	0.000936	-0.00109	-0.000958	3.13e-05	-0.00115	0.000647	-0.00105	-0.000318	0.000453	0.000596	-0.000804	-0.000401	0.000693	0.000712	-0.000161	0.000413	-0.000991	0.000332	-0.000534	-0.00082	-0.000316	-0.000407	0.000233	-0.000745	0.000464	0.000488	0.000979	-0.000944	0.000554	-0.000986	-0.000342	-0.000765	-0.00125	-0.000787	-0.00401	-0.00462
		528	0	-0.00013	0.000536	0.000837	-2.47e-05	-0.000282	3.58e-05	0.000838	-0.00141	-0.00107	-0.000897	-0.000718	-0.0013	0.000102	-5.65e-05	-0.00033	-0.000212	-0.00129	0.000294	-0.000135	0.00184	-0.00121	8.82e-05	0.000586	0.000672	-0.000735	-0.000213	-0.000484	0.000751	0.000654	0.000423	0.000346	0.00011	-4.46e-05	-0.000742	0.000347	-0.00149	0.000527	-0.000288	-0.000592	0.000129	0.000749	-0.000121	-0.00156	-0.00128	-0.00397	-0.0046
		529	0	-0.000156	-0.00069	-0.000481	0.000124	-9.52e-05	0.000112	0.00104	-0.00115	-0.000943	5.36e-05	-0.000853	0.000296	-9.75e-05	-0.000573	-0.000549	-0.000574	-0.00143	-0.000537	0.000928	0.00032	-0.00135	-0.000466	0.00133	-0.000282	-0.000478	-0.000151	-0.000332	0.000128	0.000799	-0.000756	-0.000943	0.000222	-0.000125	0.000138	0.000315	-0.000627	0.000774	-0.000713	-0.000324	-0.000376	-0.000496	0.00028	-0.000981	-0.00272	-0.0041	-0.00396
		530	0	0.000565	-0.000602	0.000793	-0.00061	-0.000652	0.000634	0.00121	-0.00137	-0.001	-0.00174	0.000714	-0.000158	-0.000707	-0.00118	-0.00189	0.00061	-3.12e-05	-0.000496	0.000237	-0.000729	-0.000423	-0.00116	0.000159	-0.000885	-0.000395	-7.31e-05	-0.000816	-0.000404	0.000551	-0.000987	0.000206	-7.72e-05	0.000403	-6.56e-05	0.000655	-0.00122	-0.00034	-0.000718	0.000538	-0.000962	1.49e-05	-0.00132	-0.000713	-0.00198	-0.00515	-0.00442
		531	0	0.000276	-2.82e-05	0.000177	-9.64e-05	-0.000268	-0.000204	-0.000419	-0.000876	-0.000154	-0.000325	-0.000579	-0.000831	-0.00222	-0.000801	-0.000275	-0.000213	-0.00036	-0.000788	-0.000301	-0.0013	-0.000416	-0.00118	0.000804	-0.000423	0.000178	-0.000315	-0.000483	-0.000359	0.000294	-0.000835	0.000322	0.000511	-3.8e-05	-0.00028	-0.000978	0.000451	-0.000171	0.000171	-0.00092	-0.000272	0.000372	-0.00137	-0.00068	-0.00209	-0.00465	-0.00345
		532	0	0.000836	0.000422	0.00211	-0.00069	0.00088	0.00314	0.0012	0.000418	-0.000936	0.00091	0.000978	-0.000127	-0.000573	0.000514	0.000616	0.00102	0.000805	-0.000236	0.000892	4.35e-05	-0.00219	0.000731	0.00176	0.00216	0.00049	0.00111	0.00113	0.000609	6.8e-06	0.000371	0.00173	0.000471	0.00128	0.00086	0.00107	0.00134	0.00132	0.00159	0.000536	0.000324	0.00149	0.000219	7.15e-05	-0.000231	-0.00391	-0.0033
		533	0	-0.00148	6.69e-05	-0.000276	-0.000238	-0.00039	0.0011	-0.000691	-0.000727	-0.000546	-0.00108	0.00104	-0.00132	-0.00143	-0.00136	-0.000596	-0.00126	-0.000551	-0.00041	-0.000441	-0.00148	-0.00418	-0.00157	-0.000753	-0.00112	-0.000733	-0.000974	-0.000263	-0.000425	-0.000187	-0.00102	-0.00102	-0.000311	-0.00107	-0.00116	-0.00146	-0.00193	-0.000176	-0.00114	-0.000837	-0.00103	-0.000193	-0.00192	-0.00177	-0.00114	-0.00581	-0.00496
		535	0	-0.000461	1.94e-05	0.00073	0.000183	0.000611	-9.27e-05	0.000412	-0.000694	-0.000543	0.000348	0.00036	-0.00111	-0.000896	-0.00112	-0.000625	0.000907	-0.000251	-0.000642	-0.000339	-3e-06	-0.00257	-0.00089	0.000662	0.000338	0.000131	-0.000749	-0.000352	0.000262	0.000669	-0.000667	0.000156	0.000518	-0.000312	-0.000181	-8.53e-05	-0.00135	-1.97e-05	-0.000399	-0.000657	-0.000328	6.74e-05	0.000251	-0.00113	0.000304	-0.00516	-0.00569
		536	0	-0.000553	0.000137	0.000494	-0.000158	-0.00112	-0.000212	-0.000499	0.000261	-0.0017	-0.000371	0.000367	0.000352	-0.0015	-0.000306	-0.000341	-0.000189	-0.000276	-0.00106	-0.000255	0.000936	-0.000889	-0.000768	-0.000862	0.000297	-0.00202	0.00038	-0.000356	0.000141	-0.000915	-0.000679	-0.000522	-0.000148	-0.000305	-0.000101	-0.000129	-0.00104	5.47e-05	-0.000615	-0.00107	-0.000307	7.62e-05	-0.00142	-0.0016	-0.00103	-0.00508	-0.00502
		537	0	0.000826	0.000486	0.00236	0.000879	0.000295	-6.92e-05	0.00202	0.000118	0.0008	0.00126	0.00124	0.000166	0.000241	0.000192	0.000212	0.00146	-0.00041	0.000542	0.00121	-0.00083	-0.000691	7.91e-05	0.000242	0.00102	0.000808	0.000379	0.000399	0.00111	0.000101	-0.00118	0.00102	0.000463	0.00071	0.000709	0.000558	0.000491	0.000963	0.00131	-0.000107	-0.000242	0.00109	0.00103	-0.000184	-0.00132	-0.00422	-0.00418
		538	0	0.000446	0.000296	0.00131	-4.21e-05	-0.000395	0.000254	0.000754	0.000221	-0.000702	0.000292	0.000348	-0.00167	-0.000731	-0.000993	-0.00104	0.00109	-0.00174	-0.000596	0.000149	-0.000976	-0.00156	-0.000753	-0.00101	0.000476	2.97e-05	-0.000314	-0.00108	-0.000213	0.000374	-0.00061	0.00103	0.000988	0.000241	-0.000244	-0.000376	-0.00133	6.15e-05	-4.01e-05	0.000358	0.000252	0.000587	-0.000558	-0.00197	-0.00183	-0.00422	-0.00409
		539	0	9.04e-05	-0.00108	0.000673	-0.000655	-0.00123	0.000951	0.000105	-0.00107	0.000649	0.000593	-0.000445	-0.00151	-0.000145	-0.00113	0.000437	0.00055	-0.000964	-0.00123	-0.000318	-0.00182	-0.000897	-0.00124	-0.000879	0.00056	0.000283	-0.000165	-0.0011	-0.000276	-0.00114	-0.00108	-0.000363	-0.000342	-0.000574	0.000429	-0.00066	-0.000844	7.64e-06	-0.000229	-0.00164	-0.00109	0.000171	-0.0013	-0.00145	-0.00172	-0.00498	-0.00523
		541	0	0.00071	-0.000854	0.000443	-0.00106	-0.000405	1.72e-05	-0.000507	1.26e-05	-0.00132	0.000768	-0.00137	-0.00129	-0.000748	-7.24e-05	0.000241	0.000188	-0.00146	-0.000241	-0.000885	-0.000881	-0.000931	-0.00128	5.12e-05	0.00125	-0.000578	-0.00133	-0.00085	-0.000518	0.00023	-0.000538	-0.000635	0.000818	-0.000122	0.000208	6.76e-05	0.000104	-0.00042	-0.00124	-0.00133	-0.000762	0.000193	-0.00177	-0.00161	-0.00187	-0.00475	-0.00504
		542	0	-0.000116	-0.000796	-0.00116	0.00018	-0.000656	0.000267	-0.000746	-0.00123	-0.000759	0.000343	-0.000975	-0.00115	-0.000807	-0.000429	-0.000885	0.000458	-0.00111	-0.000788	-0.000223	-0.00161	-0.00208	-0.00159	-4.09e-05	-0.000559	-0.00115	-8.68e-05	-0.000377	-0.000481	0.000272	-0.000244	-0.000458	0.000126	-0.00025	-0.000191	0.000271	0.000275	-0.000206	-0.000527	-0.000973	-0.000219	0.000762	-0.000488	-0.00139	-0.00271	-0.00431	-0.00528
		543	0	-7.35e-05	-0.00151	-0.000435	6.64e-05	-0.00222	0.000327	-0.000481	-0.000203	-0.0017	8.54e-05	-0.00184	-0.00138	-0.00148	-0.000275	-0.00251	-0.00027	-0.000853	-0.00137	-0.000869	-0.00149	-0.00216	-0.00171	-0.000564	-0.000413	-0.00141	-0.00166	-0.000302	-0.000885	-0.000145	-0.000875	0.00049	-0.000467	-0.00084	-0.000477	-0.00032	-0.00171	-0.000242	-0.00121	-0.00106	-0.000896	9.44e-05	-0.00107	-0.0021	-0.00148	-0.00534	-0.00452
		544	0	-0.000679	-0.000654	0.000325	-0.000185	-0.000917	-0.000117	0.000137	-0.0014	-0.00151	-0.00193	-0.000549	-0.000423	-0.000208	-0.000577	1.82e-06	0.000718	-0.00188	-0.00184	-3.91e-05	-0.00178	-0.000316	-0.00115	0.000342	0.000808	-4.97e-05	-0.000533	-0.00118	-0.000119	-0.000855	-0.000455	0.000502	-0.000659	-0.000896	-0.00144	-0.000757	-0.000454	0.000199	-0.000453	-0.00139	-0.00139	0.000142	-0.00142	-0.00132	-0.00226	-0.00563	-0.00507
		545	0	-0.000627	-0.000234	5.11e-06	-0.000407	-0.000571	-0.000413	0.000193	-0.00155	-0.0011	-0.000389	0.000576	-0.00139	-0.000935	-0.000851	-0.00217	-0.00106	-0.00202	-0.00065	-0.00101	-0.00106	-0.0018	-0.00203	-0.000351	-0.00181	-0.000154	-0.000395	-0.00152	-0.000348	-0.00109	-0.000753	-0.000748	0.000297	0.000506	-0.00048	-0.0014	-0.0013	-8.79e-05	-0.000892	-8.9e-05	-0.00196	0.000151	-0.00184	-0.00194	-0.00213	-0.0051	-0.00515
		546	0	-0.000672	-0.000332	0.000644	-0.000644	-0.00127	-0.00019	-0.00024	-0.00158	-0.000674	-0.000841	-0.000302	-0.000283	-0.00119	0.000421	-0.00127	0.000249	-0.00115	-0.000751	-0.00179	-0.00141	-0.00195	-0.00142	0.00033	-0.000548	-0.000987	-0.000738	-0.00225	-0.000558	-0.00059	-0.000286	-0.00103	0.000337	-0.000424	-0.000231	-0.000449	-0.00131	-0.00049	-0.000984	-0.000978	-0.0012	-0.000197	-0.00161	-0.00176	-0.00197	-0.00534	-0.00667
		548	0	-0.000731	-0.00115	0.000392	0.000261	-0.000821	-0.00104	-0.000147	-0.000725	-0.00109	-0.000777	-0.000548	-0.000347	-0.000325	-0.00013	-9.99e-05	-8.86e-05	-0.00143	-0.000713	-1.22e-05	-0.000169	-0.000972	-0.00119	-0.0011	0.000246	-0.000828	-0.00138	-0.00187	-5.5e-05	-0.00139	-0.00132	-0.000322	-9.64e-05	0.000142	-0.000147	-0.000667	-0.00105	0.000508	-0.000576	-0.000723	-0.000257	-0.000245	-0.00128	-0.00182	-0.000486	-0.00583	-0.00566
		549	0	-0.000407	-0.00114	-0.000491	-0.000818	-0.000987	3.9e-05	4.4e-07	-0.000746	-0.000296	-0.0011	-0.000222	-0.00128	-0.0013	-0.000787	-0.000305	-0.000355	-0.00111	-0.000763	7.81e-05	-0.000126	-0.00163	-0.000999	0.000552	-0.00136	-0.00104	-0.000729	-0.00133	-0.000129	-0.000527	3.12e-05	-0.00108	0.000391	0.000335	-0.000588	-0.000203	-0.00156	-0.000293	-0.00105	-0.00162	-0.00086	-0.000689	-0.000854	-0.0016	-0.00186	-0.00524	-0.00572
		550	0	-6.62e-05	-0.000992	-0.000673	-0.00174	-0.00133	-0.000948	-0.000727	-0.00232	-0.00133	-0.000201	-0.00141	-0.00234	-0.00179	-0.00141	-0.000498	0.000553	-0.0021	-0.00103	-0.00195	-0.00118	-0.00142	-0.00188	-0.00175	-0.0014	-0.00147	-0.000965	-0.0014	-0.000686	-1.47e-05	-0.000524	-0.000473	-0.000878	-0.00102	-0.000666	-0.00138	-0.00209	-0.000212	-0.00131	-0.00165	-0.00169	-0.000869	-0.000746	-0.00211	-0.00269	-0.00563	-0.00665
		551	0	0.000694	-0.000296	0.000446	-0.00036	-0.00102	6.84e-05	0.000476	0.000629	-0.000597	0.00063	0.000471	-0.00217	-0.0004	0.00029	-0.00127	0.000188	-0.00135	0.000293	-0.00107	-0.00168	-0.0011	-0.00174	0.001	0.00049	-0.000496	-0.000302	-0.000462	0.000295	0.000146	-0.00102	0.000533	0.000167	-0.000482	-0.00035	-0.000453	-0.00198	0.00016	0.000217	0.000174	-0.000628	-0.000163	-0.00134	-0.00105	3.57e-05	-0.00418	-0.00557
		552	0	-0.00036	-1.36e-05	-0.000583	7.21e-05	-0.00137	-0.00126	-0.000396	-0.000716	-0.00113	-0.000965	0.000515	-0.000833	-0.002	-0.000861	-0.00214	-0.000585	-0.00148	-0.00099	-0.000678	-0.00157	-0.00246	-0.00168	0.000404	-0.000698	-0.000606	-0.000876	-0.00127	-0.000749	0.00016	-0.000836	-0.000527	-0.000425	-0.00101	-0.000973	-0.000311	-0.00317	-1.04e-05	-0.00114	-0.00158	-0.000519	0.000224	-0.00122	-0.00264	-0.00172	-0.00598	-0.00606
		553	0	0.000676	-0.000791	0.000329	0.000139	-0.00105	7.92e-05	0.000499	-0.000204	-9.36e-05	-0.000694	0.00165	-0.000864	-0.000732	-0.000572	-0.000541	-0.000598	-0.00112	5.63e-06	1.7e-05	0.000459	-0.00123	-0.000151	0.000349	0.000796	-0.000789	-7.41e-05	-0.000467	-0.000303	0.000362	0.000213	0.000683	0.000525	9.17e-05	0.000717	-0.000563	-0.00122	-0.000338	-0.00039	-0.000187	-2.51e-05	-0.00028	-0.00164	-0.00103	-0.0018	-0.00479	-0.00629
		555	0	0.002	0.00137	0.00129	0.00116	-0.000116	0.000773	0.000951	2.62e-05	0.000688	-4.21e-05	0.00165	-0.000986	-1.82e-05	0.000505	2.3e-05	0.000969	0.000315	0.00125	0.00155	0.000565	0.00145	-0.000619	0.00113	0.00105	0.000542	0.000612	0.00043	0.00169	0.00126	5.6e-05	0.00104	0.00175	0.000757	7.75e-05	0.0017	-0.00044	0.000832	0.000504	0.00124	0.000352	0.00107	-0.000293	-0.000618	8.73e-05	-0.00375	-0.00359
		556	0	0.000313	-0.000317	0.00113	-0.000264	-0.00139	-0.000291	-0.000719	-0.00141	-0.000731	-0.000369	0.00115	-0.00173	-0.000393	0.00014	-0.000548	0.000929	0.000267	-0.000127	0.000333	-0.000519	-0.00111	-0.00182	-5.83e-05	-0.000117	0.000226	-0.000339	-0.0012	0.000236	-0.000313	-0.000585	-0.00013	0.000215	-0.000593	-0.000703	2.48e-07	-0.00189	0.00013	-0.00114	0.000278	-0.000101	-0.00039	-0.00139	-0.00224	-0.00171	-0.00374	-0.00543
		557	0	-0.000419	-0.00132	-0.000894	-0.00105	-0.00155	0.00106	-0.00099	-0.00139	-0.00108	-0.000542	-0.00107	-0.00118	-0.00108	-0.000982	-0.00132	-6.74e-05	-0.00201	-0.00112	-0.000342	-0.00131	-0.00167	-0.00238	9.62e-05	-0.00138	-0.00136	-0.00136	-0.0016	-0.000989	-0.00196	-0.00179	-0.000578	-0.000684	-0.000615	-0.000877	-0.00136	-0.00169	-0.00104	-0.00161	-0.00151	-0.00123	-0.000994	-0.00203	-0.0018	-0.00175	-0.00578	-0.00643
		558	0	0.00136	2.54e-05	0.00107	6.27e-05	0.000539	0.000798	0.000859	0.00127	0.000176	0.002	0.000831	-0.000898	0.000389	0.00108	0.00127	0.00184	0.000549	6.16e-05	0.000464	-0.000441	-0.000418	-0.000126	0.0025	0.000636	-0.000635	0.000541	0.00082	0.00185	0.00126	7.28e-05	0.000964	0.00178	0.000655	0.000897	0.00117	0.000836	0.0014	2.6e-05	0.000981	-0.000228	0.000929	-0.000441	-0.000563	0.000188	-0.00295	-0.00576
		559	0	0.00034	-0.000234	-0.000581	-0.000835	-0.00119	-0.000601	5e-05	-0.000274	0.000199	0.000848	-0.000741	-0.00184	-0.000384	-0.000515	-0.00035	0.000296	-0.000206	1.24e-05	0.000132	-0.000429	-0.000443	-0.000668	0.00102	5.5e-05	-0.000397	4.09e-05	-0.000102	0.000514	-0.000165	-0.000239	-0.000116	0.000338	0.000189	0.00046	0.00038	-0.00127	0.000609	-0.000166	-0.000105	0.000466	0.000161	-0.000512	-0.000244	-0.000569	-0.00356	-0.00541
		561	0	4.4e-05	6.41e-06	0.000285	-0.00199	-0.000854	-0.000113	-0.000173	-8.08e-05	-1.07e-05	-0.000229	-3.83e-06	2.51e-05	-0.000198	-0.000972	-0.00174	5.09e-05	0.000522	0.000105	-0.000851	-0.00071	-0.000826	-0.00095	-0.000331	0.000729	-0.000291	0.000448	-0.000793	0.000589	0.000422	-0.00111	-9.28e-05	0.000231	0.000321	0.000417	7.91e-05	-0.000737	0.000438	-0.000784	-0.000189	4.79e-05	0.000148	-0.00203	-0.000792	-0.000624	-0.00416	-0.00596
		562	0	0.0015	0.00108	0.00224	0.000573	0.00011	0.0017	0.002	0.000452	0.000276	-6.66e-05	0.00041	0.000149	-0.000139	0.00107	0.000103	0.00142	0.000707	0.000723	0.000952	0.000983	0.000459	0.000119	0.000998	0.00158	0.0011	0.000349	0.00069	0.00134	0.00103	-0.000491	0.000626	0.00118	0.00093	0.000234	0.000938	0.000654	0.0018	0.000586	0.00114	0.000374	0.000648	0.000216	0.000158	9.1e-05	-0.00372	-0.00518
		563	0	0.000176	-0.000901	-0.000285	0.000203	-0.00027	0.00144	0.000685	-0.00132	-0.000953	-0.00138	-0.000513	-0.00127	-0.00123	-0.000839	-0.00113	-0.00128	-0.000632	-0.000825	-0.000172	-0.000291	-0.000548	-0.000891	0.000329	-0.000296	-0.00116	-0.000274	-0.000504	-0.000172	0.00114	-0.00106	-0.000294	-4.54e-06	-0.000506	-0.000818	-0.000389	-0.000739	-0.000404	-8.58e-05	-0.000386	-6.99e-05	-5.34e-05	-0.00087	-0.000701	-0.00131	-0.0041	-0.0059
		564	0	0.000424	0.000351	-0.000163	0.00039	0.000452	-0.000329	0.000278	-0.000859	-0.000382	0.000271	-0.000715	-0.000785	-0.000235	0.00177	0.000264	-0.000347	0.00025	-0.000622	-0.000411	-0.000581	-0.00195	-0.000504	0.000359	0.000843	-0.000274	0.000762	-0.000963	0.000213	0.000665	-1.51e-05	0.000186	0.000382	-0.000612	9.19e-05	0.000559	-0.00138	0.000243	-0.000172	0.000106	-0.000159	0.000506	7.45e-06	-0.000699	2.43e-05	-0.00448	-0.00603
		565	0	-0.000588	-0.00116	4.72e-05	0.000378	-0.00157	-0.000712	0.000318	-0.00161	-0.000865	-0.000673	-0.000765	-0.00197	-0.000901	-0.000313	-0.00105	-0.000806	-0.00141	-0.00116	-0.00229	-0.00148	-0.000701	-0.00188	-0.000321	-0.000191	-0.000273	-0.000921	-0.00102	-0.00127	0.000564	-0.00122	-0.00128	0.000312	-0.000367	-0.000161	-0.0016	-0.00122	-0.00181	-0.00103	0.000554	-0.000836	8.67e-05	-0.00159	-0.00192	-0.000148	-0.00463	-0.00687
		566	0	-0.000224	-0.000615	0.000415	0.000513	-0.000273	-0.000105	0.000138	-0.000114	-0.000698	0.000473	5.52e-05	-0.00163	-0.000383	-0.000298	-0.00153	-0.000865	-0.00104	-8.12e-05	-0.00114	-0.000726	-0.000404	-0.0017	-0.000544	0.000586	-0.000503	-0.000182	-0.000505	4.5e-05	-0.000311	-0.00101	0.000426	0.0005	-0.000117	-0.000217	-0.000361	-0.00112	-6.38e-05	-0.000647	0.000291	-0.000127	-0.000414	-0.00118	-0.00146	-0.000992	-0.004	-0.00599
		568	0	0.00147	0.000208	6.58e-05	0.000632	0.000128	0.00156	0.000569	-0.000235	-9.79e-05	-0.000367	0.00199	-0.000947	6.1e-05	0.000573	0.000136	0.000921	-0.00123	0.000451	0.00131	0.000497	-0.000713	-0.000686	0.00109	0.000448	-0.000306	0.000159	-0.000364	0.00103	0.001	-0.000604	0.000553	0.000579	0.000653	0.00038	-0.000902	-0.00125	-0.000519	-8.27e-05	-4.83e-06	-0.000163	0.000822	-0.00157	-0.00056	5.88e-05	-0.00324	-0.00595
		569	0	-0.000155	2.29e-05	-0.0014	-0.000377	-0.000549	0.000429	-0.000882	-0.000506	-0.00101	5.22e-05	-0.00038	-0.000927	-0.000382	-0.0014	-0.000222	-0.000798	-0.00117	4.42e-05	-0.000931	-0.000651	-0.00242	-0.00188	0.000822	0.000106	-0.00116	-0.00056	-0.00104	-0.000409	0.000716	-0.00168	-0.000854	-0.000151	-0.00102	-0.000237	-0.000829	-0.000902	-0.0016	-0.000597	-0.000692	-0.00066	-0.000457	-0.00199	-0.00172	-0.000746	-0.00479	-0.00657
		570	0	0.000741	-0.000816	0.000549	0.000347	0.000332	0.00104	0.000169	0.000207	-2.08e-05	-0.000306	0.000304	-0.000602	-0.000821	0.000158	-0.00103	0.000413	7.18e-05	0.000614	-9.18e-05	0.00123	-0.00148	-0.000785	0.000275	0.0012	0.000591	-0.000326	-0.000434	0.000507	6.54e-05	0.00034	0.00011	0.000335	0.00031	0.000439	-0.000101	-0.00171	0.000955	0.000315	-9.99e-05	0.000632	0.000767	-0.000742	-0.000492	0.000129	-0.00359	-0.00645
		571	0	0.000268	-0.00103	-4.62e-05	-0.000307	-0.000227	-0.00033	0.000483	-0.000565	-0.00058	9.96e-05	0.000132	-0.00107	-0.000291	0.000226	-0.000113	-0.00071	-0.00216	-0.000915	-0.000542	-0.00106	-0.00223	-0.000927	0.000193	-0.000149	-0.000167	-0.000503	-0.000969	-0.000322	-3.55e-05	-9.77e-05	-4.95e-05	0.000469	-3.29e-05	-0.000931	8.49e-05	-0.00115	0.000754	-0.00088	-0.0015	-0.000695	-0.000134	-0.00153	-0.000976	-0.00086	-0.00316	-0.00748
		572	0	-0.000258	-0.000304	0.000595	-7.73e-06	-0.000459	0.000447	0.000592	-0.00065	-0.000257	0.000126	0.00035	-0.00156	-0.000956	-0.000161	0.00053	1.66e-05	-0.00072	-0.000263	-0.000295	-0.000618	-0.000982	-0.000892	0.00155	0.00111	0.000345	-0.000599	-0.000566	0.000402	0.0014	-0.000179	0.000806	7.23e-05	0.000325	-0.000149	0.000231	-0.00159	0.000675	5.21e-07	-0.000715	-0.000323	-0.000234	-0.000699	-0.0014	-4.9e-05	-0.00367	-0.00622
		573	0	-3.8e-05	-0.000738	0.000912	0.000948	-0.00019	-0.000224	0.00161	-0.000449	0.000819	0.00089	-5.96e-05	-0.000426	-0.000662	0.000106	-0.000596	0.000222	0.000746	0.000906	-5.01e-05	0.00108	-0.0013	-0.00145	0.000997	0.000726	-0.000795	-0.000456	-0.00091	0.000278	0.000955	-0.000119	2.34e-05	0.000559	8.12e-06	-0.000502	-0.00031	-0.000773	0.000826	-0.000138	-0.000978	-1.64e-05	0.000285	-0.000622	-0.000711	-0.000422	-0.00377	-0.00518
		575	0	0.000537	-0.000546	0.00114	0.000502	0.000251	0.0006	0.00116	-0.000562	-0.000611	-0.00079	-0.00022	-0.00187	0.000215	0.000594	-0.000355	0.00176	-0.00058	-0.000402	7.77e-05	-0.000841	-0.00125	-0.00148	-0.000156	0.000154	-0.000307	-8.02e-05	-0.000705	0.000376	0.000396	-0.000686	9.29e-06	0.000423	-0.000467	-0.000492	0.000131	0.000121	0.000498	-0.00119	-0.000831	0.000443	4.91e-05	-0.00066	-0.000822	0.000102	-0.00289	-0.00574
		576	0	0.000194	-0.00065	0.000837	-0.000382	-0.00131	-7.7e-05	0.00162	-0.000448	-0.000182	-2.48e-05	0.000133	-0.00143	-0.000588	-0.000192	0.000355	0.000895	-0.00111	0.000112	-0.000478	0.000255	-0.00194	-0.000147	0.00119	0.000524	-0.000103	3.03e-05	-0.000523	-0.000342	0.00043	-0.000572	6.54e-05	0.000209	0.000186	0.000548	0.000844	-0.000396	0.000907	0.00015	0.000189	-0.00065	8.68e-05	-0.000644	-0.000414	-0.000889	-0.00439	-0.00669
		577	0	-3.78e-05	-0.000526	0.000652	-0.00017	-0.000559	-0.00101	6.66e-05	-0.000643	-0.000484	-0.000122	0.0013	-0.000752	8.79e-05	0.000319	-0.000389	0.000149	0.000169	-0.000438	-0.000146	-4.09e-05	-0.00241	-0.000575	0.00129	0.000334	-0.000342	-0.000293	-0.00107	-0.000569	0.00087	-9.05e-05	0.000555	0.000602	-0.000445	0.00043	-0.000706	-0.000983	0.00091	-0.0003	-0.00157	-0.000263	0.000389	-0.00108	-0.000822	0.000288	-0.00383	-0.00692
		578	0	-0.00039	-0.000203	0.000335	-0.000302	-0.000648	0.000442	7.22e-05	-0.000831	0.000398	0.000605	0.00072	-0.000371	-0.000407	0.00133	-0.000684	9.27e-05	0.00071	0.000584	-0.000591	-0.000589	-0.00169	0.000357	0.00106	9.26e-05	-0.000636	0.000118	-0.0013	-0.000159	0.000943	0.00023	0.000224	0.000269	0.0002	0.000403	-0.000315	-0.0005	0.00105	-0.000333	-0.00132	-0.000439	0.000433	-0.00158	-0.000378	-0.000291	-0.00345	-0.00718
		579	0	0.000254	-0.000584	-0.000241	-0.0017	-0.000646	-0.000573	0.000143	-0.000834	-0.000217	0.000213	0.000177	-0.000719	0.000377	-0.000861	-0.00104	-0.000791	-0.000109	-0.00103	-0.000633	-0.00042	-0.000754	-0.000351	0.000643	0.000102	-0.000469	-0.000826	-0.001	-0.000282	-0.000859	-0.000573	0.000215	0.000139	-0.0012	-0.00121	-0.000895	-0.00169	-0.000188	-0.0013	-0.00182	0.000208	-0.000343	-0.0016	-0.00149	-0.00119	-0.00493	-0.00737
		581	0	0.000889	-8.58e-05	0.000276	-0.00117	-0.000474	1.63e-05	0.000189	-0.000891	-0.000849	0.000935	0.000254	-0.00127	-0.000348	-0.000891	-0.000501	-0.000617	0.000116	-0.000905	-0.000239	-0.000984	-0.000883	-0.00204	0.000542	-0.000856	-0.000188	-0.00116	-0.000727	-0.000264	0.000503	-0.000639	-0.000343	-0.000271	-0.00102	-0.000845	0.00047	-0.000662	0.000189	0.000149	-0.000446	-0.00149	-0.000649	-0.00178	-0.0014	-0.000594	-0.00374	-0.00685
		582	0	0.000703	-0.000824	-0.000897	-0.00112	-0.00108	0.000462	0.000499	-0.00082	-0.000203	0.000187	-8.5e-05	-0.00103	-0.000128	-0.00069	-0.00127	-0.000402	-0.000829	-0.000652	-0.000373	-5.6e-05	-0.0008	-0.00058	0.000869	-5.45e-05	-0.00059	-0.000559	-0.000355	1.18e-05	0.000344	-0.000562	-5.17e-05	-0.0001	-0.000789	5.49e-05	-2.65e-05	-0.000492	0.000232	0.00066	-0.000856	-0.00042	-0.000571	-0.00176	-0.00182	-0.000261	-0.00388	-0.00656
[truncated: 99 more rows]
[truncated: 153 more columns]

## Sheet: Figure 2d
Figure 2d
	Sample:TAPT-TPA COFs
	Axis	X:Scanning section / nm	Y: Height / nm	Y: CPD / mV
		0	-6.31665	-15.3975
		0.78126	-6.09204	-15.3582
		1.56252	-3.53516	-21.4546
		2.34377	-7.87501	-23.8392
		3.12503	-9.45089	-20.4681
		3.90629	-10.829	-23.2714
		4.68754	-13.0531	-21.6462
		5.4688	-14.3206	-17.5441
		6.25006	-16.3842	-20.8797
[truncated: 224 more rows]

## Sheet: Figure 2e
Figure 2e
[truncated: 236 more rows]

[truncated: 7 more sheets: Figure 2f, Figure 3a, Figure 3c, Figure 3d, Figure 4a, Figure 4b, Figure 4e]
